# Supplementary material for: GntR Family of Bacterial Transcription Factors and Their DNA Binding Motifs: Structure, Positioning and Co-Evolution
Source: PLoS One. 2015 Jul 7;10(7):e0132618. doi: 10.1371/journal.pone.0132618 (PMC4494728; doi:10.1371/journal.pone.0132618)
Supplement: S1 File — Datasets for the correlation analysis. (XLS) [file pone.0132618.s002.xls]

## Sheet: FadR
	HTH domain amino acid sequences	Aligned binding motifs	TF genes	Regulated operons	Binding sites
AnsR_AAU	SAAEAVFAALRRAIEGGQFDIGTKLSSEATLAGQYGVSRSVIREALRSCNTLGLTVTKTGKGTFIV	AAGAACTGTTGGACAGATTTA	AAur_3792	AAur_0575-0572	AACTGTTGGACAGAT
AnsR_AAU	SAAEAVFAALRRAIEGGQFDIGTKLSSEATLAGQYGVSRSVIREALRSCNTLGLTVTKTGKGTFIV	TGAACCTGTCAGACAGCCGGA	AAur_3792	AAur_3792-3795	ACCTGTCAGACAGCC
AnsR_ART1	GAAEAVFASLRSAIEGGRIPVGTRLDSEASLAKQYGVSRTMVREALRSCTALGLTATHTGKGTFVI	TGAACCTGTTGGACAGCTGGA	Arth_3543	Arth_3543-3545	ACCTGTTGGACAGCT
AnsR_ART1	GAAEAVFASLRSAIEGGRIPVGTRLDSEASLAKQYGVSRTMVREALRSCTALGLTATHTGKGTFVI	CCGATCTGGCCGACCGCACCG	Arth_3543	Arth_3549	ATCTGGCCGACCGCA
AnsR_ART2	SAAEAVFNVLRAEIESGKLEIGSKLSSEATLSQQYGVSRSVVREALRSCNALGLTTTKTGRGTFVV	TGAACCTGTCAGACAGCCGGA	Arth_3974	Arth_3974-3977	ACCTGTCAGACAGCC
AnsR_ATU	NAAEAVFDDIRSAITSGQLAVGTRLPAESNLAVRYGVSRPIIREALRSLQTLGLTQTRTGSGTYVM	AAAATCTGTAAGACAGCTTTA	AGR_L_2076	AGR_L_2078	ATCTGTAAGACAGCT
AnsR_ATU	NAAEAVFDDIRSAITSGQLAVGTRLPAESNLAVRYGVSRPIIREALRSLQTLGLTQTRTGSGTYVM	TAAAGCTGCATGACAGATTTT			AGCTGCATGACAGAT
AnsR_ATU	NAAEAVFDDIRSAITSGQLAVGTRLPAESNLAVRYGVSRPIIREALRSLQTLGLTQTRTGSGTYVM	TAAAGCTGTCTTACAGATTTT	AGR_L_2076	AGR_L_2082-2084	AGCTGTCTTACAGAT
AnsR_ATU	NAAEAVFDDIRSAITSGQLAVGTRLPAESNLAVRYGVSRPIIREALRSLQTLGLTQTRTGSGTYVM	AAAATCTGTCATGCAGCTTTA			ATCTGTCATGCAGCT
AnsR_CGT	SAAEEVFNAIRQGIESGEIPLGSKLSSEAALAASFGVSRSVIREALRSSATLGLTKTETGRGTFVI	TGAACCTGTCTGACAGCTGGA	cgR_2807	cgR_2807-2810	ACCTGTCTGACAGCT
AnsR_NMU	SAAEAVLADLRGAIERGELPVGDRLPSEAALATRYGVSRTVVREALRSCETLGLTRTRTGSGTFVI	TCAAGCTGTCGGACAGGTTGT	Namu_1298	Namu_1298	AGCTGTCGGACAGGT
AnsR_NMU	SAAEAVLADLRGAIERGELPVGDRLPSEAALATRYGVSRTVVREALRSCETLGLTRTRTGSGTFVI	ACAACCTGTCCGACAGCTTGA	Namu_1298	Namu_1299-1301	ACCTGTCCGACAGCT
AnsR_OAN	NAAEVVFDDIRSAITSGRLAVGTRLPSETQLAGRFGVSRPIVREALRSLQTLGLTQTRTGSGTYVL	AAAATCTGTCATGCAGCTTTA	Oant_3401	Oant_3400-3399	ATCTGTCATGCAGCT
AnsR_PDE	NAAETVFEDLRGAILAGRLPVGIRLPSEAKLAEH-----------MRSLQTLGLTRSRSGSGSFVI	GCGAGCTGTCAGACAGATTGC	Pden_4242/4243	Pden_4244	AGCTGTCAGACAGAT
AnsR_REC1	NAAEAVFEDIRTAIVGRKLALGTRLPAEVQLAERYGISRAIVREALRSLQTLGFTQTRTGRGTFVV	AAGATGTGTTCGACCGCTGAA	PA0000277	CH0004157	ATGTGTTCGACCGCT
AnsR_REC2	SASELVFEELRNLIVSGRFAEGSKLPSEAKLAAKYGVSRPIVREALRSLQILGLTETRTGSGTYVL	CAAACCTGTCAGACCGCATGG	PA0000278	PA0000279-0000281	ACCTGTCAGACCGCA
AnsR_RET1	NAAEAVFEDIRTAIVSRKLALGTRLPAEVQLAEHYGISRPIVREALRSLQTLGFTQTRTGRGTFVV	TAGATCTGTTCGACAGCTGAA	RHE_PE00347	RHE_CH03876	ATCTGTTCGACAGCT
AnsR_RET2	SASELVFEELRNLILSGRFAAGAKLPSEAKLAAKYGVSRPIVREALRSLQILGLTETRTGSGTYVL	CAAACCTATCAGACCGCATAG	RHE_PE00348	RHE_PE00349-00351	ACCTATCAGACCGCA
AnsR_RHA	SAAEAVLADLRDAITSGELSVGERLPSEASLAARHGVSRSVIREALRSCHALGLTETKSGLGTFVV	CCCAGCTGTCTGACAGGTTCA	RHA1_ro04454	RHA1_ro04453-04451	AGCTGTCTGACAGGT
AnsR_RHA	SAAEAVLADLRDAITSGELSVGERLPSEASLAARHGVSRSVIREALRSCHALGLTETKSGLGTFVV	TGCACCTGTCTGACAGCCTGG			ACCTGTCTGACAGCC
AnsR_RHA	SAAEAVLADLRDAITSGELSVGERLPSEASLAARHGVSRSVIREALRSCHALGLTETKSGLGTFVV	TGAACCTGTCAGACAGCTGGG	RHA1_ro04454	RHA1_ro04454	ACCTGTCAGACAGCT
AnsR_RHA	SAAEAVLADLRDAITSGELSVGERLPSEASLAARHGVSRSVIREALRSCHALGLTETKSGLGTFVV	CCAGGCTGTCAGACAGGTGCA			GGCTGTCAGACAGGT
AnsR_SER	SAMEAVLDHLRGAIERGEYAVGDKLPSEAALGREFEVSRSVVREALRGLQALGLTVSRTGRGTFVT	CGAGCGTGTCTGACACCGTCT	SACE_5169	SACE_5069-5068	GCGTGTCTGACACCG
AnsR_SER	SAMEAVLDHLRGAIERGEYAVGDKLPSEAALGREFEVSRSVVREALRGLQALGLTVSRTGRGTFVT	TGAACCTGTCGGACAGCCAGA	SACE_5169	SACE_5169-5171	ACCTGTCGGACAGCC
AnsR_SMA	SAMEAVLSHLRGAIERGDYAIGEKLPSEAELCRRLEVSRPVLREALRALQVMGLTASRTGKGTFVL	TGAACCTGTCAGACAGCCAGA	SAV1318	SAV1318-1315	ACCTGTCAGACAGCC
Arth_3541_AAU	SQPEVAYQWMKSFISALPREEETFL-NEAVLAKTTGTSRTPVREALLRLEAEGFVKRIPHKGAFVP	ACAGGTTGTA-TACAACCCGT	AAur_0623	AAur_0621-0616	CAGGTTGTATACAACCCG
Arth_3541_AAU	SQPEVAYQWMKSFISALPREEETFL-NEAVLAKTTGTSRTPVREALLRLEAEGFVKRIPHKGAFVP	ACGGGTTGTA-TACAACCTGT	AAur_0623	AAur_0623	CGGGTTGTATACAACCTG
Arth_3541_ART	SGREKAYAYLRENILIDPEVQGKFL-NEQELAAEIGVSRTPVREALLLLVSDGLVELIPQRGAYVP	GTTAAATGTA-TACATTACGC	Arth_3541	Arth_3539	TTAAATGTATACATTACG
Arth_3541_ART	SGREKAYAYLRENILIDPEVQGKFL-NEQELAAEIGVSRTPVREALLLLVSDGLVELIPQRGAYVP	GCGTAATGTA-TACATTTAAC	Arth_3541	Arth_3540	CGTAATGTATACATTTAA
Arth_3541_ART	SGREKAYAYLRENILIDPEVQGKFL-NEQELAAEIGVSRTPVREALLLLVSDGLVELIPQRGAYVP	GTCTGTTGTA-TACATGATGT	Arth_3541	Arth_3541	TCTGTTGTATACATGATG
Arth_3541_ART	SGREKAYAYLRENILIDPEVQGKFL-NEQELAAEIGVSRTPVREALLLLVSDGLVELIPQRGAYVP	ACATCATGTA-TACAACAGAC	Arth_3541	Arth_3542	CATCATGTATACAACAGA
Arth_3541_CMI	SGRERAYEFLHAHVLTDPDQQGAFL-NEQELAERIGVSRTPVREALLLLAADDLVEMIPKRGARIP	GTGTGCTGTA-TACAGTAGGC	CMM_0733	CMM_0731	TGTGCTGTATACAGTAGG
Arth_3541_CMI	SGRERAYEFLHAHVLTDPDQQGAFL-NEQELAERIGVSRTPVREALLLLAADDLVEMIPKRGARIP	GCCTACTGTA-TACAGCACAC	CMM_0733	CMM_0732	CCTACTGTATACAGCACA
Arth_3541_CMI	SGRERAYEFLHAHVLTDPDQQGAFL-NEQELAERIGVSRTPVREALLLLAADDLVEMIPKRGARIP	TCGTGATGTA-TACATAGCGT	CMM_0733	CMM_0733	CGTGATGTATACATAGCG
Arth_3541_CMI	SGRERAYEFLHAHVLTDPDQQGAFL-NEQELAERIGVSRTPVREALLLLAADDLVEMIPKRGARIP	ACGCTATGTA-TACATCACGA	CMM_0733	CMM_0734	CGCTATGTATACATCACG
Arth_3541_KRA	TGRERAYQYLRDEVLVDPSVQGTFL-NELDLATRVGVSRTPVREALLLLVSEGLVELVPQRGAYVP	GCGAGGTGTA-TGCAACAGGT	Krad_4211	Krad_4209	CGAGGTGTATGCAACAGG
Arth_3541_KRA	TGRERAYQYLRDEVLVDPSVQGTFL-NELDLATRVGVSRTPVREALLLLVSEGLVELVPQRGAYVP	ACCTGTTGCA-TACACCTCGC	Krad_4211	Krad_4210	CCTGTTGCATACACCTCG
Arth_3541_KRA	TGRERAYQYLRDEVLVDPSVQGTFL-NELDLATRVGVSRTPVREALLLLVSEGLVELVPQRGAYVP	CGGTGGTGTA-CACATGTCGT	Krad_4211	Krad_4211	GGTGGTGTACACATGTCG
Arth_3541_KRA	TGRERAYQYLRDEVLVDPSVQGTFL-NELDLATRVGVSRTPVREALLLLVSEGLVELVPQRGAYVP	ACGACATGTG-TACACCACCG	Krad_4211	Krad_4212	CGACATGTGTACACCACC
Arth_3541_NFA	SAPELAYEWLKNTILTLPRDEEMFL-SEAQVAAASGTSRTPVREALLRLEAEGFIRRVPHKGAYIP	ACCGATGGTA-TACAACTGGT	nfa20840	nfa20830-20890	CCGATGGTATACAACTGG
Arth_3541_RHA1	SGREKAYLYVKDQVLTAPAASGSFL-SEQDLATRIGVSRTPVREALLMLQAEGLVEMVPKRGVHVP	ATTTCCTGCA-TACAATATGT	RHA1_ro03016	RHA1_ro03015	TTTCCTGCATACAATATG
Arth_3541_RHA1	SGREKAYLYVKDQVLTAPAASGSFL-SEQDLATRIGVSRTPVREALLMLQAEGLVEMVPKRGVHVP	ACAATATGTA-TACACCACAG			CAATATGTATACACCACA
Arth_3541_RHA1	SGREKAYLYVKDQVLTAPAASGSFL-SEQDLATRIGVSRTPVREALLMLQAEGLVEMVPKRGVHVP	CTGTGGTGTA-TACATATTGT	RHA1_ro03016	RHA1_ro03016	TGTGGTGTATACATATTG
Arth_3541_RHA1	SGREKAYLYVKDQVLTAPAASGSFL-SEQDLATRIGVSRTPVREALLMLQAEGLVEMVPKRGVHVP	ACATATTGTA-TGCAGGAAAT			CATATTGTATGCAGGAAA
Arth_3541_RHA1	SGREKAYLYVKDQVLTAPAASGSFL-SEQDLATRIGVSRTPVREALLMLQAEGLVEMVPKRGVHVP	GCGTCTTGTA-TACAGCAAGT	RHA1_ro03016	RHA1_ro03017	CGTCTTGTATACAGCAAG
Arth_3541_RHA1	SGREKAYLYVKDQVLTAPAASGSFL-SEQDLATRIGVSRTPVREALLMLQAEGLVEMVPKRGVHVP	ACTTGCTGTA-TACAAGACGC	RHA1_ro03016	RHA1_ro03018	CTTGCTGTATACAAGACG
Arth_3541_RHA2	TAPELAYEWLKNTIITLPRDEEMFL-SEAQVAASSGISRTPVREALLRLEAEGFIRRVPHKGAFIP	ACCGGTCGTA-TACAACTGGT	RHA1_ro03856	RHA1_ro03857-03851	CCGGTCGTATACAACTGG
Arth_3541_SER	SGRQLAYEHLKETVLSDPAMQGQFV-NEQALADAIGVSRTPIREALLLLAAEELVQLVPKRGAYIA	ACGAACTGTA-TACAACAAGT	SACE_5794	SACE_5792	CGAACTGTATACAACAAG
Arth_3541_SER	SGRQLAYEHLKETVLSDPAMQGQFV-NEQALADAIGVSRTPIREALLLLAAEELVQLVPKRGAYIA	ACTTGTTGTA-TACAGTTCGT	SACE_5794	SACE_5793	CTTGTTGTATACAGTTCG
Arth_3541_SER	SGRQLAYEHLKETVLSDPAMQGQFV-NEQALADAIGVSRTPIREALLLLAAEELVQLVPKRGAYIA	GATGGTTGTA-TACCAACAAT	SACE_5794	SACE_5794	ATGGTTGTATACCAACAA
Arth_3541_SER	SGRQLAYEHLKETVLSDPAMQGQFV-NEQALADAIGVSRTPIREALLLLAAEELVQLVPKRGAYIA	ATTGTTGGTA-TACAACCATC	SACE_5794	SACE_5795	TTGTTGGTATACAACCAT
BCAM2278_BAC	RLYQQIADKLSAMIGSGDFPPGSYLPPERELAEQFGVSRTSVREALIALEVSGLVSVRVGDGVKVR	ATGATTGGTTGGACCTTTAGT	BamMC406_4963	BamMC406_4971-4963	ATTGGTTGGACCTTT
BCAM2278_BCJ	RLYQQIADKLSAMIESGDFPPGSYLPPERELAERFGVSRTSVREALIALEVNGLVSVRVGDGVKVR	ATGATTGGTTGGACCTTTAGT	BCAM2278	BCAM2286-2278	ATTGGTTGGACCTTT
BCAM2278_BUR	RLYQQIADKLSAMIESGDFPPGSYLPPERELAEQFGVSRTSVREALIALEVSGLVSVRVGDGVKVR	ATGATTGGTTGGACCTTTAGT	Bcep18194_B0628	Bcep18194_B0620-0628	ATTGGTTGGACCTTT
BCAM2278_BVI	RLYQQIADKLSAMIESGDFPPGSYLPPERELAERFGVSRTSVREALIALEVNGLVSVRVGDGVKVR	AAGATTGGTTGGACCTTTGGT	Bcep1808_3378	Bcep1808_3386-3378	ATTGGTTGGACCTTT
Bpet4349_ACR	MVHEDVVTFIRERLIEGEIAPGARI-PERDLCAALNVSRTPLREALKVLAAEGYVVLLPNRGARAA	AGCAAATGAA-TGCAAAATGG	Acry_3422	Acry_3421-3418	CAAATGAATGCAAAAT
Bpet4349_ACR	MVHEDVVTFIRERLIEGEIAPGARI-PERDLCAALNVSRTPLREALKVLAAEGYVVLLPNRGARAA	TTTTATTGCA-TGCAAAACGG			TTATTGCATGCAAAAC
Bpet4349_ACR	MVHEDVVTFIRERLIEGEIAPGARI-PERDLCAALNVSRTPLREALKVLAAEGYVVLLPNRGARAA	CCGTTTTGCA-TGCAATAAAA	Acry_3422	Acry_3422	GTTTTGCATGCAATAA
Bpet4349_ACR	MVHEDVVTFIRERLIEGEIAPGARI-PERDLCAALNVSRTPLREALKVLAAEGYVVLLPNRGARAA	CCATTTTGCA-TTCATTTGCT			ATTTTGCATTCATTTG
Bpet4349_BBR	TLPATVAARLRERIIQGDFPPGARL-NERALCDQLGVSRTPLREALRALAAEGLVRIEPKRGAQVV	TATGATTGCA-TTCAATCGTG	BB4672	BB1501-1502	TGATTGCATTCAATCG
Bpet4349_BBR	TLPATVAARLRERIIQGDFPPGARL-NERALCDQLGVSRTPLREALRALAAEGLVRIEPKRGAQVV	TGATCTTGCA-TGTATGATTG			ATCTTGCATGTATGAT
Bpet4349_BBR	TLPATVAARLRERIIQGDFPPGARL-NERALCDQLGVSRTPLREALRALAAEGLVRIEPKRGAQVV	TGAGTTGGTA-TACCAATAAT	BB4672	BB4671	AGTTGGTATACCAATA
Bpet4349_BBR	TLPATVAARLRERIIQGDFPPGARL-NERALCDQLGVSRTPLREALRALAAEGLVRIEPKRGAQVV	ATTATTGGTA-TACCAACTCA	BB4672	BB4672	TATTGGTATACCAACT
Bpet4349_BBT	SLHDEILARLRDYIVEGHVPDGGRL-SERQLCEMLGVSRTPLREALKVLAAEGLVELLPNRGARVR	AAAAATTGCA-TGCAATCATA	BBta_5730	BBta_5729-5724	AAATTGCATGCAATCA
Bpet4349_BBT	SLHDEILARLRDYIVEGHVPDGGRL-SERQLCEMLGVSRTPLREALKVLAAEGLVELLPNRGARVR	CATATATGAA-TTCGTTATGT			TATATGAATTCGTTAT
Bpet4349_BBT	SLHDEILARLRDYIVEGHVPDGGRL-SERQLCEMLGVSRTPLREALKVLAAEGLVELLPNRGARVR	TATGATTGCA-TGCAATTTTT	BBta_5730	BBta_5730	TGATTGCATGCAATTT
Bpet4349_BBT	SLHDEILARLRDYIVEGHVPDGGRL-SERQLCEMLGVSRTPLREALKVLAAEGLVELLPNRGARVR	ACATAACGAA-TTCATATATG			ATAACGAATTCATATA
Bpet4349_BBT	SLHDEILARLRDYIVEGHVPDGGRL-SERQLCEMLGVSRTPLREALKVLAAEGLVELLPNRGARVR	TCAAATTGCA-TGCAATCTGG	BBta_5730	BBta_5731-5732	AAATTGCATGCAATCT
Bpet4349_BJA1	MLHEEVVGRIRAILLDGEIPPGARI-PERELCDRLQISRTPLREALKVLAAEGLVQLLPHRGSRAA	CATTTTTGAA-TGCAGAATCT	bll4368	bll4368	TTTTTGAATGCAGAAT
Bpet4349_BJA1	MLHEEVVGRIRAILLDGEIPPGARI-PERELCDRLQISRTPLREALKVLAAEGLVQLLPHRGSRAA	CATTTTTGCA-TTCAAATTGG			TTTTTGCATTCAAATT
Bpet4349_BJA1	MLHEEVVGRIRAILLDGEIPPGARI-PERELCDRLQISRTPLREALKVLAAEGLVQLLPHRGSRAA	CCAATTTGAA-TGCAAAAATG	bll4368	blr4369-4374	AATTTGAATGCAAAAA
Bpet4349_BJA1	MLHEEVVGRIRAILLDGEIPPGARI-PERELCDRLQISRTPLREALKVLAAEGLVQLLPHRGSRAA	AGATTCTGCA-TTCAAAAATG			ATTCTGCATTCAAAAA
Bpet4349_BJA2	SLHGEILLRLRDYVVEGNIPDGARV-PERQLCEMLGISRTPLREALKVLAAEGLIELLPNRGARVR	AAAAAATGAA-TGCAAAATAG	blr6040	bll6039-6032	AAAATGAATGCAAAAT
Bpet4349_BJA2	SLHGEILLRLRDYVVEGNIPDGARV-PERQLCEMLGISRTPLREALKVLAAEGLIELLPNRGARVR	CTATTTTGCA-TTCATTTTTT	blr6040	blr6040	ATTTTGCATTCATTTT
Bpet4349_BJA2	SLHGEILLRLRDYVVEGNIPDGARV-PERQLCEMLGISRTPLREALKVLAAEGLIELLPNRGARVR	TCATTTTGAA-TTCATAATAT	blr6040	blr6041-6042	ATTTTGAATTCATAAT
Bpet4349_BPA	TLPATVAARLRERIIQGDFPPGARL-NERALCDQLGVSRTPLREALRALAAEGLVRIEPKRGAQVV	TATGATTGCA-TTCAATCGTT	BPP4202	BPP2105-2106	TGATTGCATTCAATCG
Bpet4349_BPA	TLPATVAARLRERIIQGDFPPGARL-NERALCDQLGVSRTPLREALRALAAEGLVRIEPKRGAQVV	TGATCTTGCA-TGTATGATTG			ATCTTGCATGTATGAT
Bpet4349_BPA	TLPATVAARLRERIIQGDFPPGARL-NERALCDQLGVSRTPLREALRALAAEGLVRIEPKRGAQVV	TGAGTTGGTA-TACCAATAAT	BPP4202	BPP4201	AGTTGGTATACCAATA
Bpet4349_BPA	TLPATVAARLRERIIQGDFPPGARL-NERALCDQLGVSRTPLREALRALAAEGLVRIEPKRGAQVV	ATTATTGGTA-TACCAACTCA	BPP4202	BPP4202	TATTGGTATACCAACT
Bpet4349_BPH	RLHDTVVEHIRRFIVEGVLEPGKKL-NERELCETLGISRTPLREALKVLAAEGLIEIEPNRGASVS	GAATTTTGCA-TGCAAAAAAC	Bphy_4252	Bphy_4252	ATTTTGCATGCAAAAA
Bpet4349_BPH	RLHDTVVEHIRRFIVEGVLEPGKKL-NERELCETLGISRTPLREALKVLAAEGLIEIEPNRGASVS	GATTTTTGTA-TGCAAAATTC			TTTTTGTATGCAAAAT
Bpet4349_BPH	RLHDTVVEHIRRFIVEGVLEPGKKL-NERELCETLGISRTPLREALKVLAAEGLIEIEPNRGASVS	GAATTTTGCA-TACAAAAATC	Bphy_4252	Bphy_4253-4256	ATTTTGCATACAAAAA
Bpet4349_BPH	RLHDTVVEHIRRFIVEGVLEPGKKL-NERELCETLGISRTPLREALKVLAAEGLIEIEPNRGASVS	GTTTTTTGCA-TGCAAAATTC			TTTTTGCATGCAAAAT
Bpet4349_BPT	TLPATIADRLREMIIEGELAPGTRL-NERALCDRLQVSRTPLREAFRLLSADGLVRMQPNRGAHVV	TAATTTGGTA-TACAAAATAC	Bpet4349	Bpet4349-4348	ATTTGGTATACAAAAT
Bpet4349_BPT	TLPATIADRLREMIIEGELAPGTRL-NERALCDRLQVSRTPLREAFRLLSADGLVRMQPNRGAHVV	CTTGTTTGTA-TACAAATGAA			TGTTTGTATACAAATG
Bpet4349_BPT	TLPATIADRLREMIIEGELAPGTRL-NERALCDRLQVSRTPLREAFRLLSADGLVRMQPNRGAHVV	GTATTTTGTA-TACCAAATTA	Bpet4349	Bpet4350-4355	ATTTTGTATACCAAAT
Bpet4349_BPT	TLPATIADRLREMIIEGELAPGTRL-NERALCDRLQVSRTPLREAFRLLSADGLVRMQPNRGAHVV	TTCATTTGTA-TACAAACAAG			CATTTGTATACAAACA
Bpet4349_BPY	RLHDTVVEHIRRFIVEGVLEPGKKL-NERELCETLGISRTPLREALKVLAAEGLIEISPNRGASVS	GAATTTTGCA-TACAAAAACC	Bphyt_6960	Bphyt_6959-6956	ATTTTGCATACAAAAA
Bpet4349_BPY	RLHDTVVEHIRRFIVEGVLEPGKKL-NERELCETLGISRTPLREALKVLAAEGLIEISPNRGASVS	GTTTTTTGAA-TGCAAAATTC			TTTTTGAATGCAAAAT
Bpet4349_BPY	RLHDTVVEHIRRFIVEGVLEPGKKL-NERELCETLGISRTPLREALKVLAAEGLIEISPNRGASVS	GAATTTTGCA-TTCAAAAAAC	Bphyt_6960	Bphyt_6960	ATTTTGCATTCAAAAA
Bpet4349_BPY	RLHDTVVEHIRRFIVEGVLEPGKKL-NERELCETLGISRTPLREALKVLAAEGLIEISPNRGASVS	GGTTTTTGTA-TGCAAAATTC			TTTTTGTATGCAAAAT
Bpet4349_BUR	RLHDTVVEHLRKFIVEGVLTPGMRL-NERELCETLGISRTPLREAFKVLAAEGLLVLSPNRGASVY	GAATTTTGCA-TGCAAAATAC	Bcep18194_B3021	Bcep18194_B3021	ATTTTGCATGCAAAAT
Bpet4349_BUR	RLHDTVVEHLRKFIVEGVLTPGMRL-NERELCETLGISRTPLREAFKVLAAEGLLVLSPNRGASVY	GGACTTTGCA-TGCAAGATTT			ACTTTGCATGCAAGAT
Bpet4349_BUR	RLHDTVVEHLRKFIVEGVLTPGMRL-NERELCETLGISRTPLREAFKVLAAEGLLVLSPNRGASVY	AAATCTTGCA-TGCAAAGTCC	Bcep18194_B3021	Bcep18194_B3022-3025	ATCTTGCATGCAAAGT
Bpet4349_BUR	RLHDTVVEHLRKFIVEGVLTPGMRL-NERELCETLGISRTPLREAFKVLAAEGLLVLSPNRGASVY	GTATTTTGCA-TGCAAAATTC			ATTTTGCATGCAAAAT
Bpet4349_BXE1	RLHDTVVEYLRDYIVKGVLAPGVKL-NERELCETLGISRTPLREAIKVLAAEGLIEISANRGAAVT	GGATTTTGAA-TGCGAAATAC	Bxe_A4449	Bxe_A4449	ATTTTGAATGCGAAAT
Bpet4349_BXE1	RLHDTVVEYLRDYIVKGVLAPGVKL-NERELCETLGISRTPLREAIKVLAAEGLIEISANRGAAVT	TAATTTTGAA-TTCAAAATTC	Bxe_A4449	Bxe_A4451	ATTTTGAATTCAAAAT
Bpet4349_BXE2	RLHDTVVEHIRRFIVEGALEAGKKL-NERELCETLGISRTPLREALKVLAAEGLIEISPNRGASVS	GAATTTTGCA-TACAAAAGCC	Bxe_B3002	Bxe_B3001	ATTTTGCATACAAAAG
Bpet4349_BXE2	RLHDTVVEHIRRFIVEGALEAGKKL-NERELCETLGISRTPLREALKVLAAEGLIEISPNRGASVS	GTTTTTTGAA-TGCAAAATTC			TTTTTGAATGCAAAAT
Bpet4349_BXE2	RLHDTVVEHIRRFIVEGALEAGKKL-NERELCETLGISRTPLREALKVLAAEGLIEISPNRGASVS	GAATTTTGCA-TTCAAAAAAC	Bxe_B3002	Bxe_B3002	ATTTTGCATTCAAAAA
Bpet4349_BXE2	RLHDTVVEHIRRFIVEGALEAGKKL-NERELCETLGISRTPLREALKVLAAEGLIEISPNRGASVS	GGCTTTTGTA-TGCAAAATTC			CTTTTGTATGCAAAAT
Bpet4349_CSA	TLHGEVAVRIRDMIDAGTLTPGSRV-PEKQLCEQFGVSRTPLREALKVLASEGFVELLPNRGARIS	GAATTATGAA-TTCAAATTTG	Csal_3199	Csal_3188-3187	ATTATGAATTCAAATT
Bpet4349_CSA	TLHGEVAVRIRDMIDAGTLTPGSRV-PEKQLCEQFGVSRTPLREALKVLASEGFVELLPNRGARIS	CAAATTGGCT-TGCCAAATGG	Csal_3199	Csal_3195-3198	AATTGGCTTGCCAAAT
Bpet4349_CSA	TLHGEVAVRIRDMIDAGTLTPGSRV-PEKQLCEQFGVSRTPLREALKVLASEGFVELLPNRGARIS	CAGAAATGAA-TTCAAAATAT	Csal_3199	Csal_3199	GAAATGAATTCAAAAT
Bpet4349_CTI1	RLHDTVVEHLRQFIVEGIFAPGTKL-NERELCETLGISRTPLREALKVLAAEGLIDLLPNRGASIS	GAATTTTGAA-TGCAATCGAC	RALTA_B0768	RALTA_B0768	ATTTTGAATGCAATCG
Bpet4349_CTI1	RLHDTVVEHLRQFIVEGIFAPGTKL-NERELCETLGISRTPLREALKVLAAEGLIDLLPNRGASIS	GGATATTGAA-TGCAAAAATC			ATATTGAATGCAAAAA
Bpet4349_CTI1	RLHDTVVEHLRQFIVEGIFAPGTKL-NERELCETLGISRTPLREALKVLAAEGLIDLLPNRGASIS	GATTTTTGCA-TTCAATATCC	RALTA_B0768	RALTA_B0770	TTTTTGCATTCAATAT
Bpet4349_CTI1	RLHDTVVEHLRQFIVEGIFAPGTKL-NERELCETLGISRTPLREALKVLAAEGLIDLLPNRGASIS	GTCGATTGCA-TTCAAAATTC			CGATTGCATTCAAAAT
Bpet4349_CTI1	RLHDTVVEHLRQFIVEGIFAPGTKL-NERELCETLGISRTPLREALKVLAAEGLIDLLPNRGASIS	GTTTCTTGCA-TGCCATGAAC	RALTA_B0768	RALTA_B0771-0775	TTCTTGCATGCCATGA
Bpet4349_CTI2	RLHDTVVNHLRTLIIEGALEPGRKL-NERELSETLGISRTPLREALKVLAAEGLVEISPNRGASVA	GGGTTTTGAA-TGCAAAATAC	RALTA_B1072	RALTA_B1072	GTTTTGAATGCAAAAT
Bpet4349_CTI2	RLHDTVVNHLRTLIIEGALEPGRKL-NERELSETLGISRTPLREALKVLAAEGLVEISPNRGASVA	TAAAATTGAA-TTCAATCTGT			AAATTGAATTCAATCT
Bpet4349_CTI2	RLHDTVVNHLRTLIIEGALEPGRKL-NERELSETLGISRTPLREALKVLAAEGLVEISPNRGASVA	ACGAATTGAA-TGCAAAGCCA			GAATTGAATGCAAAGC
Bpet4349_CTI2	RLHDTVVNHLRTLIIEGALEPGRKL-NERELSETLGISRTPLREALKVLAAEGLVEISPNRGASVA	GTATTTTGCA-TTCAAAACCC	RALTA_B1072	RALTA_B1073	ATTTTGCATTCAAAAC
Bpet4349_CTI2	RLHDTVVNHLRTLIIEGALEPGRKL-NERELSETLGISRTPLREALKVLAAEGLVEISPNRGASVA	TGGCTTTGCA-TTCAATTCGT			GCTTTGCATTCAATTC
Bpet4349_CTI2	RLHDTVVNHLRTLIIEGALEPGRKL-NERELSETLGISRTPLREALKVLAAEGLVEISPNRGASVA	ACAGATTGAA-TTCAATTTTA			AGATTGAATTCAATTT
Bpet4349_CTI3	RLHDTVVDHLRNFIVEGVLAPGMKL-NERELCETLGISRTPLREALKVLAAEGLIEISPNRGASVS	GGACATTGCA-TGCAACCTAC	RALTA_B1543	RALTA_B1543	ACATTGCATGCAACCT
Bpet4349_DAC1	ALHDQVAARLRTWLVEGRIPPGAKL-NERALCEQLRVSRTPLREAIKLLASEGLVDLVPNRGAVAV	GAATTTTGCA-TTCATTTTTA	Daci_3053	Daci_3052-3049	ATTTTGCATTCATTTT
Bpet4349_DAC2	ALHEQVADRLRSMLIEGRIAPGAKL-NERELCEQLGVSRTPLREAIKLLAAEGLADLLPNRGAIAV	GAATTTTGAA-TGCAAAAATT	Daci_3062		ATTTTGAATGCAAAAA
Bpet4349_DAC1	ALHDQVAARLRTWLVEGRIPPGAKL-NERALCEQLRVSRTPLREAIKLLASEGLVDLVPNRGAVAV	AATTTTTGCA-TTCAAAATTC	Daci_3053	Daci_3053-3054	TTTTTGCATTCAAAAT
Bpet4349_DAC2	ALHEQVADRLRSMLIEGRIAPGAKL-NERELCEQLGVSRTPLREAIKLLAAEGLADLLPNRGAIAV	TAAAAATGAA-TGCAAAATTC	Daci_3062		AAAATGAATGCAAAAT
Bpet4349_DSH	SLHAELVDRVRELIIEGSLEPGTKI-PEKELCQSFGVSRTPMREALKVLANEGLAVLEPNRGAWVS	CAATAATGAA-TTCATAATTC	Dshi_3323	Dshi_3324-3323	ATAATGAATTCATAAT
Bpet4349_DSH	SLHAELVDRVRELIIEGSLEPGTKI-PEKELCQSFGVSRTPMREALKVLANEGLAVLEPNRGAWVS	GAATTATGAA-TTCATTATTG	Dshi_3323	Dshi_3325-3330	ATTATGAATTCATTAT
Bpet4349_JAN	SLHEELVTRLRQAIVQGALEPGVKV-PERELCENLGVSRTPLREALKVLANEGLVVLESNKGARIS	CTCGATTGTA-TGCATAATAC	Jann_1164	Jann_1162-1159	CGATTGTATGCATAAT
Bpet4349_JAN	SLHEELVTRLRQAIVQGALEPGVKV-PERELCENLGVSRTPLREALKVLANEGLVVLESNKGARIS	GTATTATGCA-TACAATCGAG	Jann_1164	Jann_1163-1164	ATTATGCATACAATCG
Bpet4349_MCH1	SLHDEVLARLREFIVEGNLAPGARV-PERLLCERFGISRTPLREALKVLASEGLIDLLPNRGARVR	CAAAAATGAA-TGCAAACCTA	Mchl_4571	Mchl_4570-4569	AAAATGAATGCAAACC
Bpet4349_MCH1	SLHDEVLARLREFIVEGNLAPGARV-PERLLCERFGISRTPLREALKVLASEGLIDLLPNRGARVR	TAGGTTTGCA-TTCATTTTTG	Mchl_4571	Mchl_4571	GGTTTGCATTCATTTT
Bpet4349_MCH1	SLHDEVLARLREFIVEGNLAPGARV-PERLLCERFGISRTPLREALKVLASEGLIDLLPNRGARVR	CATTTTTGAA-TGCATTTTGC	Mchl_4571	Mchl_4572	TTTTTGAATGCATTTT
Bpet4349_MCH1	SLHDEVLARLREFIVEGNLAPGARV-PERLLCERFGISRTPLREALKVLASEGLIDLLPNRGARVR	GAATTATGAA-TTCAAAAAGC	Mchl_4571	Mchl_4574-4573	ATTATGAATTCAAAAA
Bpet4349_MCH2	YLHDEVADRMRELINEGELEPRARV-NESELTERFGISRTPLREAIKILATEGLLELLPNRGARVA	GCAAATCGCA-TTCAAAACCG	Mchl_5113	Mchl_5111-5112	AAATCGCATTCAAAAC
Bpet4349_MCH2	YLHDEVADRMRELINEGELEPRARV-NESELTERFGISRTPLREAIKILATEGLLELLPNRGARVA	GTAAAATCAA-TTCAAAATGC			AAAATCAATTCAAAAT
Bpet4349_MCH2	YLHDEVADRMRELINEGELEPRARV-NESELTERFGISRTPLREAIKILATEGLLELLPNRGARVA	TAGTTTCGCA-TTTAAAATTC	Mchl_5113	Mchl_5113	GTTTCGCATTTAAAAT
Bpet4349_MCH2	YLHDEVADRMRELINEGELEPRARV-NESELTERFGISRTPLREAIKILATEGLLELLPNRGARVA	CCTGAATGCA-TGAAAAATTC			TGAATGCATGAAAAAT
Bpet4349_MEX1	SLHDEVLARLREFIVEGNLAPGARV-PERLLCERFGISRTPLREALKVLASEGLIDLLPNRGARVR	CAAAAATGAA-TGCAAACCTA	Mext_4201	Mext_4200-4199	AAAATGAATGCAAACC
Bpet4349_MEX1	SLHDEVLARLREFIVEGNLAPGARV-PERLLCERFGISRTPLREALKVLASEGLIDLLPNRGARVR	TAGGTTTGCA-TTCATTTTTG	Mext_4201	Mext_4201	GGTTTGCATTCATTTT
Bpet4349_MEX1	SLHDEVLARLREFIVEGNLAPGARV-PERLLCERFGISRTPLREALKVLASEGLIDLLPNRGARVR	CATTTTTGAA-TGCATTTTGC	Mext_4201	Mext_4202	TTTTTGAATGCATTTT
Bpet4349_MEX1	SLHDEVLARLREFIVEGNLAPGARV-PERLLCERFGISRTPLREALKVLASEGLIDLLPNRGARVR	GAATTATGCA-TTCAAAAAGC	Mext_4201	Mext_4204-4203	ATTATGCATTCAAAAA
Bpet4349_MEX2	YLHDEVADRMRELINEGELEPRARV-NESELTERFGISRTPLREAIKILATEGLLELLPNRGARVA	GCAAATCGCA-TTCAAAACCG	Mext_4650	Mext_4648-4649	AAATCGCATTCAAAAC
Bpet4349_MEX2	YLHDEVADRMRELINEGELEPRARV-NESELTERFGISRTPLREAIKILATEGLLELLPNRGARVA	GTAAAATCAA-TTCAAAATGC			AAAATCAATTCAAAAT
Bpet4349_MEX2	YLHDEVADRMRELINEGELEPRARV-NESELTERFGISRTPLREAIKILATEGLLELLPNRGARVA	TAGTTTCGCA-TTTAAAATTC	Mext_4650	Mext_4650	GTTTCGCATTTAAAAT
Bpet4349_MEX2	YLHDEVADRMRELINEGELEPRARV-NESELTERFGISRTPLREAIKILATEGLLELLPNRGARVA	CCTGAATGCA-TGAAAAATTC			TGAATGCATGAAAAAT
Bpet4349_MPO1	SLHDEVLARLREFIVEGNLAPGARV-PERLLCERFGISRTPLREALKVLASEGLIDLLPNRGARVR	TCGAAATGAA-TGCAAACCTG	Mpop_4718	Mpop_4717-4716	GAAATGAATGCAAACC
Bpet4349_MPO1	SLHDEVLARLREFIVEGNLAPGARV-PERLLCERFGISRTPLREALKVLASEGLIDLLPNRGARVR	CAGGTTTGCA-TTCATTTCGA	Mpop_4718	Mpop_4718	GGTTTGCATTCATTTC
Bpet4349_MPO1	SLHDEVLARLREFIVEGNLAPGARV-PERLLCERFGISRTPLREALKVLASEGLIDLLPNRGARVR	CATTTTTGAA-TGCATTTTGC	Mpop_4718	Mpop_4719	TTTTTGAATGCATTTT
Bpet4349_MPO1	SLHDEVLARLREFIVEGNLAPGARV-PERLLCERFGISRTPLREALKVLASEGLIDLLPNRGARVR	GAATTATGCA-TTCAAAAAGG	Mpop_4718	Mpop_4721-4720	ATTATGCATTCAAAAA
Bpet4349_MPO2	YLHDEVADRMRELINEGELEPRARV-NESELTERFGISRTPLREAIKILATEGLLELLPNRGARVA	AAAAATCGCA-TTCAAAATCG	Mpop_5191	Mpop_5189-5190	AAATCGCATTCAAAAT
Bpet4349_MPO2	YLHDEVADRMRELINEGELEPRARV-NESELTERFGISRTPLREAIKILATEGLLELLPNRGARVA	GTAAAATCAA-TTCAAAATGC			AAAATCAATTCAAAAT
Bpet4349_MPO2	YLHDEVADRMRELINEGELEPRARV-NESELTERFGISRTPLREAIKILATEGLLELLPNRGARVA	GCCTAATGCA-TGAAAAATAC	Mpop_5191	Mpop_5191	CTAATGCATGAAAAAT
Bpet4349_MPO2	YLHDEVADRMRELINEGELEPRARV-NESELTERFGISRTPLREAIKILATEGLLELLPNRGARVA	AAGTTTCGCA-TTTAAAATTC			GTTTCGCATTTAAAAT
Bpet4349_MSL	SLHGEILVRLRDYIVEGNLVGGARI-PERQLCEMFGISRTPLREALKVLASEGLVDLLPNRGARVR	GTATTTTGAA-TTCAAAAATT	Msil_3401	Msil_3400-3398	ATTTTGAATTCAAAAA
Bpet4349_MSL	SLHGEILVRLRDYIVEGNLVGGARI-PERQLCEMFGISRTPLREALKVLASEGLVDLLPNRGARVR	AATTTTTGAA-TTCAAAATAC	Msil_3401	Msil_3401	TTTTTGAATTCAAAAT
Bpet4349_MSL	SLHGEILVRLRDYIVEGNLVGGARI-PERQLCEMFGISRTPLREALKVLASEGLVDLLPNRGARVR	ATGGTTTGAA-TTCAAATAAG	Msil_3401	Msil_3402-3403	GGTTTGAATTCAAATA
Bpet4349_OCA	SLHDETLSRLRDHIVEGNIPDGGRI-LERELCELLGISRTPLREALKVLASEGIVELLPNRGARVR	TTTTTTTGAA-TTCAAAATTT	OCAR_6693	OCAR_6692-6687	TTTTTGAATTCAAAAT
Bpet4349_OCA	SLHDETLSRLRDHIVEGNIPDGGRI-LERELCELLGISRTPLREALKVLASEGIVELLPNRGARVR	TTATGTTGCA-TTCAAAAAAT			ATGTTGCATTCAAAAA
Bpet4349_OCA	SLHDETLSRLRDHIVEGNIPDGGRI-LERELCELLGISRTPLREALKVLASEGIVELLPNRGARVR	ATTTTTTGAA-TGCAACATAA	OCAR_6693	OCAR_6693	TTTTTGAATGCAACAT
Bpet4349_OCA	SLHDETLSRLRDHIVEGNIPDGGRI-LERELCELLGISRTPLREALKVLASEGIVELLPNRGARVR	AAATTTTGAA-TTCAAAAAAA			ATTTTGAATTCAAAAA
Bpet4349_OCA	SLHDETLSRLRDHIVEGNIPDGGRI-LERELCELLGISRTPLREALKVLASEGIVELLPNRGARVR	AAATTATGAA-TACAAAAATC	OCAR_6693	OCAR_6694-6698	ATTATGAATACAAAAA
Bpet4349_POL	ALHEQVAHRLREMLVENRIPPGAKL-NERELSEVLNVSRTPLREAIKMLAAEGLVELLPNRGAIAV	GTATTATGCA-TACAAAAGTT	Bpro_2754	Bpro_0548	ATTATGCATACAAAAG
Bpet4349_POL	ALHEQVAHRLREMLVENRIPPGAKL-NERELSEVLNVSRTPLREAIKMLAAEGLVELLPNRGAIAV	ATAAATTGTA-TGCAATTTAT			AAATTGTATGCAATTT
Bpet4349_POL	ALHEQVAHRLREMLVENRIPPGAKL-NERELSEVLNVSRTPLREAIKMLAAEGLVELLPNRGAIAV	AAATTCTGTA-TGCAAAAAAA	Bpro_2754	Bpro_2753-2750	ATTCTGTATGCAAAAA
Bpet4349_POL	ALHEQVAHRLREMLVENRIPPGAKL-NERELSEVLNVSRTPLREAIKMLAAEGLVELLPNRGAIAV	GAATTTTGTA-TGCAAAAAAT			ATTTTGTATGCAAAAA
Bpet4349_POL	ALHEQVAHRLREMLVENRIPPGAKL-NERELSEVLNVSRTPLREAIKMLAAEGLVELLPNRGAIAV	ATTTTTTGCA-TACAAAATTC	Bpro_2754	Bpro_2754-2755	TTTTTGCATACAAAAT
Bpet4349_POL	ALHEQVAHRLREMLVENRIPPGAKL-NERELSEVLNVSRTPLREAIKMLAAEGLVELLPNRGAIAV	TTTTTTTGCA-TACAGAATTT			TTTTTGCATACAGAAT
Bpet4349_REU	RLHDTVVGHLRNFIVEGVLKAGTKL-NERELCETLGISRTPLREALKVLAAEGLIDISPNRGATVA	GAATTTTGCA-TTCAAAATAC	Reut_B5139	Reut_B5139	ATTTTGCATTCAAAAT
Bpet4349_REU	RLHDTVVGHLRNFIVEGVLKAGTKL-NERELCETLGISRTPLREALKVLAAEGLIDISPNRGATVA	GGACTTTGCA-TGCAAGATTC			ACTTTGCATGCAAGAT
Bpet4349_REU	RLHDTVVGHLRNFIVEGVLKAGTKL-NERELCETLGISRTPLREALKVLAAEGLIDISPNRGATVA	GAATCTTGCA-TGCAAAGTCC	Reut_B5139	Reut_B5140	ATCTTGCATGCAAAGT
Bpet4349_REU	RLHDTVVGHLRNFIVEGVLKAGTKL-NERELCETLGISRTPLREALKVLAAEGLIDISPNRGATVA	GTATTTTGAA-TGCAAAATTC			ATTTTGAATGCAAAAT
Bpet4349_RME	ILHVAVAQRLRTMIMEGDLAPGTRL-NERVLCDLLQVSRTPLREAFKVLAGDGLVTLLPNRGAEVV	GTTTTTTGAA-TACAAAATTC	Rmet_5631	Rmet_5630-5625	TTTTTGAATACAAAAT
Bpet4349_RME	ILHVAVAQRLRTMIMEGDLAPGTRL-NERVLCDLLQVSRTPLREAFKVLAGDGLVTLLPNRGAEVV	CAGTATTGTA-TTCAAAACCT			GTATTGTATTCAAAAC
Bpet4349_RME	ILHVAVAQRLRTMIMEGDLAPGTRL-NERVLCDLLQVSRTPLREAFKVLAGDGLVTLLPNRGAEVV	GAATTTTGTA-TTCAAAAAAC	Rmet_5631	Rmet_5631-5632	ATTTTGTATTCAAAAA
Bpet4349_RME	ILHVAVAQRLRTMIMEGDLAPGTRL-NERVLCDLLQVSRTPLREAFKVLAGDGLVTLLPNRGAEVV	AGGTTTTGAA-TACAATACTG			GTTTTGAATACAATAC
Bxe_A4089_ACR	SVADLVREEIIGLIKRGDLVAGDKL-SEQSFAQHFNVSRAPIREAFRALEEAGLVRLEKNRGVFVR	TAGTATTGTC-GACAATCGAC	Acry_1267	Acry_1267-1266	ATTGTCGACAAT
Bxe_A4089_ACR	SVADLVREEIIGLIKRGDLVAGDKL-SEQSFAQHFNVSRAPIREAFRALEEAGLVRLEKNRGVFVR	GTCGATTGTC-GACAATACTA	Acry_1267	Acry_1268-1270	ATTGTCGACAAT
Bxe_A4089_BPY1	SPVGEIVDWVARGIIEGRLQPGDDL-NSVDLAKRFNVSRTPVREALFVLNRERLVDWSPRRRPRVS	TGCTAGTGTC-GACACTTCGC	Bphyt_6204	Bphyt_6204	AGTGTCGACACT
Bxe_A4089_BPY1	SPVGEIVDWVARGIIEGRLQPGDDL-NSVDLAKRFNVSRTPVREALFVLNRERLVDWSPRRRPRVS	GCGAAGTGTC-GACACTAGCA	Bphyt_6204	Bphyt_6205-6214	AGTGTCGACACT
Bxe_A4089_BPY2	TLSGLVQEEILRRIKTGELEAGMKL-NEMDLADHLKISRSPVREAFRALEEAGLVWLEKNRGVYIR	GCGTATTGTC-GACAATATGT	Bphyt_6216	Bphyt_6215	ATTGTCGACAAT
Bxe_A4089_BPY2	TLSGLVQEEILRRIKTGELEAGMKL-NEMDLADHLKISRSPVREAFRALEEAGLVWLEKNRGVYIR	CAACATTGTC-GACATAACAC			ATTGTCGACATA
Bxe_A4089_BPY2	TLSGLVQEEILRRIKTGELEAGMKL-NEMDLADHLKISRSPVREAFRALEEAGLVWLEKNRGVYIR	GAAGATTGTC-GACAACATAC			ATTGTCGACAAC
Bxe_A4089_BPY2	TLSGLVQEEILRRIKTGELEAGMKL-NEMDLADHLKISRSPVREAFRALEEAGLVWLEKNRGVYIR	ACATATTGTC-GACAATACGC	Bphyt_6216	Bphyt_6216-6217	ATTGTCGACAAT
Bxe_A4089_BPY2	TLSGLVQEEILRRIKTGELEAGMKL-NEMDLADHLKISRSPVREAFRALEEAGLVWLEKNRGVYIR	GTATGTTGTC-GACAATCTTC			GTTGTCGACAAT
Bxe_A4089_BPY2	TLSGLVQEEILRRIKTGELEAGMKL-NEMDLADHLKISRSPVREAFRALEEAGLVWLEKNRGVYIR	GTGTTATGTC-GACAATGTTG			TATGTCGACAAT
Bxe_A4089_BXE1	SPVGEIVDWVARGIIEGRLQPGDDL-NSVDLAKRFNVSRTPVREALFVLNRERLVDWSPRRRPRVS	TGATAGTGTC-GACACTTTTG	Bxe_A4089	Bxe_A4089	AGTGTCGACACT
Bxe_A4089_BXE1	SPVGEIVDWVARGIIEGRLQPGDDL-NSVDLAKRFNVSRTPVREALFVLNRERLVDWSPRRRPRVS	CAAAAGTGTC-GACACTATCA	Bxe_A4089	Bxe_A4090-4099	AGTGTCGACACT
Bxe_A4089_BXE2	TLSGLVQEEILRRIKTGELEAGMKL-NEMDLAEHLKISRSPVREAFRALEEAGLVWLEKNRGVYIR	GCGTATTGTC-GACAATATGT	Bxe_A4101	Bxe_A4100	ATTGTCGACAAT
Bxe_A4089_BXE2	TLSGLVQEEILRRIKTGELEAGMKL-NEMDLAEHLKISRSPVREAFRALEEAGLVWLEKNRGVYIR	GAAGATTGTC-GACAACATAC			ATTGTCGACAAC
Bxe_A4089_BXE2	TLSGLVQEEILRRIKTGELEAGMKL-NEMDLAEHLKISRSPVREAFRALEEAGLVWLEKNRGVYIR	AATCATTGTC-GACAAAAAAC			ATTGTCGACAAA
Bxe_A4089_BXE2	TLSGLVQEEILRRIKTGELEAGMKL-NEMDLAEHLKISRSPVREAFRALEEAGLVWLEKNRGVYIR	ACATATTGTC-GACAATACGC	Bxe_A4101	Bxe_A4101-4102	ATTGTCGACAAT
Bxe_A4089_BXE2	TLSGLVQEEILRRIKTGELEAGMKL-NEMDLAEHLKISRSPVREAFRALEEAGLVWLEKNRGVYIR	GTTTTTTGTC-GACAATGATT			TTTGTCGACAAT
Bxe_A4089_BXE2	TLSGLVQEEILRRIKTGELEAGMKL-NEMDLAEHLKISRSPVREAFRALEEAGLVWLEKNRGVYIR	GTATGTTGTC-GACAATCTTC			GTTGTCGACAAT
DgoR_CSA	TARPDIAESLAEAIFSGRYAPGDLIPRELDLCETFGVSRSTVRSVLQNLVSAGLLVRISGQGTRVR	CGATATTGTTCTACAAGATGG	Csal_2616	Csal_2606-2605	TTGTTCTACAA
DgoR_ECA	SKTDRIILDIGQQIVGGKYAPGMPLPAEAELCEEFQTSRNIIREVFRALMAKRLVEVKRYRGAFVA	CCAGATTGTAGTACAACACAT	ECA4419	ECA4419-4415	TTGTAGTACAA
DgoR_ECA	SKTDRIILDIGQQIVGGKYAPGMPLPAEAELCEEFQTSRNIIREVFRALMAKRLVEVKRYRGAFVA	ATTAATGGTACTACAATCAAA			TGGTACTACAA
DgoR_ECO	NKTDRIVITLGKQIVHGKYVPGSPLPAEAELCEEFATSRNIIREVFRSLMAKRLIEMKRYRGAFVA	CTAAATTGTAGTACAACAATA	b4479	b4479-3691	TTGTAGTACAA
DgoR_ECO	NKTDRIVITLGKQIVHGKYVPGSPLPAEAELCEEFATSRNIIREVFRSLMAKRLIEMKRYRGAFVA	TAAGTTTGTACTACATTACAC			TTGTACTACAT
DgoR_ECO	NKTDRIVITLGKQIVHGKYVPGSPLPAEAELCEEFATSRNIIREVFRSLMAKRLIEMKRYRGAFVA	CACGCTGGTACTACAAAGTTG			TGGTACTACAA
DgoR_EFE	NKTDRIVITLGKQIVHGKYVPGSPLPAEAELCEEFATSRNIIREVFRSLMAKRLIEMKRYRGAFVA	CTAAATTGTAGTACAACAATA	EFER_3990	EFER_3990-3986	TTGTAGTACAA
DgoR_EFE	NKTDRIVITLGKQIVHGKYVPGSPLPAEAELCEEFATSRNIIREVFRSLMAKRLIEMKRYRGAFVA	TAACTTTGTACTACATTACAC			TTGTACTACAT
DgoR_EFE	NKTDRIVITLGKQIVHGKYVPGSPLPAEAELCEEFATSRNIIREVFRSLMAKRLIEMKRYRGAFVA	CACGCTGGTACTACAAAATTG			TGGTACTACAA
DgoR_ENT	NKTDRIVITLGNQIVSGKYVPGSPLPAEAELCEEFETSRNIIREVFRSLMAKRLIEMKRYRGAFVA	CCAGATTGTAGTACAACTTAT	Ent638_0006	Ent638_0006-0010	TTGTAGTACAA
DgoR_ENT	NKTDRIVITLGNQIVSGKYVPGSPLPAEAELCEEFETSRNIIREVFRSLMAKRLIEMKRYRGAFVA	CTTTGTTGTACTACATTACCG			TTGTACTACAT
DgoR_ENT	NKTDRIVITLGNQIVSGKYVPGSPLPAEAELCEEFETSRNIIREVFRSLMAKRLIEMKRYRGAFVA	CACGTTTGTACTGCAAAAGTG			TTGTACTGCAA
DgoR_ESA	TKTDRIIVTLGRQIVGGKYVPGASLPAEAELCEEFETSRNIIREVYRSLMAKRLIEMKRYRGAFVA	CTAAATTGTAGTACAACCACA	ESA_03970	ESA_03970-03964	TTGTAGTACAA
DgoR_ESA	TKTDRIIVTLGRQIVGGKYVPGASLPAEAELCEEFETSRNIIREVYRSLMAKRLIEMKRYRGAFVA	ATAGATTGTACTACATTGAAC			TTGTACTACAT
DgoR_ESA	TKTDRIIVTLGRQIVGGKYVPGASLPAEAELCEEFETSRNIIREVYRSLMAKRLIEMKRYRGAFVA	CACGGTTGTACTTCAAAAATG			TTGTACTTCAA
DgoR_KPN	NKTDRIVISLGKQIVSGKYVPGSALPAEAELCEEFETSRNIIREVFRSLMAKRLIEMKRYRGAFVA	CCAAATTGTAGTACAACACAA	KPN_04098	KPN_04098-04094	TTGTAGTACAA
DgoR_KPN	NKTDRIVISLGKQIVSGKYVPGSALPAEAELCEEFETSRNIIREVFRSLMAKRLIEMKRYRGAFVA	TAATGTTGTACTACATTACGC			TTGTACTACAT
DgoR_KPN	NKTDRIVISLGKQIVSGKYVPGSALPAEAELCEEFETSRNIIREVFRSLMAKRLIEMKRYRGAFVA	CACGTTAGTAGTACAAACATG			TAGTAGTACAA
DgoR_SFL	NKTDRIVITLGKQIVHGKYVPGSPLPAEAELCEEFATSRNIIREVFRSLMAKRLIEMKRYRGAFVA	CTAAATTGTAGCGCAACAATA	SF3769	SF3769-3772	TTGTAGCGCAA
DgoR_SFL	NKTDRIVITLGKQIVHGKYVPGSPLPAEAELCEEFATSRNIIREVFRSLMAKRLIEMKRYRGAFVA	TAAGTTTGTACTACATTACGC			TTGTACTACAT
DgoR_SFL	NKTDRIVITLGKQIVHGKYVPGSPLPAEAELCEEFATSRNIIREVFRSLMAKRLIEMKRYRGAFVA	CACGCTGGTACTACAAAGTTG			TGGTACTACAA
DgoR_SGL	SKTERIINEVGQQIISGKYIPGSGLPPEAELCEEFSTSRNIIREVLRSLTAKRLIEIIRYRGAFFT	AATAATGGTACTACAATTTGG	SG0005	SG0005	TGGTACTACAA
DgoR_SGL	SKTERIINEVGQQIISGKYIPGSGLPPEAELCEEFSTSRNIIREVLRSLTAKRLIEIIRYRGAFFT	CCATAATGTAGTACGATAAAT			ATGTAGTACGA
DgoR_SPE1	GKTDRIIIEMGQQIVGGKYIPGAALPAETELCEEFETSRNIIREVLRALMSKRLVEVKRYRGAFVT	CTTGATTGTAGTACAACAAAA	Spro_0041	Spro_0041-0045	TTGTAGTACAA
DgoR_SPE1	GKTDRIIIEMGQQIVGGKYIPGAALPAETELCEEFETSRNIIREVLRALMSKRLVEVKRYRGAFVT	CATATAGGTACTACAATAAGG			AGGTACTACAA
DgoR_SPE1	GKTDRIIIEMGQQIVGGKYIPGAALPAETELCEEFETSRNIIREVLRALMSKRLVEVKRYRGAFVT	CAAGATTGTGCTGCAACCGCA			TTGTGCTGCAA
DgoR_SPE2	TLSETLTQDLARRIIRGDLPPGLSLPGENELAQQYEVSRTSVRNALQVLAAKGLISIQAKKRSTVN	CATTCTTGTATTACAAGATTG	Spro_0711	Spro_0710-0707	TTGTATTACAA
DgoR_SPE2	TLSETLTQDLARRIIRGDLPPGLSLPGENELAQQYEVSRTSVRNALQVLAAKGLISIQAKKRSTVN	TAGTTTTGTATTACCTGAATG			TTGTATTACCT
DgoR_STM	NKTDRIVITLGKQIVSGKYVPGSALPAEADLCEEFETSRNIIREVFRSLMAKRLIEMKRYRGAFIA	CTAAATTGTAGTACAACATAA	STM3830	STM3830-3827	TTGTAGTACAA
DgoR_STM	NKTDRIVITLGKQIVSGKYVPGSALPAEADLCEEFETSRNIIREVFRSLMAKRLIEMKRYRGAFIA	TTGTGTTGTACTACATTAATG			TTGTACTACAT
DgoR_STM	NKTDRIVITLGKQIVSGKYVPGSALPAEADLCEEFETSRNIIREVFRSLMAKRLIEMKRYRGAFIA	CACGCTAGTACTACAAAATTG			TAGTACTACAA
DgoR_VFM	-------------------------MGENYLAKELDVSRTSVRAALQNLSSKGIITIIPKSGSVVN	TATTCTTGTCATACAAGTTGT	VFMJ11_A0034	VFMJ11_A0035-0042	TTGTCATACAA
DgoR_VVY	TKTQIVANHLAEKILKGHYLPGDSIAGENELATTLGVSRTSIRAAIQILAGKGILSTVAKMGTIVN	CCTTCTTGTCATACAAGTAAA	VVA1573	VVA1574-1582	TTGTCATACAA
DVU2644_DDE	TYSEQVVEYIKDRILKGELSPGDPV-KEALIAQKLAISRAPVREALQILAREGLIVYEPQKGKRIT	GTCGAATGTC-GACATTTTGT	Dde_2579	Dde_2582-2579	CGAATGTCGACATTTT
DVU2644_DDE	TYSEQVVEYIKDRILKGELSPGDPV-KEALIAQKLAISRAPVREALQILAREGLIVYEPQKGKRIT	GAAAATTGTC-GACAATCGAC			AAATTGTCGACAATCG
DVU2644_DVU	TYSHQITEYIKERILAGEFAPGDKV-NEVLLASRLSISRAPIREALQLLVQEGLIVSTPQRGKSIA	TAAAAATGTC-GACATTTATA	DVU2644	DVU2647-2644	AAAATGTCGACATTTA
DVU2802_DDE	RAAYQVAEEILKLVSNSAVRPGERLPGERALAERLGCSRNTVREALAALSARGLVEIRMRSGAYLC	AGAATTGGTGGGACCAGAGGT	Dde_1614	Dde_1614-1617	AATTGGTGGGACCAGAG
DVU2802_DVU	KAAHTASEQIMKLVHSLGLTSGERLPGERDLAERLGWSRNTVREAISALAARGLVEIRMRSGVYLC	CAATCTGGTTGGGCCAGAATG	DVU2802	DVU2802-2808	ATCTGGTTGGGCCAGAA
ExuR_CKO	RLYQQLAADLKERIEQGVYLVGDKLPAERFIADEKNVSRTVVREAIIMLEVEGYVEVRKGSGIHVI	CAAGTTGTTATACCAAATTAC	CKO_04496	CKO_00608	AAGTTGTTATACCAAATTA
ExuR_CKO	RLYQQLAADLKERIEQGVYLVGDKLPAERFIADEKNVSRTVVREAIIMLEVEGYVEVRKGSGIHVI	TAATTTGGTATAACAACTTGT	CKO_04496	CKO_00609	AATTTGGTATAACAACTTG
ExuR_CKO	RLYQQLAADLKERIEQGVYLVGDKLPAERFIADEKNVSRTVVREAIIMLEVEGYVEVRKGSGIHVI	ACAGGTTGTATGACTAATTAA	CKO_04496	CKO_01541	CAGGTTGTATGACTAATTA
ExuR_CKO	RLYQQLAADLKERIEQGVYLVGDKLPAERFIADEKNVSRTVVREAIIMLEVEGYVEVRKGSGIHVI	GTAAGTTGTGTGACAAGTTCA	CKO_04496	CKO_02295	TAAGTTGTGTGACAAGTTC
ExuR_CKO	RLYQQLAADLKERIEQGVYLVGDKLPAERFIADEKNVSRTVVREAIIMLEVEGYVEVRKGSGIHVI	TGAACTTGTCACACAACTTAC	CKO_04496	CKO_02296-02297	GAACTTGTCACACAACTTA
ExuR_CKO	RLYQQLAADLKERIEQGVYLVGDKLPAERFIADEKNVSRTVVREAIIMLEVEGYVEVRKGSGIHVI	AAAATTTGTGTGACACCAAAA			AAATTTGTGTGACACCAAA
ExuR_CKO	RLYQQLAADLKERIEQGVYLVGDKLPAERFIADEKNVSRTVVREAIIMLEVEGYVEVRKGSGIHVI	GAAATTGGTGTGATAACTTTG	CKO_04496	CKO_04494-04493	AAATTGGTGTGATAACTTT
ExuR_CKO	RLYQQLAADLKERIEQGVYLVGDKLPAERFIADEKNVSRTVVREAIIMLEVEGYVEVRKGSGIHVI	TGAAGTTGTATGACAAGTTAT	CKO_04496	CKO_04495	GAAGTTGTATGACAAGTTA
ExuR_CKO	RLYQQLAADLKERIEQGVYLVGDKLPAERFIADEKNVSRTVVREAIIMLEVEGYVEVRKGSGIHVI	AAAAGTGGTATAACAAATATA	CKO_04496	CKO_04496	AAAGTGGTATAACAAATAT
ExuR_ECA	RLYQQLAAELKQRIESGMYQVGEKLPAERYISEEMNVSRTVVREAIIMLEVEGYVEVRKGSGIHVI	TTAAGTGGTATAACAAATCAT	ECA0643	ECA0643	TAAGTGGTATAACAAATCA
ExuR_ECA	RLYQQLAAELKQRIESGMYQVGEKLPAERYISEEMNVSRTVVREAIIMLEVEGYVEVRKGSGIHVI	TAAAGTTGTATGACAAATTAT	ECA0643	ECA0644	AAAGTTGTATGACAAATTA
ExuR_ECA	RLYQQLAAELKQRIESGMYQVGEKLPAERYISEEMNVSRTVVREAIIMLEVEGYVEVRKGSGIHVI	ATAATTGGTGTGATATCTTTT	ECA0643	ECA0645-0647	TAATTGGTGTGATATCTTT
ExuR_ECA	RLYQQLAAELKQRIESGMYQVGEKLPAERYISEEMNVSRTVVREAIIMLEVEGYVEVRKGSGIHVI	GAAATTGGTTTACCAAATTGA	ECA0643	ECA1966	AAATTGGTTTACCAAATTG
ExuR_ECA	RLYQQLAAELKQRIESGMYQVGEKLPAERYISEEMNVSRTVVREAIIMLEVEGYVEVRKGSGIHVI	CAATTTGGTAAACCAATTTCA	ECA0643	ECA1967-1968	AATTTGGTAAACCAATTTC
ExuR_ECO	RLYQQLAADLKERIEQGVYLVGDKLPAERFIADEKNVSRTVVREAIIMLEVEGYVEVRKGSGIHVV	GGAAGTTGTCTGACATCTTTA	b3094	b1521	GAAGTTGTCTGACATCTTT
ExuR_ECO	RLYQQLAADLKERIEQGVYLVGDKLPAERFIADEKNVSRTVVREAIIMLEVEGYVEVRKGSGIHVV	ACAGGTTGTATGACTAATCAG			CAGGTTGTATGACTAATCA
ExuR_ECO	RLYQQLAADLKERIEQGVYLVGDKLPAERFIADEKNVSRTVVREAIIMLEVEGYVEVRKGSGIHVV	GAAATTGGTGTGATAACTTTG	b3094	b3092-3091	AAATTGGTGTGATAACTTT
ExuR_ECO	RLYQQLAADLKERIEQGVYLVGDKLPAERFIADEKNVSRTVVREAIIMLEVEGYVEVRKGSGIHVV	TAAAGTTGTATGACAAGTTAT	b3094	b3093	AAAGTTGTATGACAAGTTA
ExuR_ECO	RLYQQLAADLKERIEQGVYLVGDKLPAERFIADEKNVSRTVVREAIIMLEVEGYVEVRKGSGIHVV	AAAAGTGGTATAACAAATATA	b3094	b3094	AAAGTGGTATAACAAATAT
ExuR_EFE	RLYQQLAADLKERIEQGVYLVGDKLPAERFIAEEKNVSRTVVREAIIMLEVEGYVEVRKGSGIHVV	AAAGGCTGTCTGACAACTTAT	EFER_4381	EFER_1553	AAGGCTGTCTGACAACTTA
ExuR_EFE	RLYQQLAADLKERIEQGVYLVGDKLPAERFIAEEKNVSRTVVREAIIMLEVEGYVEVRKGSGIHVV	ACAGGTTGTATGACTAATCAG			CAGGTTGTATGACTAATCA
ExuR_EFE	RLYQQLAADLKERIEQGVYLVGDKLPAERFIAEEKNVSRTVVREAIIMLEVEGYVEVRKGSGIHVV	AAAAGTGGTATAACAAATGTA	EFER_4381	EFER_4381	AAAGTGGTATAACAAATGT
ExuR_EFE	RLYQQLAADLKERIEQGVYLVGDKLPAERFIAEEKNVSRTVVREAIIMLEVEGYVEVRKGSGIHVV	TAAAGTTGTATGACAAGTTAT	EFER_4381	EFER_4382	AAAGTTGTATGACAAGTTA
ExuR_EFE	RLYQQLAADLKERIEQGVYLVGDKLPAERFIAEEKNVSRTVVREAIIMLEVEGYVEVRKGSGIHVV	GAAATTGGTGTGATAACTTTG	EFER_4381	EFER_4383-4384	AAATTGGTGTGATAACTTT
ExuR_ENT	RLYQQLAAELKSRIEQGVYLVGDKLPAERFIADEKSVSRTVVREAIIMLEVEGYVEVRKGSGIHVI	TGAACTTGTCACACAACTTCC	Ent638_3548	Ent638_1313-1312	GAACTTGTCACACAACTTC
ExuR_ENT	RLYQQLAAELKSRIEQGVYLVGDKLPAERFIADEKSVSRTVVREAIIMLEVEGYVEVRKGSGIHVI	ATAATCTGTGTGACAACCGAA			TAATCTGTGTGACAACCGA
ExuR_ENT	RLYQQLAAELKSRIEQGVYLVGDKLPAERFIADEKSVSRTVVREAIIMLEVEGYVEVRKGSGIHVI	GGAAGTTGTGTGACAAGTTCA	Ent638_3548	Ent638_1314	GAAGTTGTGTGACAAGTTC
ExuR_ENT	RLYQQLAAELKSRIEQGVYLVGDKLPAERFIADEKSVSRTVVREAIIMLEVEGYVEVRKGSGIHVI	CATATTGGTATAACAACTTTA	Ent638_3548	Ent638_2767	ATATTGGTATAACAACTTT
ExuR_ENT	RLYQQLAAELKSRIEQGVYLVGDKLPAERFIADEKSVSRTVVREAIIMLEVEGYVEVRKGSGIHVI	TAAAGTTGTTATACCAATATG	Ent638_3548	Ent638_2768	AAAGTTGTTATACCAATAT
ExuR_ENT	RLYQQLAAELKSRIEQGVYLVGDKLPAERFIADEKSVSRTVVREAIIMLEVEGYVEVRKGSGIHVI	GAAATTGGTGTGATAACTTTG	Ent638_3548	Ent638_3546-3545	AAATTGGTGTGATAACTTT
ExuR_ENT	RLYQQLAAELKSRIEQGVYLVGDKLPAERFIADEKSVSRTVVREAIIMLEVEGYVEVRKGSGIHVI	TAAAGTTGTATGACAAGTTAT	Ent638_3548	Ent638_3547	AAAGTTGTATGACAAGTTA
ExuR_ENT	RLYQQLAAELKSRIEQGVYLVGDKLPAERFIADEKSVSRTVVREAIIMLEVEGYVEVRKGSGIHVI	AAAAGTGGTATAACAAATCAT	Ent638_3548	Ent638_3548	AAAGTGGTATAACAAATCA
ExuR_ETD	RLYQQLAAELKQRVEGGVYPVGDKLPAERFIAEEMDVSRTVVREAIIMLEVEGYVEVRKGSGIHVI	GAAAGTGGTATAACAACTCGC	ETAE_0434	ETAE_0434	AAAGTGGTATAACAACTCG
ExuR_ETD	RLYQQLAAELKQRVEGGVYPVGDKLPAERFIAEEMDVSRTVVREAIIMLEVEGYVEVRKGSGIHVI	TGAATCTGTATGACAAGTTAT	ETAE_0434	ETAE_0435	GAATCTGTATGACAAGTTA
ExuR_ETD	RLYQQLAAELKQRVEGGVYPVGDKLPAERFIAEEMDVSRTVVREAIIMLEVEGYVEVRKGSGIHVI	TAAATTGGTGTGATAACTTCC	ETAE_0434	ETAE_0436-0438	AAATTGGTGTGATAACTTC
ExuR_ETD	RLYQQLAAELKQRVEGGVYPVGDKLPAERFIAEEMDVSRTVVREAIIMLEVEGYVEVRKGSGIHVI	TAAAGTGGTGTGATAACCGTC	ETAE_0434	ETAE_1036	AAAGTGGTGTGATAACCGT
ExuR_ETD	RLYQQLAAELKQRVEGGVYPVGDKLPAERFIAEEMDVSRTVVREAIIMLEVEGYVEVRKGSGIHVI	TAAATTGGTTGACCAAATGAC			AAATTGGTTGACCAAATGA
ExuR_ETD	RLYQQLAAELKQRVEGGVYPVGDKLPAERFIAEEMDVSRTVVREAIIMLEVEGYVEVRKGSGIHVI	CGATTTGGTATGACAGATTAT	ETAE_0434	ETAE_2289	GATTTGGTATGACAGATTA
ExuR_ETD	RLYQQLAAELKQRVEGGVYPVGDKLPAERFIAEEMDVSRTVVREAIIMLEVEGYVEVRKGSGIHVI	GCAAGTGGTCTAACACCTTTT	ETAE_0434	ETAE_2291	CAAGTGGTCTAACACCTTT
ExuR_KPN	RLYQQLAAELKTRIEQGVYLVGDKLPAERFIADEKNVSRTVVREAIIMLEVEGYVEVRKGSGIHVI	TGAATTGGTCCAACATCTCCC	KPN_03522	KPN_00853-00852	GAATTGGTCCAACATCTCC
ExuR_KPN	RLYQQLAAELKTRIEQGVYLVGDKLPAERFIADEKNVSRTVVREAIIMLEVEGYVEVRKGSGIHVI	ATCATTGGTATAACTAGTATG	KPN_03522	KPN_00854	TCATTGGTATAACTAGTAT
ExuR_KPN	RLYQQLAAELKTRIEQGVYLVGDKLPAERFIADEKNVSRTVVREAIIMLEVEGYVEVRKGSGIHVI	TCAGGTTGTATGACTACTATT	KPN_03522	KPN_01640	CAGGTTGTATGACTACTAT
ExuR_KPN	RLYQQLAAELKTRIEQGVYLVGDKLPAERFIADEKNVSRTVVREAIIMLEVEGYVEVRKGSGIHVI	ATTATTGGTATAACAACTTTT	KPN_03522	KPN_02604	TTATTGGTATAACAACTTT
ExuR_KPN	RLYQQLAAELKTRIEQGVYLVGDKLPAERFIADEKNVSRTVVREAIIMLEVEGYVEVRKGSGIHVI	AAAAGTTGTTATACCAATAAT	KPN_03522	KPN_02605	AAAGTTGTTATACCAATAA
ExuR_KPN	RLYQQLAAELKTRIEQGVYLVGDKLPAERFIADEKNVSRTVVREAIIMLEVEGYVEVRKGSGIHVI	GAAATTGGTGTGATAACTTTG	KPN_03522	KPN_03520-03519	AAATTGGTGTGATAACTTT
ExuR_KPN	RLYQQLAAELKTRIEQGVYLVGDKLPAERFIADEKNVSRTVVREAIIMLEVEGYVEVRKGSGIHVI	TAAAGTTGTATGACAAGTTAT	KPN_03522	KPN_03521	AAAGTTGTATGACAAGTTA
ExuR_KPN	RLYQQLAAELKTRIEQGVYLVGDKLPAERFIADEKNVSRTVVREAIIMLEVEGYVEVRKGSGIHVI	AAAAGTGGTATAACAAATCGA	KPN_03522	KPN_03522	AAAGTGGTATAACAAATCG
ExuR_PPR	------------------------------------MSRTVVREAVIMLELKGFVEVKKGSGIHVV	TAAACTGGTATAATATCTTTT	PBPRB1510	PBPRB1510	AAACTGGTATAATATCTTT
ExuR_PPR	------------------------------------MSRTVVREAVIMLELKGFVEVKKGSGIHVV	ATAATTGGTATGACAACTATC	PBPRB1510	PBPRB1514-1511	TAATTGGTATGACAACTAT
ExuR_PPR	------------------------------------MSRTVVREAVIMLELKGFVEVKKGSGIHVV	CAATATTGTATGACAACTAAT	PBPRB1510	PBPRB1515-1517	AATATTGTATGACAACTAA
ExuR_PPR	------------------------------------MSRTVVREAVIMLELKGFVEVKKGSGIHVV	CTATTTGGTATGACAAACAAC			TATTTGGTATGACAAACAA
ExuR_SBO	RLYQQLAADLKERIEQGVYLVGDKLPAERFIADEKNVSRTVVREAIIMLEVEGYVEVRKGSGIHVV	GAAATTGGTGTGATAACTTTG	SBO_2961	SBO_2953	AAATTGGTGTGATAACTTT
ExuR_SBO	RLYQQLAADLKERIEQGVYLVGDKLPAERFIADEKNVSRTVVREAIIMLEVEGYVEVRKGSGIHVV	TAAAGTTGTATGACAAGTCAT	SBO_2961	SBO_2954	AAAGTTGTATGACAAGTCA
ExuR_SBO	RLYQQLAADLKERIEQGVYLVGDKLPAERFIADEKNVSRTVVREAIIMLEVEGYVEVRKGSGIHVV	TAAAGTGGTATGATAACTTCG	SBO_2961	SBO_2961	AAAGTGGTATGATAACTTC
ExuR_SDY	RLYQQLAADLKERIEQGVYLVGDKLPAERFIADEKNVSRTVVREAIIMLEVEGYVEVRKGSGIHVV	GAAATTGGTGTGATAACTTTG	SDY_3281	SDY_3277-3276	AAATTGGTGTGATAACTTT
ExuR_SDY	RLYQQLAADLKERIEQGVYLVGDKLPAERFIADEKNVSRTVVREAIIMLEVEGYVEVRKGSGIHVV	TAAAGTTGTATGACAAGTTAT	SDY_3281	SDY_3278	AAAGTTGTATGACAAGTTA
ExuR_SDY	RLYQQLAADLKERIEQGVYLVGDKLPAERFIADEKNVSRTVVREAIIMLEVEGYVEVRKGSGIHVV	AAAAGTGGTATAACAAATATA	SDY_3281	SDY_3281	AAAGTGGTATAACAAATAT
ExuR_SFL	RLYQQLAADLKERIEQGVYLVGDKLPAERFIADEKNVSRTVVREAIIMLEVEGYVEVRKGSGIHVV	GGAAGTTGTCTGACATCTTTA	SF3137	SF1572	GAAGTTGTCTGACATCTTT
ExuR_SFL	RLYQQLAADLKERIEQGVYLVGDKLPAERFIADEKNVSRTVVREAIIMLEVEGYVEVRKGSGIHVV	ACGGGTTGTATGACTAATCAG			CGGGTTGTATGACTAATCA
ExuR_SFL	RLYQQLAADLKERIEQGVYLVGDKLPAERFIADEKNVSRTVVREAIIMLEVEGYVEVRKGSGIHVV	GAAATTGGTGTGATAACTTTG	SF3137	SF3132-3131	AAATTGGTGTGATAACTTT
ExuR_SFL	RLYQQLAADLKERIEQGVYLVGDKLPAERFIADEKNVSRTVVREAIIMLEVEGYVEVRKGSGIHVV	TAAGGTTGTATGACAAGTTAT	SF3137	SF3133	AAGGTTGTATGACAAGTTA
ExuR_SFL	RLYQQLAADLKERIEQGVYLVGDKLPAERFIADEKNVSRTVVREAIIMLEVEGYVEVRKGSGIHVV	TAAAGTGGTATGATAACTTCG	SF3137	SF3137	AAAGTGGTATGATAACTTC
ExuR_SPE	RLYQQLAAELKQRIESGRYPVGDKLPAERYIAEEMNVSRTVVREAIIMLEVEGYVDVRKGSGIHVM	AAATTTGGTATAACAAGATTG	Spro_4323	Spro_3238	AATTTGGTATAACAAGATT
ExuR_SPE	RLYQQLAAELKQRIESGRYPVGDKLPAERYIAEEMNVSRTVVREAIIMLEVEGYVDVRKGSGIHVM	AAAACTGGTCTGATAACTTCT	Spro_4323	Spro_3239	AAACTGGTCTGATAACTTC
ExuR_SPE	RLYQQLAAELKQRIESGRYPVGDKLPAERYIAEEMNVSRTVVREAIIMLEVEGYVDVRKGSGIHVM	TGAATTGGTATACCAACTTTA	Spro_4323	Spro_3599-3598	GAATTGGTATACCAACTTT
ExuR_SPE	RLYQQLAAELKQRIESGRYPVGDKLPAERYIAEEMNVSRTVVREAIIMLEVEGYVDVRKGSGIHVM	TTAATTGGACTGATAAATCTA	Spro_4323	Spro_3600	TAATTGGACTGATAAATCT
ExuR_SPE	RLYQQLAAELKQRIESGRYPVGDKLPAERYIAEEMNVSRTVVREAIIMLEVEGYVDVRKGSGIHVM	GAAATTGGTGTGATAACTTTG	Spro_4323	Spro_4321-4320	AAATTGGTGTGATAACTTT
ExuR_SPE	RLYQQLAAELKQRIESGRYPVGDKLPAERYIAEEMNVSRTVVREAIIMLEVEGYVDVRKGSGIHVM	TAAATCTGTATGACAAGTTAT	Spro_4323	Spro_4322	AAATCTGTATGACAAGTTA
ExuR_SPE	RLYQQLAAELKQRIESGRYPVGDKLPAERYIAEEMNVSRTVVREAIIMLEVEGYVDVRKGSGIHVM	ATAAGTGGTATAACAAATCCA	Spro_4323	Spro_4323	TAAGTGGTATAACAAATCC
ExuR_SSN	RLYQQLAADLKERIEQGVYLVGDKLPAERFIADEKNVSRTVVREAIIMLEVEGYVEVRKGSGIHVV	TGAATTGGTAGAACAACTTCC	SSO_3253	SSO_0801-0800	GAATTGGTAGAACAACTTC
ExuR_SSN	RLYQQLAADLKERIEQGVYLVGDKLPAERFIADEKNVSRTVVREAIIMLEVEGYVEVRKGSGIHVV	AAAAGTGGTGTAACAACTCCA			AAAGTGGTGTAACAACTCC
ExuR_SSN	RLYQQLAADLKERIEQGVYLVGDKLPAERFIADEKNVSRTVVREAIIMLEVEGYVEVRKGSGIHVV	GGAAGTTGTCTGACATCTTTA	SSO_3253	SSO_1607	GAAGTTGTCTGACATCTTT
ExuR_SSN	RLYQQLAADLKERIEQGVYLVGDKLPAERFIADEKNVSRTVVREAIIMLEVEGYVEVRKGSGIHVV	ACAGGTTGTATGACTAATCAG			CAGGTTGTATGACTAATCA
ExuR_SSN	RLYQQLAADLKERIEQGVYLVGDKLPAERFIADEKNVSRTVVREAIIMLEVEGYVEVRKGSGIHVV	GAAATTGGTGTGATAACTTTG	SSO_3253	SSO_3245-3244	AAATTGGTGTGATAACTTT
ExuR_SSN	RLYQQLAADLKERIEQGVYLVGDKLPAERFIADEKNVSRTVVREAIIMLEVEGYVEVRKGSGIHVV	TAAAGTGGTATGATAACTTCG	SSO_3253	SSO_3253	AAAGTGGTATGATAACTTC
ExuR_YEN	RLYQQLAAELKQRIEAGVYPVGDKLPAERYISEEMNVSRTVVREAIIMLEVEGYVEVRKGSGIHVM	GAAACTGGTCTAACAACTTTT	YE3710	YE1438	AAACTGGTCTAACAACTTT
ExuR_YEN	RLYQQLAAELKQRIEAGVYPVGDKLPAERYISEEMNVSRTVVREAIIMLEVEGYVEVRKGSGIHVM	GAAATCGGTATAACAACATTG	YE3710	YE1440	AAATCGGTATAACAACATT
ExuR_YEN	RLYQQLAAELKQRIEAGVYPVGDKLPAERYISEEMNVSRTVVREAIIMLEVEGYVEVRKGSGIHVM	TTAGTCGGTATAACAAAATTG			TAGTCGGTATAACAAAATT
ExuR_YEN	RLYQQLAAELKQRIEAGVYPVGDKLPAERYISEEMNVSRTVVREAIIMLEVEGYVEVRKGSGIHVM	GAAATTGGTGTGATAACTTCG	YE3710	YE3708-3706	AAATTGGTGTGATAACTTC
ExuR_YEN	RLYQQLAAELKQRIEAGVYPVGDKLPAERYISEEMNVSRTVVREAIIMLEVEGYVEVRKGSGIHVM	TAAATCTGTATGACAAGTTAT	YE3710	YE3709	AAATCTGTATGACAAGTTA
ExuR_YEN	RLYQQLAAELKQRIEAGVYPVGDKLPAERYISEEMNVSRTVVREAIIMLEVEGYVEVRKGSGIHVM	ATAAGTGGTATAACAAGTCCC	YE3710	YE3710	TAAGTGGTATAACAAGTCC
ExuR_YPK	RLYQQLAAELKRRIEAGVYPVGDKLPAERYISEEMNVSRTVVREAIIMLEVEGYVEVRKGSGIHVM	GAAATCGGTATAACAACATTT	y3602	y2902	AAATCGGTATAACAACATT
ExuR_YPK	RLYQQLAAELKRRIEAGVYPVGDKLPAERYISEEMNVSRTVVREAIIMLEVEGYVEVRKGSGIHVM	AAAACTGGTCTAACAACTTTT	y3602	y2903	AAACTGGTCTAACAACTTT
ExuR_YPK	RLYQQLAAELKRRIEAGVYPVGDKLPAERYISEEMNVSRTVVREAIIMLEVEGYVEVRKGSGIHVM	TTAATTGGTGTGATAACTTTG	y3602	y3600-3598	TAATTGGTGTGATAACTTT
ExuR_YPK	RLYQQLAAELKRRIEAGVYPVGDKLPAERYISEEMNVSRTVVREAIIMLEVEGYVEVRKGSGIHVM	TAAATCTGTATGACAAGTTAT	y3602	y3601	AAATCTGTATGACAAGTTA
ExuR_YPK	RLYQQLAAELKRRIEAGVYPVGDKLPAERYISEEMNVSRTVVREAIIMLEVEGYVEVRKGSGIHVM	ATAAGTGGTATAACAAATCCT	y3602	y3602	TAAGTGGTATAACAAATCC
ExuR_YPS	RLYQQLAAELKRRIEAGVYPVGDKLPAERYISEEMNVSRTVVREAIIMLEVEGYVEVRKGSGIHVM	AAAACTGGTCTAACAACTTTT	YPTB3480	YPTB1314	AAACTGGTCTAACAACTTT
ExuR_YPS	RLYQQLAAELKRRIEAGVYPVGDKLPAERYISEEMNVSRTVVREAIIMLEVEGYVEVRKGSGIHVM	GAAATCGGTATAACAACATTT	YPTB3480	YPTB1315	AAATCGGTATAACAACATT
ExuR_YPS	RLYQQLAAELKRRIEAGVYPVGDKLPAERYISEEMNVSRTVVREAIIMLEVEGYVEVRKGSGIHVM	TTAATTGGTGTGATAACTTTG	YPTB3480	YPTB3478-3476	TAATTGGTGTGATAACTTT
ExuR_YPS	RLYQQLAAELKRRIEAGVYPVGDKLPAERYISEEMNVSRTVVREAIIMLEVEGYVEVRKGSGIHVM	TAAATCTGTATGACAAGTTAT	YPTB3480	YPTB3479	AAATCTGTATGACAAGTTA
ExuR_YPS	RLYQQLAAELKRRIEAGVYPVGDKLPAERYISEEMNVSRTVVREAIIMLEVEGYVEVRKGSGIHVM	ATAAGTGGTATAACAAATCCT	YPTB3480	YPTB3480	TAAGTGGTATAACAAATCC
FadR_AHA	SPAGFAEEYIIESIWNNRFPPGSILPAERELSELIGVTRTTLREVLQRLARDGWLTIQHGKPTKVN	CCAACAGGTCAGACCTCTGGA	AHA_2443	AHA_1573	AACAGGTCAGACCTCTG
FadR_AHA	SPAGFAEEYIIESIWNNRFPPGSILPAERELSELIGVTRTTLREVLQRLARDGWLTIQHGKPTKVN	GTCACTGGTCTGATTTCTTAC	AHA_2443	AHA_2145-2144	CACTGGTCTGATTTCTT
FadR_AHA	SPAGFAEEYIIESIWNNRFPPGSILPAERELSELIGVTRTTLREVLQRLARDGWLTIQHGKPTKVN	CAATGAGGTCAGACCTCTCCC	AHA_2443	AHA_2153-2154	ATGAGGTCAGACCTCTC
FadR_AMC	SPAGFAEEYIVESIWSGRFPPGTILPAERELSELIGVTRTTLREVLQRLARDGWLTIQHGKPTKVN	GCAAGTTATCAGACCAGTTGT	MADE_01148	MADE_01137	AAGTTATCAGACCAGTT
FadR_AMC	SPAGFAEEYIVESIWSGRFPPGTILPAERELSELIGVTRTTLREVLQRLARDGWLTIQHGKPTKVN	CATGCTGGTCTGACCTCGATC	MADE_01148	MADE_02152	TGCTGGTCTGACCTCGA
FadR_AMC	SPAGFAEEYIVESIWSGRFPPGTILPAERELSELIGVTRTTLREVLQRLARDGWLTIQHGKPTKVN	TCAACTCATCAGACCAGACAG	MADE_01148	MADE_02424	AACTCATCAGACCAGAC
FadR_AMC	SPAGFAEEYIVESIWSGRFPPGTILPAERELSELIGVTRTTLREVLQRLARDGWLTIQHGKPTKVN	ACAACTGGTCAGATGAGCGGA	MADE_01148	MADE_02616	AACTGGTCAGATGAGCG
FadR_AMC	SPAGFAEEYIVESIWSGRFPPGTILPAERELSELIGVTRTTLREVLQRLARDGWLTIQHGKPTKVN	ATTACAGGTCAGACCACTTTG	MADE_01148	MADE_02701-02700	TACAGGTCAGACCACTT
FadR_AMC	SPAGFAEEYIVESIWSGRFPPGTILPAERELSELIGVTRTTLREVLQRLARDGWLTIQHGKPTKVN	TTAAGTCATCGGACCACTACC	MADE_01148	MADE_03736-03737	AAGTCATCGGACCACTA
FadR_APA	SPAALAEEYIVRSIWNNKFPAGTDLPAERELADKIGVTRTTLREVLQRLARDGWLHIQHGKPTRVN	CCTACTGGTCGGAACTCCTAC	APP7_0328	APP7_0991	TACTGGTCGGAACTCCT
FadR_APA	SPAALAEEYIVRSIWNNKFPAGTDLPAERELADKIGVTRTTLREVLQRLARDGWLHIQHGKPTRVN	GTCACTGATCCGACAAGTTCA	APP7_0328	APP7_1976	CACTGATCCGACAAGTT
FadR_ASA	SPAGFAEEYIIESIWNNRFPPGSILPAERELSELIGVTRTTLREVLQRLARDGWLTIQHGKPTKVN	CAATGAGGTCAGACCTCTGCC	ASA_2301	ASA_2146-2145	ATGAGGTCAGACCTCTG
FadR_ASA	SPAGFAEEYIIESIWNNRFPPGSILPAERELSELIGVTRTTLREVLQRLARDGWLTIQHGKPTKVN	GTCACTGGTCTGATTTCTTAC	ASA_2301	ASA_2156-2157	CACTGGTCTGATTTCTT
FadR_ASA	SPAGFAEEYIIESIWNNRFPPGSILPAERELSELIGVTRTTLREVLQRLARDGWLTIQHGKPTKVN	CCAACAGGTCAGACCTCTGGA	ASA_2301	ASA_2784	AACAGGTCAGACCTCTG
FadR_ASU	SPAALAEEYIIKSIWNNTFPPGTDLPAERDLAEKIGVTRTTLREVLQRLARDGWLHIQHGKPTRVN	GTAACTGGTTAGACCAATTCA	Asuc_1885	Asuc_1443	AACTGGTTAGACCAATT
FadR_ASU	SPAALAEEYIIKSIWNNTFPPGTDLPAERDLAEKIGVTRTTLREVLQRLARDGWLHIQHGKPTRVN	TTAACTGGTCGGATCAGCTTC	Asuc_1885	Asuc_1905	AACTGGTCGGATCAGCT
FadR_CKO	SPAGFAEEYIIESIWNNRFPPGTILPAERELSELIGVTRTTLREVLQRLARDGWLTIQHGKPTKVN	TCATCTGGTATGACCAGATCA	CKO_01189	CKO_00188-00187	ATCTGGTATGACCAGAT
FadR_CKO	SPAGFAEEYIIESIWNNRFPPGTILPAERELSELIGVTRTTLREVLQRLARDGWLTIQHGKPTKVN	CCAGCTGGTCAGACCTATACT	CKO_01189	CKO_00446	AGCTGGTCAGACCTATA
FadR_CKO	SPAGFAEEYIIESIWNNRFPPGTILPAERELSELIGVTRTTLREVLQRLARDGWLTIQHGKPTKVN	GCCACTGGTCTGATTTCTCTG			CACTGGTCTGATTTCTC
FadR_CKO	SPAGFAEEYIIESIWNNRFPPGTILPAERELSELIGVTRTTLREVLQRLARDGWLTIQHGKPTKVN	TGATCAGGTCAGACCACTTAT	CKO_01189	CKO_00448-00449	ATCAGGTCAGACCACTT
FadR_CKO	SPAGFAEEYIIESIWNNRFPPGTILPAERELSELIGVTRTTLREVLQRLARDGWLTIQHGKPTKVN	TTGGCTGATCGGACTTGTTCG	CKO_01189	CKO_00462	GGCTGATCGGACTTGTT
FadR_CKO	SPAGFAEEYIIESIWNNRFPPGTILPAERELSELIGVTRTTLREVLQRLARDGWLTIQHGKPTKVN	CAAACTGGTCGTACCACAATC	CKO_01189	CKO_01137	AACTGGTCGTACCACAA
FadR_CKO	SPAGFAEEYIIESIWNNRFPPGTILPAERELSELIGVTRTTLREVLQRLARDGWLTIQHGKPTKVN	CCGTCTGGTATGATGAGTGTA	CKO_01189	CKO_01189	GTCTGGTATGATGAGTG
FadR_CKO	SPAGFAEEYIIESIWNNRFPPGTILPAERELSELIGVTRTTLREVLQRLARDGWLTIQHGKPTKVN	CGAACTGATCGGACTTGTTCA	CKO_01189	CKO_02114	AACTGATCGGACTTGTT
FadR_CKO	SPAGFAEEYIIESIWNNRFPPGTILPAERELSELIGVTRTTLREVLQRLARDGWLTIQHGKPTKVN	TAATGAGGTCATACCAGTTAT	CKO_01189	CKO_02717	ATGAGGTCATACCAGTT
FadR_CKO	SPAGFAEEYIIESIWNNRFPPGTILPAERELSELIGVTRTTLREVLQRLARDGWLTIQHGKPTKVN	ACAAGTGGTCAGACCTCCTAC	CKO_01189	CKO_02965	AAGTGGTCAGACCTCCT
FadR_CKO	SPAGFAEEYIIESIWNNRFPPGTILPAERELSELIGVTRTTLREVLQRLARDGWLTIQHGKPTKVN	TTCACTCCTCCGATCAGTGCA	CKO_01189	CKO_03903	CACTCCTCCGATCAGTG
FadR_CKO	SPAGFAEEYIIESIWNNRFPPGTILPAERELSELIGVTRTTLREVLQRLARDGWLTIQHGKPTKVN	TTAACTCATCCGACCACATAA	CKO_01189	CKO_04487	AACTCATCCGACCACAT
FadR_CPS	SPAGFAEQYIVESIWNGGFPPGSILPAERELSELIGVTRTTLREVLQRLARDGWLTIQHGKPTKVN	ACAACTGGTACGACCAATAGC	CPS_3488	CPS_0925	AACTGGTACGACCAATA
FadR_CPS	SPAGFAEQYIVESIWNGGFPPGSILPAERELSELIGVTRTTLREVLQRLARDGWLTIQHGKPTKVN	ATTAGTGGTATGACCAGTGCT	CPS_3488	CPS_2263	TAGTGGTATGACCAGTG
FadR_CPS	SPAGFAEQYIVESIWNGGFPPGSILPAERELSELIGVTRTTLREVLQRLARDGWLTIQHGKPTKVN	TAAAGAGGTCAGACCTCTTGA	CPS_3488	CPS_3157-3156	AAGAGGTCAGACCTCTT
FadR_EAM	SPAGFAEEYIIESIWNSRFPPGSILPAERELSELIGVTRTTLREVLQRLARDGWLTIQHGKPTKVN	AGATCTGGTATGACCAGATCC	EAM_1946	EAM_0213-0212	ATCTGGTATGACCAGAT
FadR_EAM	SPAGFAEEYIIESIWNSRFPPGSILPAERELSELIGVTRTTLREVLQRLARDGWLTIQHGKPTKVN	TGAACTCATCCGACCACTTCA	EAM_1946	EAM_0507	AACTCATCCGACCACTT
FadR_EAM	SPAGFAEEYIIESIWNSRFPPGSILPAERELSELIGVTRTTLREVLQRLARDGWLTIQHGKPTKVN	CTAACAGGTCCGACCACTTAC	EAM_1946	EAM_0890	AACAGGTCCGACCACTT
FadR_EAM	SPAGFAEEYIIESIWNSRFPPGSILPAERELSELIGVTRTTLREVLQRLARDGWLTIQHGKPTKVN	GAAGTTGATCGGACTTGTTCT	EAM_1946	EAM_1374	AGTTGATCGGACTTGTT
FadR_EAM	SPAGFAEEYIIESIWNSRFPPGSILPAERELSELIGVTRTTLREVLQRLARDGWLTIQHGKPTKVN	CAAGCGGGTGCGATGAGTTAA	EAM_1946	EAM_1956	AGCGGGTGCGATGAGTT
FadR_EAM	SPAGFAEEYIIESIWNSRFPPGSILPAERELSELIGVTRTTLREVLQRLARDGWLTIQHGKPTKVN	TAAGCTGATCGGACTTGTTCG	EAM_1946	EAM_2336	AGCTGATCGGACTTGTT
FadR_EAM	SPAGFAEEYIIESIWNSRFPPGSILPAERELSELIGVTRTTLREVLQRLARDGWLTIQHGKPTKVN	AGCACTGGTCTGATTTGTTCG	EAM_1946	EAM_2348	CACTGGTCTGATTTGTT
FadR_EAM	SPAGFAEEYIIESIWNSRFPPGSILPAERELSELIGVTRTTLREVLQRLARDGWLTIQHGKPTKVN	TTTACTGCTCATACCTATACT			TACTGCTCATACCTATA
FadR_ECA	SPAGFAEEYIIESIWNNRFPPGSILPAERELSELIGVTRTTLREVLQRLARDGWLTIQHGKPTKIN	TTATCTGGTCATACCAGATCA	ECA2360	ECA0208-0207	ATCTGGTCATACCAGAT
FadR_ECA	SPAGFAEEYIIESIWNNRFPPGSILPAERELSELIGVTRTTLREVLQRLARDGWLTIQHGKPTKIN	ATGACTCATCAGACCAGTTAA	ECA2360	ECA0655	GACTCATCAGACCAGTT
FadR_ECA	SPAGFAEEYIIESIWNNRFPPGSILPAERELSELIGVTRTTLREVLQRLARDGWLTIQHGKPTKIN	TTATCAGGTCGTACCAGTTGC	ECA2360	ECA1154	ATCAGGTCGTACCAGTT
FadR_ECA	SPAGFAEEYIIESIWNNRFPPGSILPAERELSELIGVTRTTLREVLQRLARDGWLTIQHGKPTKIN	CCAACTGGTTCAACCAGACGC	ECA2360	ECA1748	AACTGGTTCAACCAGAC
FadR_ECA	SPAGFAEEYIIESIWNNRFPPGSILPAERELSELIGVTRTTLREVLQRLARDGWLTIQHGKPTKIN	CTAACTGGTAAGCTGAGTTAA	ECA2360	ECA2372	AACTGGTAAGCTGAGTT
FadR_ECA	SPAGFAEEYIIESIWNNRFPPGSILPAERELSELIGVTRTTLREVLQRLARDGWLTIQHGKPTKIN	TCGGCTGATCGGACTTGTTCA	ECA2360	ECA3063	GGCTGATCGGACTTGTT
FadR_ECA	SPAGFAEEYIIESIWNNRFPPGSILPAERELSELIGVTRTTLREVLQRLARDGWLTIQHGKPTKIN	AAATCAGGTCTGACCTGTTGT	ECA2360	ECA3079-3078	ATCAGGTCTGACCTGTT
FadR_ECA	SPAGFAEEYIIESIWNNRFPPGSILPAERELSELIGVTRTTLREVLQRLARDGWLTIQHGKPTKIN	CCAACTGGTCTGATTTGTCAG	ECA2360	ECA3081	AACTGGTCTGATTTGTC
FadR_ECA	SPAGFAEEYIIESIWNNRFPPGSILPAERELSELIGVTRTTLREVLQRLARDGWLTIQHGKPTKIN	GCAACAGGTCAGACCTCTTAC	ECA2360	ECA3474	AACAGGTCAGACCTCTT
FadR_ECO	SPAGFAEEYIIESIWNNRFPPGTILPAERELSELIGVTRTTLREVLQRLARDGWLTIQHGKPTKVN	ACAAGTGGTCAGACCTCCTAC	b1187	b0221	AAGTGGTCAGACCTCCT
FadR_ECO	SPAGFAEEYIIESIWNNRFPPGTILPAERELSELIGVTRTTLREVLQRLARDGWLTIQHGKPTKVN	TGAAGAGGTCATACCAGTTAT	b1187	b0443	AAGAGGTCATACCAGTT
FadR_ECO	SPAGFAEEYIIESIWNNRFPPGTILPAERELSELIGVTRTTLREVLQRLARDGWLTIQHGKPTKVN	CGAACTGATCGGACTTGTTCA	b1187	b0954	AACTGATCGGACTTGTT
FadR_ECO	SPAGFAEEYIIESIWNNRFPPGTILPAERELSELIGVTRTTLREVLQRLARDGWLTIQHGKPTKVN	CCCTCTGGTATGATGAGTCCA	b1187	b1187	CTCTGGTATGATGAGTC
FadR_ECO	SPAGFAEEYIIESIWNNRFPPGTILPAERELSELIGVTRTTLREVLQRLARDGWLTIQHGKPTKVN	CAAGCTGGTATGATGAGTTAA	b1187	b1805	AGCTGGTATGATGAGTT
FadR_ECO	SPAGFAEEYIIESIWNNRFPPGTILPAERELSELIGVTRTTLREVLQRLARDGWLTIQHGKPTKVN	CGGACTGGTCGTACCACAATC	b1187	b1836	GACTGGTCGTACCACAA
FadR_ECO	SPAGFAEEYIIESIWNNRFPPGTILPAERELSELIGVTRTTLREVLQRLARDGWLTIQHGKPTKVN	ATGGCTGATCGGACTTGTTCG	b1187	b2323	GGCTGATCGGACTTGTT
FadR_ECO	SPAGFAEEYIIESIWNNRFPPGTILPAERELSELIGVTRTTLREVLQRLARDGWLTIQHGKPTKVN	TGATCAGGTCAGACCACTTTA	b1187	b2342-2341	ATCAGGTCAGACCACTT
FadR_ECO	SPAGFAEEYIIESIWNNRFPPGTILPAERELSELIGVTRTTLREVLQRLARDGWLTIQHGKPTKVN	CCAGCTGGTCCGACCTATACT	b1187	b2344	AGCTGGTCCGACCTATA
FadR_ECO	SPAGFAEEYIIESIWNNRFPPGTILPAERELSELIGVTRTTLREVLQRLARDGWLTIQHGKPTKVN	GCCACTGGTCTGATTTCTAAG			CACTGGTCTGATTTCTA
FadR_ECO	SPAGFAEEYIIESIWNNRFPPGTILPAERELSELIGVTRTTLREVLQRLARDGWLTIQHGKPTKVN	AGAACTCATCCGACCACATAA	b1187	b3081	AACTCATCCGACCACAT
FadR_ECO	SPAGFAEEYIIESIWNNRFPPGTILPAERELSELIGVTRTTLREVLQRLARDGWLTIQHGKPTKVN	TCATCTGGTACGACCAGATCA	b1187	b3846-3845	ATCTGGTACGACCAGAT
FadR_ECO	SPAGFAEEYIIESIWNNRFPPGTILPAERELSELIGVTRTTLREVLQRLARDGWLTIQHGKPTKVN	TTAACTCATCGGATCAGTTCA	b1187	b4018	AACTCATCGGATCAGTT
FadR_EFE	SPAGFAEEYIIESIWNNRFPPGTILPAERELSELIGVTRTTLREVLQRLARDGWLTIQHGKPTKVN	ACAAGTGGTCAGACCTCCTAC	EFER_1768	EFER_0247	AAGTGGTCAGACCTCCT
FadR_EFE	SPAGFAEEYIIESIWNNRFPPGTILPAERELSELIGVTRTTLREVLQRLARDGWLTIQHGKPTKVN	CCAGCTGGTCCGACCTATACT	EFER_1768	EFER_0819	AGCTGGTCCGACCTATA
FadR_EFE	SPAGFAEEYIIESIWNNRFPPGTILPAERELSELIGVTRTTLREVLQRLARDGWLTIQHGKPTKVN	GCCACTGGTCTGATTTCTAAG			CACTGGTCTGATTTCTA
FadR_EFE	SPAGFAEEYIIESIWNNRFPPGTILPAERELSELIGVTRTTLREVLQRLARDGWLTIQHGKPTKVN	TCGTCTGATCGGACTTGTTCG	EFER_1768	EFER_0840	GTCTGATCGGACTTGTT
FadR_EFE	SPAGFAEEYIIESIWNNRFPPGTILPAERELSELIGVTRTTLREVLQRLARDGWLTIQHGKPTKVN	CGAACTGATCGGACTTGTTCA	EFER_1768	EFER_1091	AACTGATCGGACTTGTT
FadR_EFE	SPAGFAEEYIIESIWNNRFPPGTILPAERELSELIGVTRTTLREVLQRLARDGWLTIQHGKPTKVN	CGGACTGGTCGTACCACAACC	EFER_1768	EFER_1238	GACTGGTCGTACCACAA
FadR_EFE	SPAGFAEEYIIESIWNNRFPPGTILPAERELSELIGVTRTTLREVLQRLARDGWLTIQHGKPTKVN	CAAGCTGGTAAGATGAGTTAA	EFER_1768	EFER_1275	AGCTGGTAAGATGAGTT
FadR_EFE	SPAGFAEEYIIESIWNNRFPPGTILPAERELSELIGVTRTTLREVLQRLARDGWLTIQHGKPTKVN	CCGTCTGGTATGATGAGTGCA	EFER_1768	EFER_1768	GTCTGGTATGATGAGTG
FadR_EFE	SPAGFAEEYIIESIWNNRFPPGTILPAERELSELIGVTRTTLREVLQRLARDGWLTIQHGKPTKVN	TGAAGAGGTCATACCAGTTAT	EFER_1768	EFER_2574	AAGAGGTCATACCAGTT
FadR_EFE	SPAGFAEEYIIESIWNNRFPPGTILPAERELSELIGVTRTTLREVLQRLARDGWLTIQHGKPTKVN	AGAACTCATCCGACCACATAA	EFER_1768	EFER_3054	AACTCATCCGACCACAT
FadR_EFE	SPAGFAEEYIIESIWNNRFPPGTILPAERELSELIGVTRTTLREVLQRLARDGWLTIQHGKPTKVN	GCATCTGGTACGACCAGATCA	EFER_1768	EFER_3635-3636	ATCTGGTACGACCAGAT
FadR_EFE	SPAGFAEEYIIESIWNNRFPPGTILPAERELSELIGVTRTTLREVLQRLARDGWLTIQHGKPTKVN	TTAACTCATCGGATCAGTGTG	EFER_1768	EFER_4071	AACTCATCGGATCAGTG
FadR_ENT	SPAGFAEEYIIESIWNNRFAPGTILPAERELSELIGVTRTTLREVLQRLARDGWLTIQHGKPTKVN	ACAAGTGGTCAGACCTCCTAC	Ent638_2365	Ent638_0758	AAGTGGTCAGACCTCCT
FadR_ENT	SPAGFAEEYIIESIWNNRFAPGTILPAERELSELIGVTRTTLREVLQRLARDGWLTIQHGKPTKVN	TAAAGAGGTCATACCAGTCGT	Ent638_2365	Ent638_0910	AAGAGGTCATACCAGTC
FadR_ENT	SPAGFAEEYIIESIWNNRFAPGTILPAERELSELIGVTRTTLREVLQRLARDGWLTIQHGKPTKVN	CCAACTGATCGGACTTGTTCA	Ent638_2365	Ent638_1466	AACTGATCGGACTTGTT
FadR_ENT	SPAGFAEEYIIESIWNNRFAPGTILPAERELSELIGVTRTTLREVLQRLARDGWLTIQHGKPTKVN	GCCTCTGGTATGATGAGTCCA	Ent638_2365	Ent638_2365	CTCTGGTATGATGAGTC
FadR_ENT	SPAGFAEEYIIESIWNNRFAPGTILPAERELSELIGVTRTTLREVLQRLARDGWLTIQHGKPTKVN	TAAACTGGTACGCTGAGTTAA	Ent638_2365	Ent638_2375	AACTGGTACGCTGAGTT
FadR_ENT	SPAGFAEEYIIESIWNNRFAPGTILPAERELSELIGVTRTTLREVLQRLARDGWLTIQHGKPTKVN	CACACTGGTCGAACCAGATTT	Ent638_2365	Ent638_2406	CACTGGTCGAACCAGAT
FadR_ENT	SPAGFAEEYIIESIWNNRFAPGTILPAERELSELIGVTRTTLREVLQRLARDGWLTIQHGKPTKVN	TTGGCTGATCGGACTTGTTCA	Ent638_2365	Ent638_2871	GGCTGATCGGACTTGTT
FadR_ENT	SPAGFAEEYIIESIWNNRFAPGTILPAERELSELIGVTRTTLREVLQRLARDGWLTIQHGKPTKVN	TTATCAGGTCAGACCACTTTG	Ent638_2365	Ent638_2882-2881	ATCAGGTCAGACCACTT
FadR_ENT	SPAGFAEEYIIESIWNNRFAPGTILPAERELSELIGVTRTTLREVLQRLARDGWLTIQHGKPTKVN	CCATCTGGTCAGACCTATACT	Ent638_2365	Ent638_2884	ATCTGGTCAGACCTATA
FadR_ENT	SPAGFAEEYIIESIWNNRFAPGTILPAERELSELIGVTRTTLREVLQRLARDGWLTIQHGKPTKVN	GCCACTGGTCTGATTTCTAAG			CACTGGTCTGATTTCTA
FadR_ENT	SPAGFAEEYIIESIWNNRFAPGTILPAERELSELIGVTRTTLREVLQRLARDGWLTIQHGKPTKVN	GTAACTCATCCGACCACATAA	Ent638_2365	Ent638_3539	AACTCATCCGACCACAT
FadR_ENT	SPAGFAEEYIIESIWNNRFAPGTILPAERELSELIGVTRTTLREVLQRLARDGWLTIQHGKPTKVN	TCATCTGGTATGACCAGATCC	Ent638_2365	Ent638_3949-3950	ATCTGGTATGACCAGAT
FadR_ETA	SPAGFAEEYIIESIWNSRFPPGSILPAERELSELIGVTRTTLREVLQRLARDGWLTIQHGKPTKVN	TCATCTGGTATGACCAGATCC	ETA_15420	ETA_02460-02450	ATCTGGTATGACCAGAT
FadR_ETA	SPAGFAEEYIIESIWNSRFPPGSILPAERELSELIGVTRTTLREVLQRLARDGWLTIQHGKPTKVN	GGAACTGGTCTGATTTGTTCA	ETA_15420	ETA_11470	AACTGGTCTGATTTGTT
FadR_ETA	SPAGFAEEYIIESIWNSRFPPGSILPAERELSELIGVTRTTLREVLQRLARDGWLTIQHGKPTKVN	TGATCAGGTCAGACCTCTTTG	ETA_15420	ETA_11490-11500	ATCAGGTCAGACCTCTT
FadR_ETA	SPAGFAEEYIIESIWNSRFPPGSILPAERELSELIGVTRTTLREVLQRLARDGWLTIQHGKPTKVN	TAAGCTGATCGGACTTGTTCG	ETA_15420	ETA_11600	AGCTGATCGGACTTGTT
FadR_ETA	SPAGFAEEYIIESIWNSRFPPGSILPAERELSELIGVTRTTLREVLQRLARDGWLTIQHGKPTKVN	GAAACTGGTATGATGAGTTAA	ETA_15420	ETA_15330	AACTGGTATGATGAGTT
FadR_ETA	SPAGFAEEYIIESIWNSRFPPGSILPAERELSELIGVTRTTLREVLQRLARDGWLTIQHGKPTKVN	GAAGCTGATCGGACTTGTTCA	ETA_15420	ETA_21060	AGCTGATCGGACTTGTT
FadR_ETA	SPAGFAEEYIIESIWNSRFPPGSILPAERELSELIGVTRTTLREVLQRLARDGWLTIQHGKPTKVN	CTGAAAGGTCATACCAGTCTG	ETA_15420	ETA_25010	GAAAGGTCATACCAGTC
FadR_ETA	SPAGFAEEYIIESIWNSRFPPGSILPAERELSELIGVTRTTLREVLQRLARDGWLTIQHGKPTKVN	CTAACAGGTCAGACCACTTAC	ETA_15420	ETA_26040	AACAGGTCAGACCACTT
FadR_ETA	SPAGFAEEYIIESIWNSRFPPGSILPAERELSELIGVTRTTLREVLQRLARDGWLTIQHGKPTKVN	AGAACTCATCCGACCACTTCG	ETA_15420	ETA_28950	AACTCATCCGACCACTT
FadR_ETD	SPAGFAEEYLIESIWNNRFPPGSILPAERELSELIGVTRTTLREVLQRLARDGWLTIRHGKPTQVN	GTGGCTGATCGGACTTGTTCA	ETAE_1472	ETAE_1264	GGCTGATCGGACTTGTT
FadR_ETD	SPAGFAEEYLIESIWNNRFPPGSILPAERELSELIGVTRTTLREVLQRLARDGWLTIRHGKPTQVN	CCATCTGGTATGATGAGCAAT	ETAE_1472	ETAE_1472	ATCTGGTATGATGAGCA
FadR_ETD	SPAGFAEEYLIESIWNNRFPPGSILPAERELSELIGVTRTTLREVLQRLARDGWLTIRHGKPTQVN	CTATCTGGTTTTACCAGCGCT	ETAE_1472	ETAE_2421	ATCTGGTTTTACCAGCG
FadR_ETD	SPAGFAEEYLIESIWNNRFPPGSILPAERELSELIGVTRTTLREVLQRLARDGWLTIRHGKPTQVN	AGCGCTGATCGGACTTGCCTC			CGCTGATCGGACTTGCC
FadR_ETD	SPAGFAEEYLIESIWNNRFPPGSILPAERELSELIGVTRTTLREVLQRLARDGWLTIRHGKPTQVN	GACACTGGTCTGATTTGTTAG	ETAE_1472	ETAE_2451	CACTGGTCTGATTTGTT
FadR_HDU	SPAALAEEYIVRSIWDKRFPAGSDLPAERELADKIGVTRTTLREVLQRLARDGWLNIQHGKPTKVN	AAAACTGATCGGATTTGCTCA	HD1727	HD0181	AACTGATCGGATTTGCT
FadR_HDU	SPAALAEEYIVRSIWDKRFPAGSDLPAERELADKIGVTRTTLREVLQRLARDGWLNIQHGKPTKVN	TTGACTGGTCTGAACTCTAAC	HD1727	HD1078	GACTGGTCTGAACTCTA
FadR_HIT	SPAALAEEYIVKSIWQDVFPSGSNLPSERDLADKIGVTRTTLREVLQRLARDGWLTIQHGKPTKVN	CTAACTGATCGTAGCTCTAAT	NTHI0550	NTHI0522	AACTGATCGTAGCTCTA
FadR_HIT	SPAALAEEYIVKSIWQDVFPSGSNLPSERDLADKIGVTRTTLREVLQRLARDGWLTIQHGKPTKVN	GTGACTGCTCCGACAAGTTTT	NTHI0550	NTHI1649	GACTGCTCCGACAAGTT
FadR_HSO	SPAALAEEYIVKSIWNNHFPAGSDLPAERELADKIGVTRTTLREVLQRLNRDGWLNIQHGKPTKVN	TCGACTGCTCCGATAAGTTAG	HS_0623	HS_0907	GACTGCTCCGATAAGTT
FadR_HSO	SPAALAEEYIVKSIWNNHFPAGSDLPAERELADKIGVTRTTLREVLQRLNRDGWLNIQHGKPTKVN	TTAACTGATCTGACCTCTTAA	HS_0623	HS_1548	AACTGATCTGACCTCTT
FadR_ILO	SPAGFAEEYIVKSIWNGHFAPGTILPAERELSELIGVTRTTLREVLQRLARDGWLTIQHGKPTKVN	ATTTGTGGTCAGACCAGTATT	IL1821	IL0994-0093	TTGTGGTCAGACCAGTA
FadR_ILO	SPAGFAEEYIVKSIWNGHFAPGTILPAERELSELIGVTRTTLREVLQRLARDGWLTIQHGKPTKVN	ATCACTGGTCAGACCTCCAAA	IL1821	IL1665	CACTGGTCAGACCTCCA
FadR_ILO	SPAGFAEEYIVKSIWNGHFAPGTILPAERELSELIGVTRTTLREVLQRLARDGWLTIQHGKPTKVN	TTAACTGGTCGGATATGCGAT	IL1821	IL1827	AACTGGTCGGATATGCG
FadR_KPN	SPAGFAEEYIIESIWNNRFPPGSILPAERELSELIGVTRTTLREVLQRLARDGWLTIQHGKPTKVN	ACAAGTGGTCAGACCTCCTAC	KPN_02311	KPN_00235	AAGTGGTCAGACCTCCT
FadR_KPN	SPAGFAEEYIIESIWNNRFPPGSILPAERELSELIGVTRTTLREVLQRLARDGWLTIQHGKPTKVN	TCAAGTGGTGTGACCTCTTAC	KPN_02311	KPN_00405	AAGTGGTGTGACCTCTT
FadR_KPN	SPAGFAEEYIIESIWNNRFPPGSILPAERELSELIGVTRTTLREVLQRLARDGWLTIQHGKPTKVN	CTAACTGATCGGACTTGTTCA	KPN_02311	KPN_00983	AACTGATCGGACTTGTT
FadR_KPN	SPAGFAEEYIIESIWNNRFPPGSILPAERELSELIGVTRTTLREVLQRLARDGWLTIQHGKPTKVN	GGCTCTGGTATGATGAGTGCA	KPN_02311	KPN_02311	CTCTGGTATGATGAGTG
FadR_KPN	SPAGFAEEYIIESIWNNRFPPGSILPAERELSELIGVTRTTLREVLQRLARDGWLTIQHGKPTKVN	TAAACTGGTACGCTGAGTTAA	KPN_02311	KPN_02322	AACTGGTACGCTGAGTT
FadR_KPN	SPAGFAEEYIIESIWNNRFPPGSILPAERELSELIGVTRTTLREVLQRLARDGWLTIQHGKPTKVN	ATAACTGGTCGTACCACAACT	KPN_02311	KPN_02352	AACTGGTCGTACCACAA
FadR_KPN	SPAGFAEEYIIESIWNNRFPPGSILPAERELSELIGVTRTTLREVLQRLARDGWLTIQHGKPTKVN	ATGTCTGATCGGACTTGTTCG	KPN_02311	KPN_02713	GTCTGATCGGACTTGTT
FadR_KPN	SPAGFAEEYIIESIWNNRFPPGSILPAERELSELIGVTRTTLREVLQRLARDGWLTIQHGKPTKVN	TTATCAGGTCAGACCACTTGG	KPN_02311	KPN_02724-02723	ATCAGGTCAGACCACTT
FadR_KPN	SPAGFAEEYIIESIWNNRFPPGSILPAERELSELIGVTRTTLREVLQRLARDGWLTIQHGKPTKVN	TCATCTGGTCAGACCTATACT	KPN_02311	KPN_02726	ATCTGGTCAGACCTATA
FadR_KPN	SPAGFAEEYIIESIWNNRFPPGSILPAERELSELIGVTRTTLREVLQRLARDGWLTIQHGKPTKVN	CGCACTGGTCTGATTTCTTGG			CACTGGTCTGATTTCTT
FadR_KPN	SPAGFAEEYIIESIWNNRFPPGSILPAERELSELIGVTRTTLREVLQRLARDGWLTIQHGKPTKVN	GTAACTCATCCGACCACATAA	KPN_02311	KPN_03510	AACTCATCCGACCACAT
FadR_KPN	SPAGFAEEYIIESIWNNRFPPGSILPAERELSELIGVTRTTLREVLQRLARDGWLTIQHGKPTKVN	TCATCTGGTATGACCAGATCA	KPN_02311	KPN_04340-04339	ATCTGGTATGACCAGAT
FadR_KPN	SPAGFAEEYIIESIWNNRFPPGSILPAERELSELIGVTRTTLREVLQRLARDGWLTIQHGKPTKVN	TTCACTCCTCCGATGAGTCCG	KPN_02311	KPN_04398	CACTCCTCCGATGAGTC
FadR_MSU	SPAALAEEYIVKSIWSNFYPPGTDLPAERELAEKIGVTRTTLREVLQRLARDGWLTIQHGKPTKVN	ATTACTGGTCTGAACTCTTTA	MS0431	MS0638	TACTGGTCTGAACTCTT
FadR_MSU	SPAALAEEYIVKSIWSNFYPPGTDLPAERELAEKIGVTRTTLREVLQRLARDGWLTIQHGKPTKVN	TTAACTGGTCTGAACAGATTG	MS0431	MS1194	AACTGGTCTGAACAGAT
FadR_PAT	SPAGFAEEYIVESIWSGRFPPGTILPAERELSELIGVTRTTLREVLQRLARDGWLTIQHGKPTKVN	TTAACTGGCATGACCAGTTGA	Patl_2794	Patl_0201-0202	AACTGGCATGACCAGTT
FadR_PAT	SPAGFAEEYIVESIWSGRFPPGTILPAERELSELIGVTRTTLREVLQRLARDGWLTIQHGKPTKVN	TTAAGTGGTTAGACCAGTTGT	Patl_2794	Patl_1408	AAGTGGTTAGACCAGTT
FadR_PAT	SPAGFAEEYIVESIWSGRFPPGTILPAERELSELIGVTRTTLREVLQRLARDGWLTIQHGKPTKVN	ATTACAGGTCAGACCACTTGG	Patl_2794	Patl_1663-1664	TACAGGTCAGACCACTT
FadR_PAT	SPAGFAEEYIVESIWSGRFPPGTILPAERELSELIGVTRTTLREVLQRLARDGWLTIQHGKPTKVN	ACAACTGGTCAGATGAGCGGA	Patl_2794	Patl_1688	AACTGGTCAGATGAGCG
FadR_PAT	SPAGFAEEYIVESIWSGRFPPGTILPAERELSELIGVTRTTLREVLQRLARDGWLTIQHGKPTKVN	CACTCTGGTCTGACCTCTACA	Patl_2794	Patl_2492	CTCTGGTCTGACCTCTA
FadR_PHA	SPAGFAEEYIVESIWNGDFPPGSILPAERELSELIGVTRTTLREVLQRLARDGWLTIKHGKPTKVN	ATTGCTGGTCTGACAAGTTTG	PSHAa0838	PSHAb0355	TGCTGGTCTGACAAGTT
FadR_PHA	SPAGFAEEYIVESIWNGDFPPGSILPAERELSELIGVTRTTLREVLQRLARDGWLTIKHGKPTKVN	TTATCTGGTCGGATGAGTTCA	PSHAa0838	PSHAb0374	ATCTGGTCGGATGAGTT
FadR_PHA	SPAGFAEEYIVESIWNGDFPPGSILPAERELSELIGVTRTTLREVLQRLARDGWLTIKHGKPTKVN	CAAACAGGTCAGACCTGTCAG	PSHAa0838	PSHAa0966-0967	AACAGGTCAGACCTGTC
FadR_PHA	SPAGFAEEYIVESIWNGDFPPGSILPAERELSELIGVTRTTLREVLQRLARDGWLTIKHGKPTKVN	CACACAGGTTAGACCAGTTAA	PSHAa0838	PSHAa1410	CACAGGTTAGACCAGTT
FadR_PHA	SPAGFAEEYIVESIWNGDFPPGSILPAERELSELIGVTRTTLREVLQRLARDGWLTIKHGKPTKVN	TAAGGTGGTCTGACCTCTAAT	PSHAa0838	PSHAa1952	AGGTGGTCTGACCTCTA
FadR_PIN	GPADIAEQYLIESIWNGTIAIHSALPAERVLADKIGVTRTTLREVLQRMSKDGWITICHGKSTKVN	CTAACTGATCAGACCAGTGTA	Ping_1661	Ping_1995	AACTGATCAGACCAGTG
FadR_PLU	SPAGFAEEYIIESIWNGRFPPGSILPAERELSELIGVTRTTLREVLQRLARDGWLTIQHGKPTKVN	ACAACAGGTCCGACCTCTGAT	plu2562	plu1192	AACAGGTCCGACCTCTG
FadR_PLU	SPAGFAEEYIIESIWNGRFPPGSILPAERELSELIGVTRTTLREVLQRLARDGWLTIQHGKPTKVN	ATGTCTGATCGGAGTTGTTCA	plu2562	plu1772	GTCTGATCGGAGTTGTT
FadR_PLU	SPAGFAEEYIIESIWNGRFPPGSILPAERELSELIGVTRTTLREVLQRLARDGWLTIQHGKPTKVN	TAAACTGGTACGCTGAGTTAA	plu2562	plu2134	AACTGGTACGCTGAGTT
FadR_PLU	SPAGFAEEYIIESIWNGRFPPGSILPAERELSELIGVTRTTLREVLQRLARDGWLTIQHGKPTKVN	CCCACTGGTCTTACCTGTTAT	plu2562	plu2685	CACTGGTCTTACCTGTT
FadR_PLU	SPAGFAEEYIIESIWNGRFPPGSILPAERELSELIGVTRTTLREVLQRLARDGWLTIQHGKPTKVN	TATCCTGATCGGACTTGTTCA	plu2562	plu3184	TCCTGATCGGACTTGTT
FadR_PLU	SPAGFAEEYIIESIWNGRFPPGSILPAERELSELIGVTRTTLREVLQRLARDGWLTIQHGKPTKVN	CTATCAGGTCAGACCTGTCTA	plu2562	plu3201-3200	ATCAGGTCAGACCTGTC
FadR_PLU	SPAGFAEEYIIESIWNGRFPPGSILPAERELSELIGVTRTTLREVLQRLARDGWLTIQHGKPTKVN	ACAACTGGTCTGATTTGTCAT	plu2562	plu3202	AACTGGTCTGATTTGTC
FadR_PLU	SPAGFAEEYIIESIWNGRFPPGSILPAERELSELIGVTRTTLREVLQRLARDGWLTIQHGKPTKVN	ATCACTCATCCGACCACTTTG	plu2562	plu3990	CACTCATCCGACCACTT
FadR_PLU	SPAGFAEEYIIESIWNGRFPPGSILPAERELSELIGVTRTTLREVLQRLARDGWLTIQHGKPTKVN	TCCACACATCGGATGAGTGTT	plu2562	plu4392	CACACATCGGATGAGTG
FadR_PLU	SPAGFAEEYIIESIWNGRFPPGSILPAERELSELIGVTRTTLREVLQRLARDGWLTIQHGKPTKVN	CCATCTGGTCATACCAGATGG	plu2562	plu4402-4203	ATCTGGTCATACCAGAT
FadR_PMU	SPAGLAEEYIVRSIWNNHFPPGSDLPAERELAEKIGVTRTTLREVLQRLARDGWLNIQHGKPTKVN	ATAACTGCTCCGATAAGTTAA	PM0048	PM0484	AACTGCTCCGATAAGTT
FadR_PMU	SPAGLAEEYIVRSIWNNHFPPGSDLPAERELAEKIGVTRTTLREVLQRLARDGWLNIQHGKPTKVN	CTGACTGGTCTGAACTCTTGC	PM0048	PM1069	GACTGGTCTGAACTCTT
FadR_PMR	SPAGFAEEYIVESIWNNRFPPGSILPAERELSELIGVTRTTLREVLQRLARDGWLTIQHGKPTKVN	ACAACAGGTCTGACCTCTGAT	PMI1510	PMI0348	AACAGGTCTGACCTCTG
FadR_PMR	SPAGFAEEYIVESIWNNRFPPGSILPAERELSELIGVTRTTLREVLQRLARDGWLTIQHGKPTKVN	TCAAGTGATCGGAGTTGTTCA	PMI1510	PMI0782	AAGTGATCGGAGTTGTT
FadR_PMR	SPAGFAEEYIVESIWNNRFPPGSILPAERELSELIGVTRTTLREVLQRLARDGWLTIQHGKPTKVN	TGTGCTGGTAGGATGAGTTAA	PMI1510	PMI1166	TGCTGGTAGGATGAGTT
FadR_PMR	SPAGFAEEYIVESIWNNRFPPGSILPAERELSELIGVTRTTLREVLQRLARDGWLTIQHGKPTKVN	GATCCTGATCGGACTTGTTCA	PMI1510	PMI1795	TCCTGATCGGACTTGTT
FadR_PMR	SPAGFAEEYIVESIWNNRFPPGSILPAERELSELIGVTRTTLREVLQRLARDGWLTIQHGKPTKVN	TAATCAGGTCAGACCTCTTTG	PMI1510	PMI1808-1807	ATCAGGTCAGACCTCTT
FadR_PMR	SPAGFAEEYIVESIWNNRFPPGSILPAERELSELIGVTRTTLREVLQRLARDGWLTIQHGKPTKVN	GCAACTGGTCTGATTTGTCAT	PMI1510	PMI1810	AACTGGTCTGATTTGTC
FadR_PMR	SPAGFAEEYIVESIWNNRFPPGSILPAERELSELIGVTRTTLREVLQRLARDGWLTIQHGKPTKVN	TTATCTGGTCATACCAGTTTA	PMI1510	PMI3550-3549	ATCTGGTCATACCAGTT
FadR_PMR	SPAGFAEEYIVESIWNNRFPPGSILPAERELSELIGVTRTTLREVLQRLARDGWLTIQHGKPTKVN	ATATCTCATCTGACCAGTATA	PMI1510	PMI3702	ATCTCATCTGACCAGTA
FadR_PPR	SPATFAEKYIIESIWNGHFPQGSILPAERELSELIGVTRTTLREVLQRLARDGWLTIQHGKPTRVN	ACAACAGGTCAAACCAGTTAA	PBPRA2608	PBPRA0064-0063	AACAGGTCAAACCAGTT
FadR_PPR	SPATFAEKYIIESIWNGHFPQGSILPAERELSELIGVTRTTLREVLQRLARDGWLTIQHGKPTRVN	ACAACTGGTCAGATTTGATAG	PBPRA2608	PBPRA0958	AACTGGTCAGATTTGAT
FadR_PPR	SPATFAEKYIIESIWNGHFPQGSILPAERELSELIGVTRTTLREVLQRLARDGWLTIQHGKPTRVN	TGTTGTGGTCTGACCTCTATA	PBPRA2608	PBPRA0961-0962	TTGTGGTCTGACCTCTA
FadR_PPR	SPATFAEKYIIESIWNGHFPQGSILPAERELSELIGVTRTTLREVLQRLARDGWLTIQHGKPTRVN	TATACTGGTCAGACCATAACT	PBPRA2608	PBPRA2594	TACTGGTCAGACCATAA
FadR_PPR	SPATFAEKYIIESIWNGHFPQGSILPAERELSELIGVTRTTLREVLQRLARDGWLTIQHGKPTRVN	ACAAGTGGTAAGACCTCTTAC	PBPRA2608	PBPRA2915	AAGTGGTAAGACCTCTT
FadR_SAZ	GPASFAEKYIVRSIWENKFPPGSILPAERELSELIGVTRTTLREVLQRLARDGWLTIQHGKPTRVN	CCAACTGGCCAGACCTGTTAT	Sama_1924	Sama_0127	AACTGGCCAGACCTGTT
FadR_SAZ	GPASFAEKYIVRSIWENKFPPGSILPAERELSELIGVTRTTLREVLQRLARDGWLTIQHGKPTRVN	GACACAGGTCTGACCACACAC	Sama_1924	Sama_1870	CACAGGTCTGACCACAC
FadR_SAZ	GPASFAEKYIVRSIWENKFPPGSILPAERELSELIGVTRTTLREVLQRLARDGWLTIQHGKPTRVN	CGCTCTGGTATGATCAGTGCC	Sama_1924	Sama_1924	CTCTGGTATGATCAGTG
FadR_SAZ	GPASFAEKYIVRSIWENKFPPGSILPAERELSELIGVTRTTLREVLQRLARDGWLTIQHGKPTRVN	TTTAATGGTCAGACCTGTTGA	Sama_1924	Sama_2168-2167	TAATGGTCAGACCTGTT
FadR_SAZ	GPASFAEKYIVRSIWENKFPPGSILPAERELSELIGVTRTTLREVLQRLARDGWLTIQHGKPTRVN	CAAACTGGCCCGGCCAGACGG	Sama_1924	Sama_2178	AACTGGCCCGGCCAGAC
FadR_SAZ	GPASFAEKYIVRSIWENKFPPGSILPAERELSELIGVTRTTLREVLQRLARDGWLTIQHGKPTRVN	TACTCTGGTCGGACTTGTTGA			CTCTGGTCGGACTTGTT
FadR_SAZ	GPASFAEKYIVRSIWENKFPPGSILPAERELSELIGVTRTTLREVLQRLARDGWLTIQHGKPTRVN	TCTTCTGGACAGACCAGTTAG	Sama_1924	Sama_3135	TTCTGGACAGACCAGTT
FadR_SBL	GPASFAEKYIVRSIWDNKFPPGSILPAERELSELIGVTRTTLREVLQRLARDGWLKIQHGKPTRVN	CCAACTGGCCAGACCTGTTAT	Sbal_1778	Sbal_0085	AACTGGCCAGACCTGTT
FadR_SBL	GPASFAEKYIVRSIWDNKFPPGSILPAERELSELIGVTRTTLREVLQRLARDGWLKIQHGKPTRVN	TATTCTGGACTGACCAGTAAC	Sbal_1778	Sbal_0533	TTCTGGACTGACCAGTA
FadR_SBL	GPASFAEKYIVRSIWDNKFPPGSILPAERELSELIGVTRTTLREVLQRLARDGWLKIQHGKPTRVN	CGCTCTGGTATGATCAGTGAC	Sbal_1778	Sbal_1778	CTCTGGTATGATCAGTG
FadR_SBL	GPASFAEKYIVRSIWDNKFPPGSILPAERELSELIGVTRTTLREVLQRLARDGWLKIQHGKPTRVN	GACACAGGTCTGACCACAAAC	Sbal_1778	Sbal_2306	CACAGGTCTGACCACAA
FadR_SBL	GPASFAEKYIVRSIWDNKFPPGSILPAERELSELIGVTRTTLREVLQRLARDGWLKIQHGKPTRVN	TTTAATGGTCAGACCTGTTAT	Sbal_1778	Sbal_2761-2760	TAATGGTCAGACCTGTT
FadR_SBL	GPASFAEKYIVRSIWDNKFPPGSILPAERELSELIGVTRTTLREVLQRLARDGWLKIQHGKPTRVN	GCATCTGGCCAGACCATTCAA	Sbal_1778	Sbal_2771	ATCTGGCCAGACCATTC
FadR_SBL	GPASFAEKYIVRSIWDNKFPPGSILPAERELSELIGVTRTTLREVLQRLARDGWLKIQHGKPTRVN	ACATCTGGTCGGACTTGTTGA			ATCTGGTCGGACTTGTT
FadR_SBO	SPAGFAEEYIIESIWNNRFPPGTILPAERELSELIGVTRTTLREVLQRLARDGWLTIQHGKPTKVN	TGAAGAGGTCATACCAGTTAT	SBO_1885	SBO_0337	AAGAGGTCATACCAGTT
FadR_SBO	SPAGFAEEYIIESIWNNRFPPGTILPAERELSELIGVTRTTLREVLQRLARDGWLTIQHGKPTKVN	CGGACTGGTCGTACCACAACC	SBO_1885	SBO_1251	GACTGGTCGTACCACAA
FadR_SBO	SPAGFAEEYIIESIWNNRFPPGTILPAERELSELIGVTRTTLREVLQRLARDGWLTIQHGKPTKVN	CAAGCTGGTATGATGAGTTAA	SBO_1885	SBO_1283	AGCTGGTATGATGAGTT
FadR_SBO	SPAGFAEEYIIESIWNNRFPPGTILPAERELSELIGVTRTTLREVLQRLARDGWLTIQHGKPTKVN	CCCTCTGGTATGATGAGTCCA	SBO_1885	SBO_1885	CTCTGGTATGATGAGTC
FadR_SBO	SPAGFAEEYIIESIWNNRFPPGTILPAERELSELIGVTRTTLREVLQRLARDGWLTIQHGKPTKVN	CGAACTGATCGGACTTGTTCA	SBO_1885	SBO_2277	AACTGATCGGACTTGTT
FadR_SBO	SPAGFAEEYIIESIWNNRFPPGTILPAERELSELIGVTRTTLREVLQRLARDGWLTIQHGKPTKVN	ATGGCTGATCGGACTTGTTCG	SBO_1885	SBO_2360	GGCTGATCGGACTTGTT
FadR_SBO	SPAGFAEEYIIESIWNNRFPPGTILPAERELSELIGVTRTTLREVLQRLARDGWLTIQHGKPTKVN	TAATCAGGTCAGACCACTTTA	SBO_1885	SBO_2380-2379	ATCAGGTCAGACCACTT
FadR_SBO	SPAGFAEEYIIESIWNNRFPPGTILPAERELSELIGVTRTTLREVLQRLARDGWLTIQHGKPTKVN	CCAGCTGGTCCGACCTATACT	SBO_1885	SBO_2382	AGCTGGTCCGACCTATA
FadR_SBO	SPAGFAEEYIIESIWNNRFPPGTILPAERELSELIGVTRTTLREVLQRLARDGWLTIQHGKPTKVN	GCCACTGGTCTGATTTCTAAG			CACTGGTCTGATTTCTA
FadR_SBO	SPAGFAEEYIIESIWNNRFPPGTILPAERELSELIGVTRTTLREVLQRLARDGWLTIQHGKPTKVN	AGAACTCATCCGACCACATAA	SBO_1885	SBO_2942	AACTCATCCGACCACAT
FadR_SBO	SPAGFAEEYIIESIWNNRFPPGTILPAERELSELIGVTRTTLREVLQRLARDGWLTIQHGKPTKVN	TTAACTCATCGGATCAGTTCA	SBO_1885	SBO_4039	AACTCATCGGATCAGTT
FadR_SDN	GPASFAEKYIVRSIWDNKFPPGSILPAERELSELIGVTRTTLREVLQRLARDGWLKIQHGKPTQVN	AAAACTGGACTGACCAGTAAG	Sden_1635	Sden_0534	AACTGGACTGACCAGTA
FadR_SDN	GPASFAEKYIVRSIWDNKFPPGSILPAERELSELIGVTRTTLREVLQRLARDGWLKIQHGKPTQVN	GCAACTGGTCGGAGTTGTTAG	Sden_1635	Sden_1414	AACTGGTCGGAGTTGTT
FadR_SDN	GPASFAEKYIVRSIWDNKFPPGSILPAERELSELIGVTRTTLREVLQRLARDGWLKIQHGKPTQVN	CTTGATGGTCAGACCAGAATG	Sden_1635	Sden_1529-1530	TGATGGTCAGACCAGAA
FadR_SDN	GPASFAEKYIVRSIWDNKFPPGSILPAERELSELIGVTRTTLREVLQRLARDGWLKIQHGKPTQVN	GGCTCTGGTATGATCAGTCAC	Sden_1635	Sden_1635	CTCTGGTATGATCAGTC
FadR_SDN	GPASFAEKYIVRSIWDNKFPPGSILPAERELSELIGVTRTTLREVLQRLARDGWLKIQHGKPTQVN	GACACAGGTCTGACCACGGTC	Sden_1635	Sden_1764	CACAGGTCTGACCACGG
FadR_SDY	SPAGFAEEYIIESIWNNRFPPGTILPAERELSELIGVTRTTLREVLQRLARDGWLTIQHGKPTKVN	TGAAGAGGTCATACCAGTTAT	SDY_1224	SDY_0287	AAGAGGTCATACCAGTT
FadR_SDY	SPAGFAEEYIIESIWNNRFPPGTILPAERELSELIGVTRTTLREVLQRLARDGWLTIQHGKPTKVN	CGAACTGATCGGACTTGTTCA	SDY_1224	SDY_0927	AACTGATCGGACTTGTT
FadR_SDY	SPAGFAEEYIIESIWNNRFPPGTILPAERELSELIGVTRTTLREVLQRLARDGWLTIQHGKPTKVN	CCCTCTGGTATGATGAGTCCA	SDY_1224	SDY_1224	CTCTGGTATGATGAGTC
FadR_SDY	SPAGFAEEYIIESIWNNRFPPGTILPAERELSELIGVTRTTLREVLQRLARDGWLTIQHGKPTKVN	CAAGCTGGTATGATGAGTTAA	SDY_1224	SDY_1709	AGCTGGTATGATGAGTT
FadR_SDY	SPAGFAEEYIIESIWNNRFPPGTILPAERELSELIGVTRTTLREVLQRLARDGWLTIQHGKPTKVN	CGGACTGGTCGTACCACAATC	SDY_1224	SDY_1987	GACTGGTCGTACCACAA
FadR_SDY	SPAGFAEEYIIESIWNNRFPPGTILPAERELSELIGVTRTTLREVLQRLARDGWLTIQHGKPTKVN	TTGGCTGATCGGACTTGTTCG	SDY_1224	SDY_2522	GGCTGATCGGACTTGTT
FadR_SDY	SPAGFAEEYIIESIWNNRFPPGTILPAERELSELIGVTRTTLREVLQRLARDGWLTIQHGKPTKVN	TGATCAGGTCAGACCACTTTA	SDY_1224	SDY_2543-2542	ATCAGGTCAGACCACTT
FadR_SDY	SPAGFAEEYIIESIWNNRFPPGTILPAERELSELIGVTRTTLREVLQRLARDGWLTIQHGKPTKVN	CCAGCTGGTCCGACCTATACT	SDY_1224	SDY_2545	AGCTGGTCCGACCTATA
FadR_SDY	SPAGFAEEYIIESIWNNRFPPGTILPAERELSELIGVTRTTLREVLQRLARDGWLTIQHGKPTKVN	GCCACTGGTCTGATTTCTAAG			CACTGGTCTGATTTCTA
FadR_SDY	SPAGFAEEYIIESIWNNRFPPGTILPAERELSELIGVTRTTLREVLQRLARDGWLTIQHGKPTKVN	AGAACTCATCCGACCACATAA	SDY_1224	SDY_3265	AACTCATCCGACCACAT
FadR_SDY	SPAGFAEEYIIESIWNNRFPPGTILPAERELSELIGVTRTTLREVLQRLARDGWLTIQHGKPTKVN	GCATCTGGTACGACCAGATTA	SDY_1224	SDY_3899-3900	ATCTGGTACGACCAGAT
FadR_SDY	SPAGFAEEYIIESIWNNRFPPGTILPAERELSELIGVTRTTLREVLQRLARDGWLTIQHGKPTKVN	TTAACTCATCGGATCAGTTCA	SDY_1224	SDY_4323	AACTCATCGGATCAGTT
FadR_SFL	SPAGFAEEYIIESIWNNRFPPGTILPAERELSELIGVTRTTLREVLQRLARDGWLTIQHGKPTKVN	ACAAGTGGTCAGACCTCCTAC	SF1176	SF0271	AAGTGGTCAGACCTCCT
FadR_SFL	SPAGFAEEYIIESIWNNRFPPGTILPAERELSELIGVTRTTLREVLQRLARDGWLTIQHGKPTKVN	TGAAGAGGTCATACCAGTTAT	SF1176	SF0388	AAGAGGTCATACCAGTT
FadR_SFL	SPAGFAEEYIIESIWNNRFPPGTILPAERELSELIGVTRTTLREVLQRLARDGWLTIQHGKPTKVN	CGAACTGATCGGACTTGTTCA	SF1176	SF0954	AACTGATCGGACTTGTT
FadR_SFL	SPAGFAEEYIIESIWNNRFPPGTILPAERELSELIGVTRTTLREVLQRLARDGWLTIQHGKPTKVN	CCCTCTGGTATGATGAGTCCA	SF1176	SF1176	CTCTGGTATGATGAGTC
FadR_SFL	SPAGFAEEYIIESIWNNRFPPGTILPAERELSELIGVTRTTLREVLQRLARDGWLTIQHGKPTKVN	CGGACTGGTCGTACTACAATC	SF1176	SF1389	GACTGGTCGTACTACAA
FadR_SFL	SPAGFAEEYIIESIWNNRFPPGTILPAERELSELIGVTRTTLREVLQRLARDGWLTIQHGKPTKVN	CAAGCTGGTATGATGAGTTAA	SF1176	SF1423	AGCTGGTATGATGAGTT
FadR_SFL	SPAGFAEEYIIESIWNNRFPPGTILPAERELSELIGVTRTTLREVLQRLARDGWLTIQHGKPTKVN	ATGGCTGATCGGACTTGTTCG	SF1176	SF2399	GGCTGATCGGACTTGTT
FadR_SFL	SPAGFAEEYIIESIWNNRFPPGTILPAERELSELIGVTRTTLREVLQRLARDGWLTIQHGKPTKVN	TGATCAGGTCAGACCACTTTA	SF1176	SF2420-2419	ATCAGGTCAGACCACTT
FadR_SFL	SPAGFAEEYIIESIWNNRFPPGTILPAERELSELIGVTRTTLREVLQRLARDGWLTIQHGKPTKVN	CTAGCTGGTCCGACCTATACT	SF1176	SF2421	AGCTGGTCCGACCTATA
FadR_SFL	SPAGFAEEYIIESIWNNRFPPGTILPAERELSELIGVTRTTLREVLQRLARDGWLTIQHGKPTKVN	GCCACTGGTCTGATTTCTAAG			CACTGGTCTGATTTCTA
FadR_SFL	SPAGFAEEYIIESIWNNRFPPGTILPAERELSELIGVTRTTLREVLQRLARDGWLTIQHGKPTKVN	AGAACTCATCCGACTACATAA	SF1176	SF3121	AACTCATCCGACTACAT
FadR_SFL	SPAGFAEEYIIESIWNNRFPPGTILPAERELSELIGVTRTTLREVLQRLARDGWLTIQHGKPTKVN	GCATCTGGTACGACCAGATTA	SF1176	SF3922-3921	ATCTGGTACGACCAGAT
FadR_SFL	SPAGFAEEYIIESIWNNRFPPGTILPAERELSELIGVTRTTLREVLQRLARDGWLTIQHGKPTKVN	TTAACTCATCGGATCAGTTCA	SF1176	SF4084	AACTCATCGGATCAGTT
FadR_SFR	GPASFAEKYIVRSIWENKFPPGSILPAERELSELIGVTRTTLREVLQRLARDGWLKIQHGKPTQVN	TGACGTGGTTTGACCTAAACG	Sfri_1743	Sfri_0067	ACGTGGTTTGACCTAAA
FadR_SFR	GPASFAEKYIVRSIWENKFPPGSILPAERELSELIGVTRTTLREVLQRLARDGWLKIQHGKPTQVN	CGCTCTGGTATGATCAGTCCC	Sfri_1743	Sfri_1743	CTCTGGTATGATCAGTC
FadR_SFR	GPASFAEKYIVRSIWENKFPPGSILPAERELSELIGVTRTTLREVLQRLARDGWLKIQHGKPTQVN	GACACAGGTCTGACCACGCTC	Sfri_1743	Sfri_1869	CACAGGTCTGACCACGC
FadR_SFR	GPASFAEKYIVRSIWENKFPPGSILPAERELSELIGVTRTTLREVLQRLARDGWLKIQHGKPTQVN	TTTGATGGTCTGACCAGATTG	Sfri_1743	Sfri_2677-2676	TGATGGTCTGACCAGAT
FadR_SFR	GPASFAEKYIVRSIWENKFPPGSILPAERELSELIGVTRTTLREVLQRLARDGWLKIQHGKPTQVN	ACATCTGGTCGGAGTTGTTAC	Sfri_1743	Sfri_2687	ATCTGGTCGGAGTTGTT
FadR_SFR	GPASFAEKYIVRSIWENKFPPGSILPAERELSELIGVTRTTLREVLQRLARDGWLKIQHGKPTQVN	TAAACTGGACTGACCAGCAGC	Sfri_1743	Sfri_3510	AACTGGACTGACCAGCA
FadR_SHL	GPASFAEKYIVRSIWENKFPPGSILPAERELSELIGVTRTTLREVLQRLARDGWLTIQHGKPTRVN	ACAACTGGACTGACCTGTTAT	Shal_1842	Shal_0152	AACTGGACTGACCTGTT
FadR_SHL	GPASFAEKYIVRSIWENKFPPGSILPAERELSELIGVTRTTLREVLQRLARDGWLTIQHGKPTRVN	GGCTCTGGTATGATCTGTATT	Shal_1842	Shal_1842	CTCTGGTATGATCTGTA
FadR_SHL	GPASFAEKYIVRSIWENKFPPGSILPAERELSELIGVTRTTLREVLQRLARDGWLTIQHGKPTRVN	GACACAGGTCTGACCACACAC	Shal_1842	Shal_1890	CACAGGTCTGACCACAC
FadR_SHL	GPASFAEKYIVRSIWENKFPPGSILPAERELSELIGVTRTTLREVLQRLARDGWLTIQHGKPTRVN	TTTAATGGTCAGACCTGTTTA	Shal_1842	Shal_2671-2670	TAATGGTCAGACCTGTT
FadR_SHL	GPASFAEKYIVRSIWENKFPPGSILPAERELSELIGVTRTTLREVLQRLARDGWLTIQHGKPTRVN	AATTCTGGTCGGAGTTGTTAG	Shal_1842	Shal_2681	TTCTGGTCGGAGTTGTT
FadR_SHL	GPASFAEKYIVRSIWENKFPPGSILPAERELSELIGVTRTTLREVLQRLARDGWLTIQHGKPTRVN	CAGTCTGGACAGACCACTTGC	Shal_1842	Shal_3794	GTCTGGACAGACCACTT
FadR_SHN	GPASFAEKYIVRSIWENKFPPGSILPAERELSELIGVTRTTLREVLQRLARDGWLKIQHGKPTRVN	TGTTCTGGCCTGACCAGTAAC	Shewana3_1635	Shewana3_0572	TTCTGGCCTGACCAGTA
FadR_SHN	GPASFAEKYIVRSIWENKFPPGSILPAERELSELIGVTRTTLREVLQRLARDGWLKIQHGKPTRVN	GCATCTGGCCCGACCATTCGT	Shewana3_1635	Shewana3_1450	ATCTGGCCCGACCATTC
FadR_SHN	GPASFAEKYIVRSIWENKFPPGSILPAERELSELIGVTRTTLREVLQRLARDGWLKIQHGKPTRVN	AAATCTGGTCGGACTTGTTGA			ATCTGGTCGGACTTGTT
FadR_SHN	GPASFAEKYIVRSIWENKFPPGSILPAERELSELIGVTRTTLREVLQRLARDGWLKIQHGKPTRVN	TTTAATGGTCAGACCTGTTAT	Shewana3_1635	Shewana3_1460-1461	TAATGGTCAGACCTGTT
FadR_SHN	GPASFAEKYIVRSIWENKFPPGSILPAERELSELIGVTRTTLREVLQRLARDGWLKIQHGKPTRVN	CGCTCTGGTATGATCAGTGAC	Shewana3_1635	Shewana3_1635	CTCTGGTATGATCAGTG
FadR_SHN	GPASFAEKYIVRSIWENKFPPGSILPAERELSELIGVTRTTLREVLQRLARDGWLKIQHGKPTRVN	GACACAGGTCAGACCACAAAC	Shewana3_1635	Shewana3_2323	CACAGGTCAGACCACAA
FadR_SHN	GPASFAEKYIVRSIWENKFPPGSILPAERELSELIGVTRTTLREVLQRLARDGWLKIQHGKPTRVN	TCAACTGGCCAGACCTGTTAT	Shewana3_1635	Shewana3_4074	AACTGGCCAGACCTGTT
FadR_SLO	GPASFAEKYIVRSIWEGKFPPGSILPAERELSELIGVTRTTLREVLQRLARDGWLTIQHGKPTRVN	TCTTCTGGACTGACCAGTAGC	Shew_2174	Shew_0454	TTCTGGACTGACCAGTA
FadR_SLO	GPASFAEKYIVRSIWEGKFPPGSILPAERELSELIGVTRTTLREVLQRLARDGWLTIQHGKPTRVN	GACACAGGTCTGACCAGCATC	Shew_2174	Shew_2108	CACAGGTCTGACCAGCA
FadR_SLO	GPASFAEKYIVRSIWEGKFPPGSILPAERELSELIGVTRTTLREVLQRLARDGWLTIQHGKPTRVN	CGCTCTGGTATGATCAGTTCC	Shew_2174	Shew_2174	CTCTGGTATGATCAGTT
FadR_SLO	GPASFAEKYIVRSIWEGKFPPGSILPAERELSELIGVTRTTLREVLQRLARDGWLTIQHGKPTRVN	TTTGATGGTCTGACCTGTTGC	Shew_2174	Shew_2426-2425	TGATGGTCTGACCTGTT
FadR_SLO	GPASFAEKYIVRSIWEGKFPPGSILPAERELSELIGVTRTTLREVLQRLARDGWLTIQHGKPTRVN	GCATCTGGTCGGAGTTGTTGA	Shew_2174	Shew_2436	ATCTGGTCGGAGTTGTT
FadR_SLO	GPASFAEKYIVRSIWEGKFPPGSILPAERELSELIGVTRTTLREVLQRLARDGWLTIQHGKPTRVN	CAAACTGGCCTGACCAGTTGA	Shew_2174	Shew_3680	AACTGGCCTGACCAGTT
FadR_SON	GPASFAEKYIVRSIWENKFPPGSILPAERELSELIGVTRTTLREVLQRLARDGWLKIQHGKPTRVN	TAATCTGGACTGACCAGTAAC	SO2885	SO0572	ATCTGGACTGACCAGTA
FadR_SON	GPASFAEKYIVRSIWENKFPPGSILPAERELSELIGVTRTTLREVLQRLARDGWLKIQHGKPTRVN	GACACAGGTCTGACCACAAAC	SO2885	SO2536	CACAGGTCTGACCACAA
FadR_SON	GPASFAEKYIVRSIWENKFPPGSILPAERELSELIGVTRTTLREVLQRLARDGWLKIQHGKPTRVN	CGCTCTGGTATGATCAGTGAC	SO2885	SO2885	CTCTGGTATGATCAGTG
FadR_SON	GPASFAEKYIVRSIWENKFPPGSILPAERELSELIGVTRTTLREVLQRLARDGWLKIQHGKPTRVN	TTTAATGGTCAGACCTGTTAT	SO2885	SO3089-3088	TAATGGTCAGACCTGTT
FadR_SON	GPASFAEKYIVRSIWENKFPPGSILPAERELSELIGVTRTTLREVLQRLARDGWLKIQHGKPTRVN	GCATCTGGCCAGACCATTCGT	SO2885	SO3099	ATCTGGCCAGACCATTC
FadR_SON	GPASFAEKYIVRSIWENKFPPGSILPAERELSELIGVTRTTLREVLQRLARDGWLKIQHGKPTRVN	AAATCTGGTCGGACTTGTTGA			ATCTGGTCGGACTTGTT
FadR_SON	GPASFAEKYIVRSIWENKFPPGSILPAERELSELIGVTRTTLREVLQRLARDGWLKIQHGKPTRVN	CCAACTGGCCAGACCTGTTAT	SO2885	SO4716	AACTGGCCAGACCTGTT
FadR_SPC	GPASFAEKYIVRSIWENKFPPGSILPAERELSELIGVTRTTLREVLQRLARDGWLKIQHGKPTRVN	CGCTCTGGTATGATCAGTGCC	Sputcn32_1683	Sputcn32_1683	CTCTGGTATGATCAGTG
FadR_SPC	GPASFAEKYIVRSIWENKFPPGSILPAERELSELIGVTRTTLREVLQRLARDGWLKIQHGKPTRVN	GACACAGGTCTGACCACAAAC	Sputcn32_1683	Sputcn32_1791	CACAGGTCTGACCACAA
FadR_SPC	GPASFAEKYIVRSIWENKFPPGSILPAERELSELIGVTRTTLREVLQRLARDGWLKIQHGKPTRVN	TTTAATGGTCAGACCTGTTAT	Sputcn32_1683	Sputcn32_2460-2459	TAATGGTCAGACCTGTT
FadR_SPC	GPASFAEKYIVRSIWENKFPPGSILPAERELSELIGVTRTTLREVLQRLARDGWLKIQHGKPTRVN	AAATCTGGTCGGACTTGTTGA	Sputcn32_1683	Sputcn32_2470	ATCTGGTCGGACTTGTT
FadR_SPC	GPASFAEKYIVRSIWENKFPPGSILPAERELSELIGVTRTTLREVLQRLARDGWLKIQHGKPTRVN	GCGTCTGGCCAGACCATTTAA			GTCTGGCCAGACCATTT
FadR_SPC	GPASFAEKYIVRSIWENKFPPGSILPAERELSELIGVTRTTLREVLQRLARDGWLKIQHGKPTRVN	TGTTCTGGACTGACCAGTAAC	Sputcn32_1683	Sputcn32_3304	TTCTGGACTGACCAGTA
FadR_SPC	GPASFAEKYIVRSIWENKFPPGSILPAERELSELIGVTRTTLREVLQRLARDGWLKIQHGKPTRVN	TCAACTGGCCAGACCTGTTAC	Sputcn32_1683	Sputcn32_3876	AACTGGCCAGACCTGTT
FadR_SPE	SPAGFAEEYIIESIWNNRFPPGTILPAERELSELIGVTRTTLREVLQRLARDGWLTIQHGKPTKVN	TCATCTGGTCATACCAGATCA	Spro_2748	Spro_0261-0260	ATCTGGTCATACCAGAT
FadR_SPE	SPAGFAEEYIIESIWNNRFPPGTILPAERELSELIGVTRTTLREVLQRLARDGWLTIQHGKPTKVN	ACAACAGGTCAGACCTCTTGC	Spro_2748	Spro_0949	AACAGGTCAGACCTCTT
FadR_SPE	SPAGFAEEYIIESIWNNRFPPGTILPAERELSELIGVTRTTLREVLQRLARDGWLTIQHGKPTKVN	TTTACAGGTCTTACCAGTTTG	Spro_2748	Spro_1101	TACAGGTCTTACCAGTT
FadR_SPE	SPAGFAEEYIIESIWNNRFPPGTILPAERELSELIGVTRTTLREVLQRLARDGWLTIQHGKPTKVN	TCAACTGGTCACACCTCATAC	Spro_2748	Spro_2106	AACTGGTCACACCTCAT
FadR_SPE	SPAGFAEEYIIESIWNNRFPPGTILPAERELSELIGVTRTTLREVLQRLARDGWLTIQHGKPTKVN	CGATCTGGTATGATCAGCCGA	Spro_2748	Spro_2748	ATCTGGTATGATCAGCC
FadR_SPE	SPAGFAEEYIIESIWNNRFPPGTILPAERELSELIGVTRTTLREVLQRLARDGWLTIQHGKPTKVN	CAAACTGGTCTGCTGAGTTAA	Spro_2748	Spro_2760	AACTGGTCTGCTGAGTT
FadR_SPE	SPAGFAEEYIIESIWNNRFPPGTILPAERELSELIGVTRTTLREVLQRLARDGWLTIQHGKPTKVN	AACGCTGATCGGACTTGTTCG	Spro_2748	Spro_3368	CGCTGATCGGACTTGTT
FadR_SPE	SPAGFAEEYIIESIWNNRFPPGTILPAERELSELIGVTRTTLREVLQRLARDGWLTIQHGKPTKVN	CCATCAGGTCAGACCTCTTTT	Spro_2748	Spro_3379-3378	ATCAGGTCAGACCTCTT
FadR_SPE	SPAGFAEEYIIESIWNNRFPPGTILPAERELSELIGVTRTTLREVLQRLARDGWLTIQHGKPTKVN	CTCACAGGTCGGACCTATAAT	Spro_2748	Spro_3381	CACAGGTCGGACCTATA
FadR_SPE	SPAGFAEEYIIESIWNNRFPPGTILPAERELSELIGVTRTTLREVLQRLARDGWLTIQHGKPTKVN	GCCACTGGTCTGATTTGTCTG			CACTGGTCTGATTTGTC
FadR_SPE	SPAGFAEEYIIESIWNNRFPPGTILPAERELSELIGVTRTTLREVLQRLARDGWLTIQHGKPTKVN	TTATCTCATCCGACCACTTGG	Spro_2748	Spro_4309	ATCTCATCCGACCACTT
FadR_SPE	SPAGFAEEYIIESIWNNRFPPGTILPAERELSELIGVTRTTLREVLQRLARDGWLTIQHGKPTKVN	GCAACAGATCCGATGAGCTGA	Spro_2748	Spro_4491	AACAGATCCGATGAGCT
FadR_SPL	GPASFAEKYIVRSIWEDKFPPGSILPAERELSELIGVTRTTLREVLQRLARDGWLTIQHGKPTRVN	AACACAGGTCTGACCACAGGC	Spea_2438	Spea_2393	CACAGGTCTGACCACAG
FadR_SPL	GPASFAEKYIVRSIWEDKFPPGSILPAERELSELIGVTRTTLREVLQRLARDGWLTIQHGKPTRVN	CGCTCTGGTATGATCTGTCCA	Spea_2438	Spea_2438	CTCTGGTATGATCTGTC
FadR_SPL	GPASFAEKYIVRSIWEDKFPPGSILPAERELSELIGVTRTTLREVLQRLARDGWLTIQHGKPTRVN	TTTAATGGTCAGACCTGTCTG	Spea_2438	Spea_2599-2598	TAATGGTCAGACCTGTC
FadR_SPL	GPASFAEKYIVRSIWEDKFPPGSILPAERELSELIGVTRTTLREVLQRLARDGWLTIQHGKPTRVN	GTTTCTGGTCGGAGTTGTTAG	Spea_2438	Spea_2609	TTCTGGTCGGAGTTGTT
FadR_SPL	GPASFAEKYIVRSIWEDKFPPGSILPAERELSELIGVTRTTLREVLQRLARDGWLTIQHGKPTRVN	CTTTCTGGACAGACCACTTGG	Spea_2438	Spea_3709	TTCTGGACAGACCACTT
FadR_SPL	GPASFAEKYIVRSIWEDKFPPGSILPAERELSELIGVTRTTLREVLQRLARDGWLTIQHGKPTRVN	ACAACTGGACTGACCTGTTAT	Spea_2438	Spea_4091	AACTGGACTGACCTGTT
FadR_SSE	GPASFAEKYIVRSIWEEKFPPGSILPAERELSELIGVTRTTLREVLQRLARDGWLTIQHGKPTRVN	AACTCTGGACAGACCAGTTTG	Ssed_2512	Ssed_0623	CTCTGGACAGACCAGTT
FadR_SSE	GPASFAEKYIVRSIWEEKFPPGSILPAERELSELIGVTRTTLREVLQRLARDGWLTIQHGKPTRVN	CCGTCTGGTCGGAGTTGTTGA	Ssed_2512	Ssed_1618	GTCTGGTCGGAGTTGTT
FadR_SSE	GPASFAEKYIVRSIWEEKFPPGSILPAERELSELIGVTRTTLREVLQRLARDGWLTIQHGKPTRVN	TTTGATGGTCAGACCTGTTAT	Ssed_2512	Ssed_1628-1629	TGATGGTCAGACCTGTT
FadR_SSE	GPASFAEKYIVRSIWEEKFPPGSILPAERELSELIGVTRTTLREVLQRLARDGWLTIQHGKPTRVN	GACACAGGTCTGACCACAACC	Ssed_2512	Ssed_1999	CACAGGTCTGACCACAA
FadR_SSE	GPASFAEKYIVRSIWEEKFPPGSILPAERELSELIGVTRTTLREVLQRLARDGWLTIQHGKPTRVN	GGCTCTGGTATGATCAGTGTC	Ssed_2512	Ssed_2512	CTCTGGTATGATCAGTG
FadR_SSN	SPAGFAEEYIIESIWNNRFPPGTILPAERELSELIGVTRTTLREVLQRLARDGWLTIQHGKPTKVN	ACAAGTGGTCAGACCTCCTAC	SSO_1179	SSO_0263	AAGTGGTCAGACCTCCT
FadR_SSN	SPAGFAEEYIIESIWNNRFPPGTILPAERELSELIGVTRTTLREVLQRLARDGWLTIQHGKPTKVN	TGAAGAGGTCATACCAGTTAT	SSO_1179	SSO_0431	AAGAGGTCATACCAGTT
FadR_SSN	SPAGFAEEYIIESIWNNRFPPGTILPAERELSELIGVTRTTLREVLQRLARDGWLTIQHGKPTKVN	CGAACTGATCGGACTTGTTCA	SSO_1179	SSO_0958	AACTGATCGGACTTGTT
FadR_SSN	SPAGFAEEYIIESIWNNRFPPGTILPAERELSELIGVTRTTLREVLQRLARDGWLTIQHGKPTKVN	CCCTCTGGTATGATGAGTCCA	SSO_1179	SSO_1179	CTCTGGTATGATGAGTC
FadR_SSN	SPAGFAEEYIIESIWNNRFPPGTILPAERELSELIGVTRTTLREVLQRLARDGWLTIQHGKPTKVN	CAAGCTGGTAAGATGAGTTAA	SSO_1179	SSO_1356	AGCTGGTAAGATGAGTT
FadR_SSN	SPAGFAEEYIIESIWNNRFPPGTILPAERELSELIGVTRTTLREVLQRLARDGWLTIQHGKPTKVN	ATGGCTGATCGGACTTGTTCG	SSO_1179	SSO_2381	GGCTGATCGGACTTGTT
FadR_SSN	SPAGFAEEYIIESIWNNRFPPGTILPAERELSELIGVTRTTLREVLQRLARDGWLTIQHGKPTKVN	TGATCAGGTCAGACCACTTTA	SSO_1179	SSO_2398-2397	ATCAGGTCAGACCACTT
FadR_SSN	SPAGFAEEYIIESIWNNRFPPGTILPAERELSELIGVTRTTLREVLQRLARDGWLTIQHGKPTKVN	CCAGCTGGTCCGACCTATACT	SSO_1179	SSO_2400	AGCTGGTCCGACCTATA
FadR_SSN	SPAGFAEEYIIESIWNNRFPPGTILPAERELSELIGVTRTTLREVLQRLARDGWLTIQHGKPTKVN	GCCACTGGTCTGATTTCTAAG			CACTGGTCTGATTTCTA
FadR_SSN	SPAGFAEEYIIESIWNNRFPPGTILPAERELSELIGVTRTTLREVLQRLARDGWLTIQHGKPTKVN	AGAACTCATCCGACCACATAA	SSO_1179	SSO_3124	AACTCATCCGACCACAT
FadR_SSN	SPAGFAEEYIIESIWNNRFPPGTILPAERELSELIGVTRTTLREVLQRLARDGWLTIQHGKPTKVN	GCATCTGGTACGACCAGATCA	SSO_1179	SSO_4019-4018	ATCTGGTACGACCAGAT
FadR_SSN	SPAGFAEEYIIESIWNNRFPPGTILPAERELSELIGVTRTTLREVLQRLARDGWLTIQHGKPTKVN	TTAACTCATCGGATCAGTTCA	SSO_1179	SSO_4189	AACTCATCGGATCAGTT
FadR_STM	SPAGFAEEYIIESIWNNRFPPGTILPAERELSELIGVTRTTLREVLQRLARDGWLTIQHGKPTKVN	ACAAGTGGTCAGACCTCCTAC	STM1805	STM0309	AAGTGGTCAGACCTCCT
FadR_STM	SPAGFAEEYIIESIWNNRFPPGTILPAERELSELIGVTRTTLREVLQRLARDGWLTIQHGKPTKVN	TGTAGAGGTCATACCAGTTAT	STM1805	STM0454	TAGAGGTCATACCAGTT
FadR_STM	SPAGFAEEYIIESIWNNRFPPGTILPAERELSELIGVTRTTLREVLQRLARDGWLTIQHGKPTKVN	CGAACTGATCGGACTTGTTCA	STM1805	STM1067	AACTGATCGGACTTGTT
FadR_STM	SPAGFAEEYIIESIWNNRFPPGTILPAERELSELIGVTRTTLREVLQRLARDGWLTIQHGKPTKVN	CCGTCTGGTATGATGAGTGCA	STM1805	STM1805	GTCTGGTATGATGAGTG
FadR_STM	SPAGFAEEYIIESIWNNRFPPGTILPAERELSELIGVTRTTLREVLQRLARDGWLTIQHGKPTKVN	TAAACTGGTACGCTGAGTTAA	STM1805	STM1818	AACTGGTACGCTGAGTT
FadR_STM	SPAGFAEEYIIESIWNNRFPPGTILPAERELSELIGVTRTTLREVLQRLARDGWLTIQHGKPTKVN	TAAACTGGTCGTACCACAATT	STM1805	STM1851	AACTGGTCGTACCACAA
FadR_STM	SPAGFAEEYIIESIWNNRFPPGTILPAERELSELIGVTRTTLREVLQRLARDGWLTIQHGKPTKVN	ATGGCTGATCGGACTTGTTCG	STM1805	STM2378	GGCTGATCGGACTTGTT
FadR_STM	SPAGFAEEYIIESIWNNRFPPGTILPAERELSELIGVTRTTLREVLQRLARDGWLTIQHGKPTKVN	TGATCAGGTCAGACCACTAAT	STM1805	STM2389-2388	ATCAGGTCAGACCACTA
FadR_STM	SPAGFAEEYIIESIWNNRFPPGTILPAERELSELIGVTRTTLREVLQRLARDGWLTIQHGKPTKVN	CTAGCTGGTCAGACCTATACT	STM1805	STM2391	AGCTGGTCAGACCTATA
FadR_STM	SPAGFAEEYIIESIWNNRFPPGTILPAERELSELIGVTRTTLREVLQRLARDGWLTIQHGKPTKVN	GCCACTGGTCTGATTTCTAAG			CACTGGTCTGATTTCTA
FadR_STM	SPAGFAEEYIIESIWNNRFPPGTILPAERELSELIGVTRTTLREVLQRLARDGWLTIQHGKPTKVN	GTAACTCATCCGACCACATAA	STM1805	STM3219	AACTCATCCGACCACAT
FadR_STM	SPAGFAEEYIIESIWNNRFPPGTILPAERELSELIGVTRTTLREVLQRLARDGWLTIQHGKPTKVN	TCATCTGGTACGACCAGATCA	STM1805	STM3983-3982	ATCTGGTACGACCAGAT
FadR_STM	SPAGFAEEYIIESIWNNRFPPGTILPAERELSELIGVTRTTLREVLQRLARDGWLTIQHGKPTKVN	GTCACTCATCCGATCAGTTCA	STM1805	STM4187	CACTCATCCGATCAGTT
FadR_STY	SPAGFAEEYIIESIWNNCFPPGTILPAERELSELIGVTRTTLREVLQRLARDGWLTIQHGKPTKVN	ACAAGTGGTCAGACCTCCTAC	STY1934	STY0354	AAGTGGTCAGACCTCCT
FadR_STY	SPAGFAEEYIIESIWNNCFPPGTILPAERELSELIGVTRTTLREVLQRLARDGWLTIQHGKPTKVN	TGTAGAGGTCATACCAGTTAT	STY1934	STY0496	TAGAGGTCATACCAGTT
FadR_STY	SPAGFAEEYIIESIWNNCFPPGTILPAERELSELIGVTRTTLREVLQRLARDGWLTIQHGKPTKVN	CGAACTGATCGGACTTGTTCA	STY1934	STY1088	AACTGATCGGACTTGTT
FadR_STY	SPAGFAEEYIIESIWNNCFPPGTILPAERELSELIGVTRTTLREVLQRLARDGWLTIQHGKPTKVN	CCGTCTGGTATGATGAGTACA	STY1934	STY1934	GTCTGGTATGATGAGTA
FadR_STY	SPAGFAEEYIIESIWNNCFPPGTILPAERELSELIGVTRTTLREVLQRLARDGWLTIQHGKPTKVN	TAAACTGGTACGCTGAGTTAA	STY1934	STY1948	AACTGGTACGCTGAGTT
FadR_STY	SPAGFAEEYIIESIWNNCFPPGTILPAERELSELIGVTRTTLREVLQRLARDGWLTIQHGKPTKVN	TAAACTGGTCGTACCACAATT	STY1934	STY1982	AACTGGTCGTACCACAA
FadR_STY	SPAGFAEEYIIESIWNNCFPPGTILPAERELSELIGVTRTTLREVLQRLARDGWLTIQHGKPTKVN	ATGGCTGATCGGACTTGTTCG	STY1934	STY2609	GGCTGATCGGACTTGTT
FadR_STY	SPAGFAEEYIIESIWNNCFPPGTILPAERELSELIGVTRTTLREVLQRLARDGWLTIQHGKPTKVN	TGATCAGGTCAGACCACTAAT	STY1934	STY2621-2620	ATCAGGTCAGACCACTA
FadR_STY	SPAGFAEEYIIESIWNNCFPPGTILPAERELSELIGVTRTTLREVLQRLARDGWLTIQHGKPTKVN	CTAGCTGGTCAGACCTATACT	STY1934	STY2623	AGCTGGTCAGACCTATA
FadR_STY	SPAGFAEEYIIESIWNNCFPPGTILPAERELSELIGVTRTTLREVLQRLARDGWLTIQHGKPTKVN	GCCACTGGTCTGATTTCTAAG			CACTGGTCTGATTTCTA
FadR_STY	SPAGFAEEYIIESIWNNCFPPGTILPAERELSELIGVTRTTLREVLQRLARDGWLTIQHGKPTKVN	TCATCTGATACGACCAGATCA	STY1934	STY3577-3578	ATCTGATACGACCAGAT
FadR_STY	SPAGFAEEYIIESIWNNCFPPGTILPAERELSELIGVTRTTLREVLQRLARDGWLTIQHGKPTKVN	GTCACTCATCCGATCAGTTCA	STY1934	STY4404	CACTCATCCGATCAGTT
FadR_SWD	GPASFAEKYIVRSIWEEKFPPGSILPAERELSELIGVTRTTLREVLQRLARDGWLTIQHGKPTKVN	AATACTGGACAGACCAGTTGT	Swoo_2689	Swoo_0090	TACTGGACAGACCAGTT
FadR_SWD	GPASFAEKYIVRSIWEEKFPPGSILPAERELSELIGVTRTTLREVLQRLARDGWLTIQHGKPTKVN	GACACAGGTCTGACCACAACC	Swoo_2689	Swoo_2604	CACAGGTCTGACCACAA
FadR_SWD	GPASFAEKYIVRSIWEEKFPPGSILPAERELSELIGVTRTTLREVLQRLARDGWLTIQHGKPTKVN	CTCTCTGGTATGATCAGTGGA	Swoo_2689	Swoo_2689	CTCTGGTATGATCAGTG
FadR_SWD	GPASFAEKYIVRSIWEEKFPPGSILPAERELSELIGVTRTTLREVLQRLARDGWLTIQHGKPTKVN	TTTAATGGTCAGACCTGTTAT	Swoo_2689	Swoo_3027-3026	TAATGGTCAGACCTGTT
FadR_SWD	GPASFAEKYIVRSIWEEKFPPGSILPAERELSELIGVTRTTLREVLQRLARDGWLTIQHGKPTKVN	CCATCTGGTCGGAGTTGTTGG	Swoo_2689	Swoo_3037	ATCTGGTCGGAGTTGTT
FadR_SWD	GPASFAEKYIVRSIWEEKFPPGSILPAERELSELIGVTRTTLREVLQRLARDGWLTIQHGKPTKVN	TGTTCTGGACTGACCAGTGAC	Swoo_2689	Swoo_4327	TTCTGGACTGACCAGTG
FadR_SWP	------------------------MPAERELSELIGVTRTTLREVLQRLARDGWLTIQHGKPTRVN	CTATCTGGACTGACCAGTAGT	swp_2785	swp_0563	ATCTGGACTGACCAGTA
FadR_SWP	------------------------MPAERELSELIGVTRTTLREVLQRLARDGWLTIQHGKPTRVN	GACACAGGTCTGACCACAGTC	swp_2785	swp_2312	CACAGGTCTGACCACAG
FadR_SWP	------------------------MPAERELSELIGVTRTTLREVLQRLARDGWLTIQHGKPTRVN	AGCTCTGGTATGATCAGTAAT	swp_2785	swp_2785	CTCTGGTATGATCAGTA
FadR_SWP	------------------------MPAERELSELIGVTRTTLREVLQRLARDGWLTIQHGKPTRVN	TTTAATGGTCAGACCTGTTTG	swp_2785	swp_3140-3139	TAATGGTCAGACCTGTT
FadR_SWP	------------------------MPAERELSELIGVTRTTLREVLQRLARDGWLTIQHGKPTRVN	AGCTCTGGTCGGAGTTGTTAG	swp_2785	swp_3153	CTCTGGTCGGAGTTGTT
FadR_SWP	------------------------MPAERELSELIGVTRTTLREVLQRLARDGWLTIQHGKPTRVN	TGCACTGGTCTAACAAGTGGA			CACTGGTCTAACAAGTG
FadR_SWP	------------------------MPAERELSELIGVTRTTLREVLQRLARDGWLTIQHGKPTRVN	GCAACTGGACAGACCTGTTAT	swp_2785	swp_4975	AACTGGACAGACCTGTT
FadR_VCH	SPAGFAEKYIIESIWNGRFPPGSILPAERELSELIGVTRTTLREVLQRLARDGWLTIQHGKPTKVN	TTAAAAGGTTTGACCAGTTTC	VC1900	VC0093	AAAAGGTTTGACCAGTT
FadR_VCH	SPAGFAEKYIIESIWNGRFPPGSILPAERELSELIGVTRTTLREVLQRLARDGWLTIQHGKPTKVN	GACAATGGTCGGATTTCTATC	VC1900	VC1043	CAATGGTCGGATTTCTA
FadR_VCH	SPAGFAEKYIIESIWNGRFPPGSILPAERELSELIGVTRTTLREVLQRLARDGWLTIQHGKPTKVN	TATTCTGGTCAGACCATATCA	VC1900	VC1993	TTCTGGTCAGACCATAT
FadR_VCH	SPAGFAEKYIIESIWNGRFPPGSILPAERELSELIGVTRTTLREVLQRLARDGWLTIQHGKPTKVN	CAAAGTGCTCTTACCAGTTAC	VC1900	VC2105	AAGTGCTCTTACCAGTT
FadR_VCH	SPAGFAEKYIIESIWNGRFPPGSILPAERELSELIGVTRTTLREVLQRLARDGWLTIQHGKPTKVN	TTAACTGGTTAGACCACTAAA	VC1900	VC2231	AACTGGTTAGACCACTA
FadR_VCH	SPAGFAEKYIIESIWNGRFPPGSILPAERELSELIGVTRTTLREVLQRLARDGWLTIQHGKPTKVN	GCAACTGGTCAAACCAGAACA	VC1900	VC2758-2759	AACTGGTCAAACCAGAA
FadR_VFI	SPAAFAEKYIIESIWNGRFPPGSILPAERELSELIGVTRTTLREVLQRLARDGWLTIQHGKPTKVN	TTAACTGGTCAAACCAGATTA	VF1633	VF0025-0024	AACTGGTCAAACCAGAT
FadR_VFI	SPAAFAEKYIIESIWNGRFPPGSILPAERELSELIGVTRTTLREVLQRLARDGWLTIQHGKPTKVN	TTATGAGGTCTGACCAGAATT	VF1633	VF0811	ATGAGGTCTGACCAGAA
FadR_VFI	SPAAFAEKYIIESIWNGRFPPGSILPAERELSELIGVTRTTLREVLQRLARDGWLTIQHGKPTKVN	TATTCTGGTCAGACCACAATA	VF1633	VF1642	TTCTGGTCAGACCACAA
FadR_VFI	SPAAFAEKYIIESIWNGRFPPGSILPAERELSELIGVTRTTLREVLQRLARDGWLTIQHGKPTKVN	ATTTGAGGTCTGACCACCTTT	VF1633	VF1811-1810	TTGAGGTCTGACCACCT
FadR_VFI	SPAAFAEKYIIESIWNGRFPPGSILPAERELSELIGVTRTTLREVLQRLARDGWLTIQHGKPTKVN	AGCAGTGGTCGGATTTGTCGT	VF1633	VF1812	CAGTGGTCGGATTTGTC
FadR_VFI	SPAAFAEKYIIESIWNGRFPPGSILPAERELSELIGVTRTTLREVLQRLARDGWLTIQHGKPTKVN	TTAACTGGTTAGACCTCTTAC	VF1633	VF1932	AACTGGTTAGACCTCTT
FadR_VFI	SPAAFAEKYIIESIWNGRFPPGSILPAERELSELIGVTRTTLREVLQRLARDGWLTIQHGKPTKVN	TTAAAAGGTTTGACCAGTTCT	VF1633	VF2443	AAAAGGTTTGACCAGTT
FadR_VHA	SPAGFAEKYIIESIWNGRFPPGSILPAERELSELIGVTRTTLREVLQRLARDGWLTIQHGKPTKVN	TTAAAAGGTTTGACCAGTTTC	VIBHAR_02929	VIBHAR_00269	AAAAGGTTTGACCAGTT
FadR_VHA	SPAGFAEKYIIESIWNGRFPPGSILPAERELSELIGVTRTTLREVLQRLARDGWLTIQHGKPTKVN	TCCACTGGTCAAACCAGAACA	VIBHAR_02929	VIBHAR_00460-00459	CACTGGTCAAACCAGAA
FadR_VHA	SPAGFAEKYIIESIWNGRFPPGSILPAERELSELIGVTRTTLREVLQRLARDGWLTIQHGKPTKVN	ATTACAGATCAGACCAGTTAC	VIBHAR_02929	VIBHAR_01340	TACAGATCAGACCAGTT
FadR_VHA	SPAGFAEKYIIESIWNGRFPPGSILPAERELSELIGVTRTTLREVLQRLARDGWLTIQHGKPTKVN	TACTGTGGTCAGACCACAACA	VIBHAR_02929	VIBHAR_03043	CTGTGGTCAGACCACAA
FadR_VHA	SPAGFAEKYIIESIWNGRFPPGSILPAERELSELIGVTRTTLREVLQRLARDGWLTIQHGKPTKVN	GCATCAGGTCAGACCTCTTGT	VIBHAR_02929	VIBHAR_03121-03120	ATCAGGTCAGACCTCTT
FadR_VHA	SPAGFAEKYIIESIWNGRFPPGSILPAERELSELIGVTRTTLREVLQRLARDGWLTIQHGKPTKVN	TCCAATGGTCGGATTTGTATG	VIBHAR_02929	VIBHAR_03124	CAATGGTCGGATTTGTA
FadR_VHA	SPAGFAEKYIIESIWNGRFPPGSILPAERELSELIGVTRTTLREVLQRLARDGWLTIQHGKPTKVN	AGTACTGGTTAGACCTCTTAC	VIBHAR_02929	VIBHAR_03204	TACTGGTTAGACCTCTT
FadR_VPA	SPAGFAEKYIIESIWNGRFPPGSILPAERELSELIGVTRTTLREVLQRLARDGWLTIQHGKPTKVN	TTTACTGGTCAAACCAGAATA	VP2071	VP0030-0029	TACTGGTCAAACCAGAA
FadR_VPA	SPAGFAEKYIIESIWNGRFPPGSILPAERELSELIGVTRTTLREVLQRLARDGWLTIQHGKPTKVN	ATTACAGATCTGACCAGTTAC	VP2071	VP0834	TACAGATCTGACCAGTT
FadR_VPA	SPAGFAEKYIIESIWNGRFPPGSILPAERELSELIGVTRTTLREVLQRLARDGWLTIQHGKPTKVN	TAGTCTGGTCAGACCATGATA	VP2071	VP2151	GTCTGGTCAGACCATGA
FadR_VPA	SPAGFAEKYIIESIWNGRFPPGSILPAERELSELIGVTRTTLREVLQRLARDGWLTIQHGKPTKVN	GCATCAGGTCAGACCTCTTGT	VP2071	VP2209-2208	ATCAGGTCAGACCTCTT
FadR_VPA	SPAGFAEKYIIESIWNGRFPPGSILPAERELSELIGVTRTTLREVLQRLARDGWLTIQHGKPTKVN	TCTAATGGTCGGATTTGTCTA	VP2071	VP2212	TAATGGTCGGATTTGTC
FadR_VPA	SPAGFAEKYIIESIWNGRFPPGSILPAERELSELIGVTRTTLREVLQRLARDGWLTIQHGKPTKVN	CCAACTGGTTAGACCTCTTAC	VP2071	VP2289	AACTGGTTAGACCTCTT
FadR_VPA	SPAGFAEKYIIESIWNGRFPPGSILPAERELSELIGVTRTTLREVLQRLARDGWLTIQHGKPTKVN	TTAAAAGGTTTGACCAGTTTC	VP2071	VP2947	AAAAGGTTTGACCAGTT
FadR_VSA	SPAGFAEKYIIESIWNGRFPPGSILPAERELSELIGVTRTTLREVLQRLSRDGWLTIQHGKPTKVN	TTATGAGGTCTGACCAGAATT	VSAL_I2147	VSAL_I0834	ATGAGGTCTGACCAGAA
FadR_VSA	SPAGFAEKYIIESIWNGRFPPGSILPAERELSELIGVTRTTLREVLQRLSRDGWLTIQHGKPTKVN	TATTCTGGTCTGACCACAATA	VSAL_I2147	VSAL_I2156	TTCTGGTCTGACCACAA
FadR_VSA	SPAGFAEKYIIESIWNGRFPPGSILPAERELSELIGVTRTTLREVLQRLSRDGWLTIQHGKPTKVN	ATTTGAGGTCTGACCACTAAT	VSAL_I2147	VSAL_I2268	TTGAGGTCTGACCACTA
FadR_VSA	SPAGFAEKYIIESIWNGRFPPGSILPAERELSELIGVTRTTLREVLQRLSRDGWLTIQHGKPTKVN	GGTAGTGGTCGGATTTGTCGT	VSAL_I2147	VSAL_I2269	TAGTGGTCGGATTTGTC
FadR_VSA	SPAGFAEKYIIESIWNGRFPPGSILPAERELSELIGVTRTTLREVLQRLSRDGWLTIQHGKPTKVN	TCAACTAGTTAGACCTCTTAT	VSAL_I2147	VSAL_I2395	AACTAGTTAGACCTCTT
FadR_VSA	SPAGFAEKYIIESIWNGRFPPGSILPAERELSELIGVTRTTLREVLQRLSRDGWLTIQHGKPTKVN	TTAAAAGGTTTGACCAGTTCT	VSAL_I2147	VSAL_I2894	AAAAGGTTTGACCAGTT
FadR_VSA	SPAGFAEKYIIESIWNGRFPPGSILPAERELSELIGVTRTTLREVLQRLSRDGWLTIQHGKPTKVN	TTAACTGGTCAAACCAGGCTA	VSAL_I2147	VSAL_I2974-2973	AACTGGTCAAACCAGGC
FadR_VSP	SPAGFAEKYIIESIWNGRFAPGSILPAERELSELIGVTRTTLREVLQRLARDGWLTIQHGKPTKVN	ATAACTGGTCTTACCAGGTAT	VS_1007	VS_0041-0040	AACTGGTCTTACCAGGT
FadR_VSP	SPAGFAEKYIIESIWNGRFAPGSILPAERELSELIGVTRTTLREVLQRLARDGWLTIQHGKPTKVN	TCCAATGGTCGGATTTGTATA	VS_1007	VS_0861	CAATGGTCGGATTTGTA
FadR_VSP	SPAGFAEKYIIESIWNGRFAPGSILPAERELSELIGVTRTTLREVLQRLARDGWLTIQHGKPTKVN	ACTTCAGGTCAGACCTCTTAA	VS_1007	VS_0864-0865	TTCAGGTCAGACCTCTT
FadR_VSP	SPAGFAEKYIIESIWNGRFAPGSILPAERELSELIGVTRTTLREVLQRLARDGWLTIQHGKPTKVN	TATTGTGGTCTGACCACAAGG	VS_1007	VS_0938	TTGTGGTCTGACCACAA
FadR_VSP	SPAGFAEKYIIESIWNGRFAPGSILPAERELSELIGVTRTTLREVLQRLARDGWLTIQHGKPTKVN	TTGACTGGTTAGACCTCTTAC	VS_1007	VS_2322	GACTGGTTAGACCTCTT
FadR_VSP	SPAGFAEKYIIESIWNGRFAPGSILPAERELSELIGVTRTTLREVLQRLARDGWLTIQHGKPTKVN	TTAAAAGGTTAGACCAGTTTC	VS_1007	VS_3009	AAAAGGTTAGACCAGTT
FadR_VVY	SPAGFAEKYIIESIWNGRFPPGSILPAERELSELIGVTRTTLREVLQRLARDGWLTIQHGKPTKVN	CAAACTGGTCTAACCAGAATA	VV2121	VV0029-0028	AACTGGTCTAACCAGAA
FadR_VVY	SPAGFAEKYIIESIWNGRFPPGSILPAERELSELIGVTRTTLREVLQRLARDGWLTIQHGKPTKVN	TTAAAAGGTTTGACCAGTTCT	VV2121	VV0122	AAAAGGTTTGACCAGTT
FadR_VVY	SPAGFAEKYIIESIWNGRFPPGSILPAERELSELIGVTRTTLREVLQRLARDGWLTIQHGKPTKVN	TACTCTGGTCTGACCACGATA	VV2121	VV1153	CTCTGGTCTGACCACGA
FadR_VVY	SPAGFAEKYIIESIWNGRFPPGSILPAERELSELIGVTRTTLREVLQRLARDGWLTIQHGKPTKVN	GCATCAGGTCAGACCTCTTGT	VV2121	VV2441-2440	ATCAGGTCAGACCTCTT
FadR_VVY	SPAGFAEKYIIESIWNGRFPPGSILPAERELSELIGVTRTTLREVLQRLARDGWLTIQHGKPTKVN	GTCAATGGTCGGATTTGTATC	VV2121	VV2444	CAATGGTCGGATTTGTA
FadR_VVY	SPAGFAEKYIIESIWNGRFPPGSILPAERELSELIGVTRTTLREVLQRLARDGWLTIQHGKPTKVN	TCAACTGGTTTGACCTCTTAC	VV2121	VV2519	AACTGGTTTGACCTCTT
FadR_YEN	SPAGFAEEYIIESIWNNRFPPGTILPAERELSELIGVTRTTLREVLQRLARDGWLTIQHGKPTKVN	ATATCTGGTCATACCAGATCA	YE2283	YE0268-0267	ATCTGGTCATACCAGAT
FadR_YEN	SPAGFAEEYIIESIWNNRFPPGTILPAERELSELIGVTRTTLREVLQRLARDGWLTIQHGKPTKVN	CTCGCTGGTCAGACCTATACT	YE2283	YE1274	CGCTGGTCAGACCTATA
FadR_YEN	SPAGFAEEYIIESIWNNRFPPGTILPAERELSELIGVTRTTLREVLQRLARDGWLTIQHGKPTKVN	GCCACTGGTCTGCTTTGTCTG			CACTGGTCTGCTTTGTC
FadR_YEN	SPAGFAEEYIIESIWNNRFPPGTILPAERELSELIGVTRTTLREVLQRLARDGWLTIQHGKPTKVN	AGATCAGGTCAGACCTGTTAT	YE2283	YE1276-1277	ATCAGGTCAGACCTGTT
FadR_YEN	SPAGFAEEYIIESIWNNRFPPGTILPAERELSELIGVTRTTLREVLQRLARDGWLTIQHGKPTKVN	TACGCTGATCGGACTTGTTCG	YE2283	YE1287	CGCTGATCGGACTTGTT
FadR_YEN	SPAGFAEEYIIESIWNNRFPPGTILPAERELSELIGVTRTTLREVLQRLARDGWLTIQHGKPTKVN	AGGGCTGATCGGACTTGCTCA	YE2283	YE1578	GGCTGATCGGACTTGCT
FadR_YEN	SPAGFAEEYIIESIWNNRFPPGTILPAERELSELIGVTRTTLREVLQRLARDGWLTIQHGKPTKVN	CAGTCTGGTCACACCTCATAC	YE2283	YE1854	GTCTGGTCACACCTCAT
FadR_YEN	SPAGFAEEYIIESIWNNRFPPGTILPAERELSELIGVTRTTLREVLQRLARDGWLTIQHGKPTKVN	TCGTCTGGTATGATGAGCATA	YE2283	YE2283	GTCTGGTATGATGAGCA
FadR_YEN	SPAGFAEEYIIESIWNNRFPPGTILPAERELSELIGVTRTTLREVLQRLARDGWLTIQHGKPTKVN	CAAACTGGTAAGCTGAGTTAA	YE2283	YE2375	AACTGGTAAGCTGAGTT
FadR_YEN	SPAGFAEEYIIESIWNNRFPPGTILPAERELSELIGVTRTTLREVLQRLARDGWLTIQHGKPTKVN	TCTTGAGGTCATACCAGTTGT	YE2283	YE3128	TTGAGGTCATACCAGTT
FadR_YEN	SPAGFAEEYIIESIWNNRFPPGTILPAERELSELIGVTRTTLREVLQRLARDGWLTIQHGKPTKVN	TCAACAGGTCAGACCTCCTAC	YE2283	YE3224	AACAGGTCAGACCTCCT
FadR_YEN	SPAGFAEEYIIESIWNNRFPPGTILPAERELSELIGVTRTTLREVLQRLARDGWLTIQHGKPTKVN	AAATCTCATCCGACCACTTGC	YE2283	YE3698	ATCTCATCCGACCACTT
FadR_YEN	SPAGFAEEYIIESIWNNRFPPGTILPAERELSELIGVTRTTLREVLQRLARDGWLTIQHGKPTKVN	CAAACTCATCGGATGAGCAAT	YE2283	YE3876	AACTCATCGGATGAGCA
FadR_YPK	SPAGFAEEYIIESIWNNRFPPGSILPAERELSELIGVTRTTLREVLQRLARDGWLTIQHGKPTKVN	TCGACTCATCGGATGAGTATT	y2177	y0019	GACTCATCGGATGAGTA
FadR_YPK	SPAGFAEEYIIESIWNNRFPPGSILPAERELSELIGVTRTTLREVLQRLARDGWLTIQHGKPTKVN	ATATCTGGTCATACCAGATCA	y2177	y0464-0463	ATCTGGTCATACCAGAT
FadR_YPK	SPAGFAEEYIIESIWNNRFPPGSILPAERELSELIGVTRTTLREVLQRLARDGWLTIQHGKPTKVN	TCAACAGGTCAGACCTCCTAC	y2177	y0946	AACAGGTCAGACCTCCT
FadR_YPK	SPAGFAEEYIIESIWNNRFPPGSILPAERELSELIGVTRTTLREVLQRLARDGWLTIQHGKPTKVN	TCTTGAGGTCCTACCAGTTTT	y2177	y1033	TTGAGGTCCTACCAGTT
FadR_YPK	SPAGFAEEYIIESIWNNRFPPGSILPAERELSELIGVTRTTLREVLQRLARDGWLTIQHGKPTKVN	CGCACAGGTCGGACCTATACT	y2177	y1577	CACAGGTCGGACCTATA
FadR_YPK	SPAGFAEEYIIESIWNNRFPPGSILPAERELSELIGVTRTTLREVLQRLARDGWLTIQHGKPTKVN	GTCACTGGTCTGCTTTGTCTG			CACTGGTCTGCTTTGTC
FadR_YPK	SPAGFAEEYIIESIWNNRFPPGSILPAERELSELIGVTRTTLREVLQRLARDGWLTIQHGKPTKVN	GGATCAGGTCAGACCTGTTAT	y2177	y1579-1580	ATCAGGTCAGACCTGTT
FadR_YPK	SPAGFAEEYIIESIWNNRFPPGSILPAERELSELIGVTRTTLREVLQRLARDGWLTIQHGKPTKVN	TACGCTGATCGGACTTGTTCG	y2177	y1591	CGCTGATCGGACTTGTT
FadR_YPK	SPAGFAEEYIIESIWNNRFPPGSILPAERELSELIGVTRTTLREVLQRLARDGWLTIQHGKPTKVN	CAATCTGGTCATACCTCCTGC	y2177	y1856	ATCTGGTCATACCTCCT
FadR_YPK	SPAGFAEEYIIESIWNNRFPPGSILPAERELSELIGVTRTTLREVLQRLARDGWLTIQHGKPTKVN	TCGTCTGGTATGATGAGCGGA	y2177	y2177	GTCTGGTATGATGAGCG
FadR_YPK	SPAGFAEEYIIESIWNNRFPPGSILPAERELSELIGVTRTTLREVLQRLARDGWLTIQHGKPTKVN	CAAACTGGTAAGCTGAGTTAA	y2177	y2236	AACTGGTAAGCTGAGTT
FadR_YPK	SPAGFAEEYIIESIWNNRFPPGSILPAERELSELIGVTRTTLREVLQRLARDGWLTIQHGKPTKVN	AGGGCTAATCGGACTTGCTCA	y2177	y2740	GGCTAATCGGACTTGCT
FadR_YPK	SPAGFAEEYIIESIWNNRFPPGSILPAERELSELIGVTRTTLREVLQRLARDGWLTIQHGKPTKVN	AAATCTCATCCGACCACTTGC	y2177	y3589	ATCTCATCCGACCACTT
FadR_YPS	SPAGFAEEYIIESIWNNRFPPGSILPAERELSELIGVTRTTLREVLQRLARDGWLTIQHGKPTKVN	ATATCTGGTCATACCAGATCA	YPTB2072	YPTB0267-0266	ATCTGGTCATACCAGAT
FadR_YPS	SPAGFAEEYIIESIWNNRFPPGSILPAERELSELIGVTRTTLREVLQRLARDGWLTIQHGKPTKVN	TCAACAGGTCAGACCTCCTAC	YPTB2072	YPTB0883	AACAGGTCAGACCTCCT
FadR_YPS	SPAGFAEEYIIESIWNNRFPPGSILPAERELSELIGVTRTTLREVLQRLARDGWLTIQHGKPTKVN	TCTTGAGGTCCTACCAGTTTT	YPTB2072	YPTB0965	TTGAGGTCCTACCAGTT
FadR_YPS	SPAGFAEEYIIESIWNNRFPPGSILPAERELSELIGVTRTTLREVLQRLARDGWLTIQHGKPTKVN	AGGGCTAATCGGACTTGCTCA	YPTB2072	YPTB1450	GGCTAATCGGACTTGCT
FadR_YPS	SPAGFAEEYIIESIWNNRFPPGSILPAERELSELIGVTRTTLREVLQRLARDGWLTIQHGKPTKVN	CAAACTGGTAAGCTGAGTTAA	YPTB2072	YPTB2057	AACTGGTAAGCTGAGTT
FadR_YPS	SPAGFAEEYIIESIWNNRFPPGSILPAERELSELIGVTRTTLREVLQRLARDGWLTIQHGKPTKVN	TCGTCTGGTATGATGAGCGGA	YPTB2072	YPTB2072	GTCTGGTATGATGAGCG
FadR_YPS	SPAGFAEEYIIESIWNNRFPPGSILPAERELSELIGVTRTTLREVLQRLARDGWLTIQHGKPTKVN	CAATCTGGTCATACCTCCTGC	YPTB2072	YPTB2387	ATCTGGTCATACCTCCT
FadR_YPS	SPAGFAEEYIIESIWNNRFPPGSILPAERELSELIGVTRTTLREVLQRLARDGWLTIQHGKPTKVN	TACGCTGATCGGACTTGTTCG	YPTB2072	YPTB2626	CGCTGATCGGACTTGTT
FadR_YPS	SPAGFAEEYIIESIWNNRFPPGSILPAERELSELIGVTRTTLREVLQRLARDGWLTIQHGKPTKVN	GGATCAGGTCAGACCTGTTAT	YPTB2072	YPTB2637-2636	ATCAGGTCAGACCTGTT
FadR_YPS	SPAGFAEEYIIESIWNNRFPPGSILPAERELSELIGVTRTTLREVLQRLARDGWLTIQHGKPTKVN	CGCACAGGTCGGACCTATACT	YPTB2072	YPTB2639	CACAGGTCGGACCTATA
FadR_YPS	SPAGFAEEYIIESIWNNRFPPGSILPAERELSELIGVTRTTLREVLQRLARDGWLTIQHGKPTKVN	GTCACTGGTCTGCTTTGTCTG			CACTGGTCTGCTTTGTC
FadR_YPS	SPAGFAEEYIIESIWNNRFPPGSILPAERELSELIGVTRTTLREVLQRLARDGWLTIQHGKPTKVN	AAATCTCATCCGACCACTTGC	YPTB2072	YPTB3469	ATCTCATCCGACCACTT
FadR_YPS	SPAGFAEEYIIESIWNNRFPPGSILPAERELSELIGVTRTTLREVLQRLARDGWLTIQHGKPTKVN	TCGACTCATCGGATGAGTATT	YPTB2072	YPTB3654	GACTCATCGGATGAGTA
GlcC_AZO	RLSDTVARQLESLIRDEGMAPGARLPTEKVLCERLGVSRAVVREAVSRLKAEGSVETRQGLGAFVA	CTTACTTGTCCGACAAGTAGA	azo0997	azo0997-1001	ACTTGTCCGACAAGT
GlcC_BAC	NVADVVAERIEQLIVDGVLKAGQALPSERRLTEKLGVSRTAVREGMKLLRARGIIDTTHGKGSFVA	GAACGTGGTCGTACCAGTTTT	BamMC406_5490	BamMC406_5490	CGTGGTCGTACCAGT
GlcC_BAC	NVADVVAERIEQLIVDGVLKAGQALPSERRLTEKLGVSRTAVREGMKLLRARGIIDTTHGKGSFVA	CGAAGTGGTCATACCAGTATG			AGTGGTCATACCAGT
GlcC_BAC	NVADVVAERIEQLIVDGVLKAGQALPSERRLTEKLGVSRTAVREGMKLLRARGIIDTTHGKGSFVA	CATACTGGTATGACCACTTCG	BamMC406_5490	BamMC406_5491-5495	ACTGGTATGACCACT
GlcC_BAC	NVADVVAERIEQLIVDGVLKAGQALPSERRLTEKLGVSRTAVREGMKLLRARGIIDTTHGKGSFVA	AAAACTGGTACGACCACGTTC			ACTGGTACGACCACG
GlcC_BBR	QIAEVVAERIERLILDGVLKAGQALPSERRLTEKLGVSRTALREGLRVLRARQIIHTAQGKGSYVA	CCCACTGGTATGACCACGATA	BB0096	BB0095	ACTGGTATGACCACG
GlcC_BBR	QIAEVVAERIERLILDGVLKAGQALPSERRLTEKLGVSRTALREGLRVLRARQIIHTAQGKGSYVA	CAAACTGGTATGACCAGTACT			ACTGGTATGACCAGT
GlcC_BBR	QIAEVVAERIERLILDGVLKAGQALPSERRLTEKLGVSRTALREGLRVLRARQIIHTAQGKGSYVA	AGTACTGGTCATACCAGTTTG	BB0096	BB0096	ACTGGTCATACCAGT
GlcC_BBR	QIAEVVAERIERLILDGVLKAGQALPSERRLTEKLGVSRTALREGLRVLRARQIIHTAQGKGSYVA	TATCGTGGTCATACCAGTGGG			CGTGGTCATACCAGT
GlcC_BCJ	RVADVVAERIEQLIVDGVLKAGQALPSERRLTEKLGVSRTAVREGMKLLHARGIIDTTHGKGSFVA	GAAGGTGGTCATACCAGTTTT	BCAM2816	BCAM2816	GGTGGTCATACCAGT
GlcC_BCJ	RVADVVAERIEQLIVDGVLKAGQALPSERRLTEKLGVSRTAVREGMKLLHARGIIDTTHGKGSFVA	CAAAGTGGTCATACCAGTATG			AGTGGTCATACCAGT
GlcC_BCJ	RVADVVAERIEQLIVDGVLKAGQALPSERRLTEKLGVSRTAVREGMKLLHARGIIDTTHGKGSFVA	CATACTGGTATGACCACTTTG	BCAM2816	BCAM2817-2821	ACTGGTATGACCACT
GlcC_BCJ	RVADVVAERIEQLIVDGVLKAGQALPSERRLTEKLGVSRTAVREGMKLLHARGIIDTTHGKGSFVA	AAAACTGGTATGACCACCTTC			ACTGGTATGACCACC
GlcC_BPA	QIAEVVAERIERLILDGVLKAGQALPSERRLTEKLGVSRTALREGLRVLWARQIIHTAQGKGSYVA	CCCACTGGTATGACCACGATA	BPP0097	BPP0096	ACTGGTATGACCACG
GlcC_BPA	QIAEVVAERIERLILDGVLKAGQALPSERRLTEKLGVSRTALREGLRVLWARQIIHTAQGKGSYVA	CAAACTAGTATGACCAGTACT			ACTAGTATGACCAGT
GlcC_BPA	QIAEVVAERIERLILDGVLKAGQALPSERRLTEKLGVSRTALREGLRVLWARQIIHTAQGKGSYVA	AGTACTGGTCATACTAGTTTG	BPP0097	BPP0097	ACTGGTCATACTAGT
GlcC_BPA	QIAEVVAERIERLILDGVLKAGQALPSERRLTEKLGVSRTALREGLRVLWARQIIHTAQGKGSYVA	TATCGTGGTCATACCAGTGGG			CGTGGTCATACCAGT
GlcC_BPH1	KIADVVAERIERLIVDGVLRSGQALPSERRLTDKLGVSRTALREGLKLLRARGIIETAHGKGSFVA	ATCACTGGTATGACCACTTTC	Bphy_5644	Bphy_5643-5641	ACTGGTATGACCACT
GlcC_BPH1	KIADVVAERIERLIVDGVLRSGQALPSERRLTDKLGVSRTALREGLKLLRARGIIETAHGKGSFVA	AAAACTGGTATTACCACTCTC			ACTGGTATTACCACT
GlcC_BPH1	KIADVVAERIERLIVDGVLRSGQALPSERRLTDKLGVSRTALREGLKLLRARGIIETAHGKGSFVA	GAGAGTGGTAATACCAGTTTT	Bphy_5644	Bphy_5644	AGTGGTAATACCAGT
GlcC_BPH1	KIADVVAERIERLIVDGVLRSGQALPSERRLTDKLGVSRTALREGLKLLRARGIIETAHGKGSFVA	GAAAGTGGTCATACCAGTGAT			AGTGGTCATACCAGT
GlcC_BPH1	KIADVVAERIERLIVDGVLRSGQALPSERRLTDKLGVSRTALREGLKLLRARGIIETAHGKGSFVA	AAAACTGGTATGACCAGTGTT	Bphy_5644	Bphy_6609-6610	ACTGGTATGACCAGT
GlcC_BPH2	KIADVVAERIERLIVDGVLRAGQALPSERRLTDKLGVSRTALREGPKLLRARGIIETAHGKGSFVA	CCAAGTGGTCGTACCAGTTTT	Bphy_7453	Bphy_7453	AGTGGTCGTACCAGT
GlcC_BPH2	KIADVVAERIERLIVDGVLRAGQALPSERRLTDKLGVSRTALREGPKLLRARGIIETAHGKGSFVA	GAAAGTGGTCATACCAGTGTT			AGTGGTCATACCAGT
GlcC_BPH2	KIADVVAERIERLIVDGVLRAGQALPSERRLTDKLGVSRTALREGPKLLRARGIIETAHGKGSFVA	AACACTGGTATGACCACTTTC	Bphy_7453	Bphy_7454-7456	ACTGGTATGACCACT
GlcC_BPH2	KIADVVAERIERLIVDGVLRAGQALPSERRLTDKLGVSRTALREGPKLLRARGIIETAHGKGSFVA	AAAACTGGTACGACCACTTGG			ACTGGTACGACCACT
GlcC_BPT	QVADVVAERIERLIMDGVLKAGQALPSERRLTEKLGASRTALREGLKLLRARGIIRTEQGKGSFVA	TCAGCTGGTAAGACCATGCCG	Bpet4865	Bpet2736-2734	GCTGGTAAGACCATG
GlcC_BPT	QVADVVAERIERLIMDGVLKAGQALPSERRLTEKLGASRTALREGLKLLRARGIIRTEQGKGSFVA	GGGCCTGGTCATACCAGTTTA	Bpet4865	Bpet4865	CCTGGTCATACCAGT
GlcC_BPT	QVADVVAERIERLIMDGVLKAGQALPSERRLTEKLGASRTALREGLKLLRARGIIRTEQGKGSFVA	CGATCTGGTCATACCAGTGAG			TCTGGTCATACCAGT
GlcC_BPT	QVADVVAERIERLIMDGVLKAGQALPSERRLTEKLGASRTALREGLKLLRARGIIRTEQGKGSFVA	CTCACTGGTATGACCAGATCG	Bpet4865	Bpet4866	ACTGGTATGACCAGA
GlcC_BPT	QVADVVAERIERLIMDGVLKAGQALPSERRLTEKLGASRTALREGLKLLRARGIIRTEQGKGSFVA	TAAACTGGTATGACCAGGCCC			ACTGGTATGACCAGG
GlcC_BPY	QVADVVAERIERLIVDGVLKTGQALPSERRLTDKLGVSRTALREGLKLLRARGIIETSHGKGSFVA	CCTGGCGGTCATACCCGTGGG	Bphyt_6391	Bphyt_6391	GGCGGTCATACCCGT
GlcC_BPY	QVADVVAERIERLIVDGVLKTGQALPSERRLTDKLGVSRTALREGLKLLRARGIIETSHGKGSFVA	TCAGGTGGTCGTACCATTTTT			GGTGGTCGTACCATT
GlcC_BPY	QVADVVAERIERLIVDGVLKTGQALPSERRLTDKLGVSRTALREGLKLLRARGIIETSHGKGSFVA	AACAGTGGTCATACCAGTCGG			AGTGGTCATACCAGT
GlcC_BPY	QVADVVAERIERLIVDGVLKTGQALPSERRLTDKLGVSRTALREGLKLLRARGIIETSHGKGSFVA	CCGACTGGTATGACCACTGTT	Bphyt_6391	Bphyt_6392-6396	ACTGGTATGACCACT
GlcC_BPY	QVADVVAERIERLIVDGVLKTGQALPSERRLTDKLGVSRTALREGLKLLRARGIIETSHGKGSFVA	AAAAATGGTACGACCACCTGA			AATGGTACGACCACC
GlcC_BPY	QVADVVAERIERLIVDGVLKTGQALPSERRLTDKLGVSRTALREGLKLLRARGIIETSHGKGSFVA	CCCACGGGTATGACCGCCAGG			ACGGGTATGACCGCC
GlcC_BUR	NVADVVAERIEKLIVDGVLKAGQALPSERRLTEKLGVSRTAVREGMKLLRARGIIDTAHGKGSFVA	CATACTGGTATGACCACTTCG	Bcep18194_B0034	Bcep18194_B0033-0029	ACTGGTATGACCACT
GlcC_BUR	NVADVVAERIEKLIVDGVLKAGQALPSERRLTEKLGVSRTAVREGMKLLRARGIIDTAHGKGSFVA	AAAACTGGTATGACCACATTC			ACTGGTATGACCACA
GlcC_BUR	NVADVVAERIEKLIVDGVLKAGQALPSERRLTEKLGVSRTAVREGMKLLRARGIIDTAHGKGSFVA	GAATGTGGTCATACCAGTTTT	Bcep18194_B0034	Bcep18194_B0034	TGTGGTCATACCAGT
GlcC_BUR	NVADVVAERIEKLIVDGVLKAGQALPSERRLTEKLGVSRTAVREGMKLLRARGIIDTAHGKGSFVA	CGAAGTGGTCATACCAGTATG			AGTGGTCATACCAGT
GlcC_BXE	QVADVVAERIERLIVDGVLKTGQALPSERRLTDKLGVSRTALREGLKLLRARGIIETSHGRGSFVA	AAAACTGGTACGACCACTTCC	Bxe_A2218	Bxe_A2219-2223	ACTGGTACGACCACT
GlcC_BXE	QVADVVAERIERLIVDGVLKTGQALPSERRLTDKLGVSRTALREGLKLLRARGIIETSHGRGSFVA	CCAACTGGTACGACCACTATG			ACTGGTACGACCACT
GlcC_BXE	QVADVVAERIERLIVDGVLKTGQALPSERRLTDKLGVSRTALREGLKLLRARGIIETSHGRGSFVA	GGAAGTGGTCGTACCAGTTTT	Bxe_A2218	Bxe_A2218	AGTGGTCGTACCAGT
GlcC_BXE	QVADVVAERIERLIVDGVLKTGQALPSERRLTDKLGVSRTALREGLKLLRARGIIETSHGRGSFVA	CATAGTGGTCGTACCAGTTGG			AGTGGTCGTACCAGT
GlcC_AVI	RIADQVAERIERLIVDGVLKKGQALPSERRLVEKLGCSRSALREGLRILRGRGIIDTEQGRGSFVA	GCAACTGGTAGGACCATGAAT	Avin_43340	Avin_43330-43290	AACTGGTAGGACCATGA
GlcC_AVI	RIADQVAERIERLIVDGVLKKGQALPSERRLVEKLGCSRSALREGLRILRGRGIIDTEQGRGSFVA	AAAACTGGTATGACCAGCTCC			AACTGGTATGACCAGCT
GlcC_AVI	RIADQVAERIERLIVDGVLKKGQALPSERRLVEKLGCSRSALREGLRILRGRGIIDTEQGRGSFVA	GGAGCTGGTCATACCAGTTTT	Avin_43340	Avin_43340	AGCTGGTCATACCAGTT
GlcC_AVI	RIADQVAERIERLIVDGVLKKGQALPSERRLVEKLGCSRSALREGLRILRGRGIIDTEQGRGSFVA	ATTCATGGTCCTACCAGTTGC			TCATGGTCCTACCAGTT
GlcC_ECO	PICEVVAESIERLIIDGVLKVGQPLPSERRLCEKLGFSRSALREGLTVLRGRGIIETAQGRDSRVA	TGCACAGGTAGGACCAATTTT	b2980	b2979-2975	CACAGGTAGGACCAATT
GlcC_ECO	PICEVVAESIERLIIDGVLKVGQPLPSERRLCEKLGFSRSALREGLTVLRGRGIIETAQGRDSRVA	AAAAATGGTCTGACCGGTAGC			AAATGGTCTGACCGGTA
GlcC_ECO	PICEVVAESIERLIIDGVLKVGQPLPSERRLCEKLGFSRSALREGLTVLRGRGIIETAQGRDSRVA	AAAATTGGTCCTACCTGTGCA	b2980	b2980	AATTGGTCCTACCTGTG
GlcC_ECO	PICEVVAESIERLIIDGVLKVGQPLPSERRLCEKLGFSRSALREGLTVLRGRGIIETAQGRDSRVA	GCTACCGGTCAGACCATTTTT			TACCGGTCAGACCATTT
GlcC_MAQ	GISREISYKLEHLILEGGLAPGQKIPSERQLVARLGVSRSVVREALHELQARGVIETRHGKGSFVA	TCTGCTGGTCTGACCAGTTTC	Maqu_3306	Maqu_3305-3302	TGCTGGTCTGACCAGTT
GlcC_MAQ	GISREISYKLEHLILEGGLAPGQKIPSERQLVARLGVSRSVVREALHELQARGVIETRHGKGSFVA	CAAACTGGTCGGACCAGTAAT			AACTGGTCGGACCAGTA
GlcC_MAQ	GISREISYKLEHLILEGGLAPGQKIPSERQLVARLGVSRSVVREALHELQARGVIETRHGKGSFVA	ATTACTGGTCCGACCAGTTTG	Maqu_3306	Maqu_3306	TACTGGTCCGACCAGTT
GlcC_MAQ	GISREISYKLEHLILEGGLAPGQKIPSERQLVARLGVSRSVVREALHELQARGVIETRHGKGSFVA	GAAACTGGTCAGACCAGCAGA			AACTGGTCAGACCAGCA
GlcC_PAE	RVADQVAERIERLIVDGVLKVGQALPSERRLVAKLGCSRSALREGLRALRGRGIIDTEHGRGSFVA	GATACTGGTAGGACCAGTTAG	PA5356	PA5355-5352	TACTGGTAGGACCAGTT
GlcC_PAE	RVADQVAERIERLIVDGVLKVGQALPSERRLVAKLGCSRSALREGLRALRGRGIIDTEHGRGSFVA	TGCGCTGGTAGGACCAGTTGG			CGCTGGTAGGACCAGTT
GlcC_PAE	RVADQVAERIERLIVDGVLKVGQALPSERRLVAKLGCSRSALREGLRALRGRGIIDTEHGRGSFVA	CTAACTGGTCCTACCAGTATC	PA5356	PA5356	AACTGGTCCTACCAGTA
GlcC_PAE	RVADQVAERIERLIVDGVLKVGQALPSERRLVAKLGCSRSALREGLRALRGRGIIDTEHGRGSFVA	CCAACTGGTCCTACCAGCGCA			AACTGGTCCTACCAGCG
GlcC_PFL	QVADLVCARIERLIVDGVFKTGQLLPSERRLTAKLGVSRTALREGLKLLRARGIIDTRQGRGSQVA	CCCACTGGTATGACCAGCCCT	PFL_2270	PFL_2269-2266	CACTGGTATGACCAGCC
GlcC_PFL	QVADLVCARIERLIVDGVFKTGQLLPSERRLTAKLGVSRTALREGLKLLRARGIIDTRQGRGSQVA	CAAAGTGGTTCGACCACTGCC			AAGTGGTTCGACCACTG
GlcC_PFL	QVADLVCARIERLIVDGVFKTGQLLPSERRLTAKLGVSRTALREGLKLLRARGIIDTRQGRGSQVA	AGGGCTGGTCATACCAGTGGG	PFL_2270	PFL_2270	GGCTGGTCATACCAGTG
GlcC_PFL	QVADLVCARIERLIVDGVFKTGQLLPSERRLTAKLGVSRTALREGLKLLRARGIIDTRQGRGSQVA	GGCAGTGGTCGAACCACTTTG			CAGTGGTCGAACCACTT
GlcC_PMY	QVSDVVAERIERLIVDGVLKVGQPLPSERRLCEKLGISRSALREGLKVLRGRGIIETAQGRDSRVA	GCAACTGGTCGTACCAGTTTC	Pmen_0204	Pmen_0203-0199	AACTGGTCGTACCAGTT
GlcC_PMY	QVSDVVAERIERLIVDGVLKVGQPLPSERRLCEKLGISRSALREGLKVLRGRGIIETAQGRDSRVA	GAAACTGGTCATACCAGCATG			AACTGGTCATACCAGCA
GlcC_PMY	QVSDVVAERIERLIVDGVLKVGQPLPSERRLCEKLGISRSALREGLKVLRGRGIIETAQGRDSRVA	GAAACTGGTACGACCAGTTGC	Pmen_0204	Pmen_0204	AACTGGTACGACCAGTT
GlcC_PMY	QVSDVVAERIERLIVDGVLKVGQPLPSERRLCEKLGISRSALREGLKVLRGRGIIETAQGRDSRVA	CATGCTGGTATGACCAGTTTC			TGCTGGTATGACCAGTT
GlcC_PPU	KVADQVAERVERLIVEGVLKVGQALPSERRLVEKLGCSRSALREGLRVLRGRGIIDTEQGRGSFVA	TTGACTGGTCCTACCAGTTTC	PP_3744	PP_3744	GACTGGTCCTACCAGTT
GlcC_PPU	KVADQVAERVERLIVEGVLKVGQALPSERRLVEKLGCSRSALREGLRVLRGRGIIDTEQGRGSFVA	CAAAGTGGTCCTACCAGCAGG			AAGTGGTCCTACCAGCA
GlcC_PPU	KVADQVAERVERLIVEGVLKVGQALPSERRLVEKLGCSRSALREGLRVLRGRGIIDTEQGRGSFVA	GAAACTGGTAGGACCAGTCAA	PP_3744	PP_3745-3748	AACTGGTAGGACCAGTC
GlcC_PPU	KVADQVAERVERLIVEGVLKVGQALPSERRLVEKLGCSRSALREGLRVLRGRGIIDTEQGRGSFVA	CCTGCTGGTAGGACCACTTTG			TGCTGGTAGGACCACTT
GlcC_PSA	QVADVVAERIERLIVDGVLKVGQALPSERRLCEKLGISRSALREGLRVLRGRGIIETSQGRGSFVA	CCAACTGGTCCTACCAGTTTT	PST_0430	PST_0430	AACTGGTCCTACCAGTT
GlcC_PSA	QVADVVAERIERLIVDGVLKVGQALPSERRLCEKLGISRSALREGLRVLRGRGIIETSQGRGSFVA	TCAACTGGTCCTACCAGCTGG			AACTGGTCCTACCAGCT
GlcC_PSA	QVADVVAERIERLIVDGVLKVGQALPSERRLCEKLGISRSALREGLRVLRGRGIIETSQGRGSFVA	CCAGCTGGTAGGACCAGTTGA	PST_0430	PST_0431-0435	AGCTGGTAGGACCAGTT
GlcC_PSA	QVADVVAERIERLIVDGVLKVGQALPSERRLCEKLGISRSALREGLRVLRGRGIIETSQGRGSFVA	AAAACTGGTAGGACCAGTTGG			AACTGGTAGGACCAGTT
GlcC_SFL	PICEVVAESIERLIIDGVLKVGQPLPSERRLCEKLGFSSSALREGLTVLRGRGIIETAQGRDSHVA	TGCACAGGTAGGACCAATTTT	SF3019	SF3018-3014	CACAGGTAGGACCAATT
GlcC_SFL	PICEVVAESIERLIIDGVLKVGQPLPSERRLCEKLGFSSSALREGLTVLRGRGIIETAQGRDSHVA	AAAAATGGTCTGACCGGTAGC			AAATGGTCTGACCGGTA
GlcC_SFL	PICEVVAESIERLIIDGVLKVGQPLPSERRLCEKLGFSSSALREGLTVLRGRGIIETAQGRDSHVA	AAAATTGGTCCTACCTGTGCA	SF3019	SF3019	AATTGGTCCTACCTGTG
GlcC_SFL	PICEVVAESIERLIIDGVLKVGQPLPSERRLCEKLGFSSSALREGLTVLRGRGIIETAQGRDSHVA	GCTACCGGTCAGACCATTTTT			TACCGGTCAGACCATTT
GlcC2_ATU	HLPGRIAAEIAREINDSQLGPGDRLPTEHVLAKTFGVSRSVIREAIAQLRNEGFVETRQGVGAFVT	TAAGGTTATCAGACAACCTTA	AGR_C_4967	AGR_C_4963-4959	GTTATCAGACAAC
GlcC2_ATU	HLPGRIAAEIAREINDSQLGPGDRLPTEHVLAKTFGVSRSVIREAIAQLRNEGFVETRQGVGAFVT	TAAGGTTGTCTGATAACCTTA	AGR_C_4967	AGR_C_4965-4967	GTTGTCTGATAAC
GlcC2_ATU	HLPGRIAAEIAREINDSQLGPGDRLPTEHVLAKTFGVSRSVIREAIAQLRNEGFVETRQGVGAFVT	TTAGGTTGTCAGACATCCAGA	AGR_C_4967	AGR_C_4970-4976	GTTGTCAGACATC
GlcC2_OAN	QLPGRIASEITRQISEGSLLPGQKLPTEHNLAQSFGVSRSVVREAIAQLRNEGLVETRQGVGAFVT	TAGGGTTGTCTGATAACCTTA	Oant_3757	Oant_3758-3755	GTTGTCTGATAAC
GlcC2_OAN	QLPGRIASEITRQISEGSLLPGQKLPTEHNLAQSFGVSRSVVREAIAQLRNEGLVETRQGVGAFVT	TAAGGTTATCAGACAACCCTA	Oant_3757	Oant_3759-3761	GTTATCAGACAAC
GlcC2_OAN	QLPGRIASEITRQISEGSLLPGQKLPTEHNLAQSFGVSRSVVREAIAQLRNEGLVETRQGVGAFVT	TCTTGTTGTCAGACATCCTGA	Oant_3757	Oant_3762-3765	GTTGTCAGACATC
GlcC2_SMD	HLPARIAAKIGREITEGRIAPGEKLPTENLLATTFGVSRSVVREAIAQLRNEGLVETRQGVGAFAT	TCTCATTGTCAGACATCCTGA	Smed_2484	Smed_2483-2480	ATTGTCAGACATC
GlcC2_SMD	HLPARIAAKIGREITEGRIAPGEKLPTENLLATTFGVSRSVVREAIAQLRNEGLVETRQGVGAFAT	TAGGGTTGTCTGATAACCTTA	Smed_2484	Smed_2485-2484	GTTGTCTGATAAC
GlcC2_SMD	HLPARIAAKIGREITEGRIAPGEKLPTENLLATTFGVSRSVVREAIAQLRNEGLVETRQGVGAFAT	TAAGGTTATCAGACAACCCTA	Smed_2484	Smed_2486-2488	GTTATCAGACAAC
GlcC2_SME	HLPARIAAKIGREITEGRIAPGEKLPTEHLLATTFGVSRSVVREAIAQLRNEGLVETRQGVGAFAT	TAAGGTTATCAGACAACCGTA	SMa0246	SMa0241-0235	GTTATCAGACAAC
GlcC2_SME	HLPARIAAKIGREITEGRIAPGEKLPTEHLLATTFGVSRSVVREAIAQLRNEGLVETRQGVGAFAT	TACGGTTGTCTGATAACCTTA	SMa0246	SMa0244-0246	GTTGTCTGATAAC
GlcC2_SME	HLPARIAAKIGREITEGRIAPGEKLPTEHLLATTFGVSRSVVREAIAQLRNEGLVETRQGVGAFAT	TCTCGTTGTCAGACATCCTGA	SMa0246	SMa0247-0252	GTTGTCAGACATC
GntR_BAN	STGDRVASELRMRIIAGVIESGTIL-SENKIAADFSVSRSPVREALKLLVSENIIRLERM-GAVVI	AATACTTGTA-TACAAGTATA	BA0161	BA0161-0164	ATACTTGTATACAAGTAT
GntR_BCZ	STGDRVASELRMRIIAGAIESGTIL-SENKIAADFSVSRSPVREALKLLASENIIRLERM-GAVVI	AATACTTGTA-TACAAGTATA	BCZK0154	BCZK0154-0156	ATACTTGTATACAAGTAT
GntR_BLI	STGVRVACELRMRIISGLIESGTIL-SENKLAAEFSVSRSPIREALKILASEKIIRLERM-GAVVI	CATACTTGTA-TACAAGTATA	BLi04286	BLi04286-04289	ATACTTGTATACAAGTAT
GntR_BSU	STGVRVAYELRMRIVSGLIESGTIL-SENTIAAEFSVSRSPVREALKILASEKIIRLERM-GAVVI	CATACTTGTA-TACAAGTATA	BSU40050	BSU40050-40080	ATACTTGTATACAAGTAT
GntR_BTL	STGDRVASELRMRIIAGAIESGTIL-SENKIAADFSVSRSPVREALKLLASENIIRLERM-GAVVI	AATACTTGTA-TACAAGTATA	BALH_0158	BALH_0158-0162	ATACTTGTATACAAGTAT
GntR_LSP	STGDRVAYELRMRIISGLIESGTIL-SENKLAADFEVSRSPIREALRTLASENIIRLEKM-GAVVI	AATACTTGTA-TACAAGTATA	Bsph_4717	Bsph_4717-4720	ATACTTGTATACAAGTAT
GntR_OIH	SKGEQVVAELRMRIISQAIEPETVL-SENQLAKEFQVSRSPIREALKVLSSENIVRPERM-GAVVI	TATACTTGTA-TACAAGTATT	OB3190	OB3190-3187	ATACTTGTATACAAGTAT
GntR_SAV	TTGEGIAAELRLGIVNGHIAEGTLL-TENQMAKQFNVSRSPIRDAFKLLQQNQLIQLERM-GAHVL	CATACTTGTA-TACAAGTATG	SAV2507	SAV2507-2505	ATACTTGTATACAAGTAT
GntR_SCA	TTGERVAAELRLQIVEGSIEADACL-TENQVAKKFNVSRSPVRDAFKLLKQDQLICLERM-GADVL	TATACTTGTA-TACAAGTATG	Sca_1950	Sca_1950-1948	ATACTTGTATACAAGTAT
GntR_SCP	TTGESIAAEIRLGIVSGEILADTLL-TENQIAKQFNVSRSPVRDAFKSLQTDQLIHLERM-GAQVL	CATACTTGTA-TACAAGTTAA	STACA0001_1009	STACA0001_1009-1011	ATACTTGTATACAAGTTA
GntR_SEP	TSGQVIAAELRLGIVSGEIESHIQL-SENQVAQQFNVSRSPVRDAFKLLQTDQLIQLERM-GAQVL	CATACTTGTA-TACAAGTAGA	SE2046	SE2046-2044	ATACTTGTATACAAGTAG
GntR_SHA	SKGEGVAAEIRLQIVSGEIEVDTLL-TENQVAKQFDVSRSPVRDAFKLLQTDQLIQLERM-GAKVL	TATACTTGTA-TACAAGTTGC	SH0574	SH0574-0576	ATACTTGTATACAAGTTG
GntR_SLG	TKGEALAAEIRLQIVKGTIQTDTLL-TENQVAKQYNVSRSPVRDAFKLLQTDQLIQLERM-GAKVL	TATACTTGTA-TACAAGTTAG	SLGD_00506	SLGD_00506-00508	ATACTTGTATACAAGTTA
GntR_SSP	SKGEMIAAEIRLRIVDGKIAPDTLL-TENQIAKEYNVSRSPVRDAFKLLKQDQLIHLERM-GAEVL	TATACTTGTA-TACAAGTATA	SSP0410	SSP0410-0412	ATACTTGTATACAAGTAT
GntR2_CAR	PLLSTVLDALGTDIVSGTLAAGDRF-TLTDLCSRFGISRTVAREAMRALEHLGMVSSSRRVGITVL	GCCGATGGTAACACCATGATG	cauri_2110	cauri_0619	GATGGTAACACCATG
GntR2_CEF	PLLEHVLDELGQEIVSGKVAVGDTF-KLMDLSERFGISRTVAREAMRALEQLGLVSSSRRIGITVR	GACATAGATCATACTATTTCC	CE2422	CE0611	ATAGATCATACTATT
GntR2_CEF	PLLEHVLDELGQEIVSGKVAVGDTF-KLMDLSERFGISRTVAREAMRALEQLGLVSSSRRIGITVR	CTAAATGATATTACCTTTTGG	CE2422	CE1588	AATGATATTACCTTT
GntR2_CEF	PLLEHVLDELGQEIVSGKVAVGDTF-KLMDLSERFGISRTVAREAMRALEQLGLVSSSRRIGITVR	CATTTTGGTAATACTTTTACG	CE2422	CE1694-1698	TTTGGTAATACTTTT
GntR2_CEF	PLLEHVLDELGQEIVSGKVAVGDTF-KLMDLSERFGISRTVAREAMRALEQLGLVSSSRRIGITVR	CGATATGATATTACCATTAAC	CE2422	CE2384	TATGATATTACCATT
GntR2_CEF	PLLEHVLDELGQEIVSGKVAVGDTF-KLMDLSERFGISRTVAREAMRALEQLGLVSSSRRIGITVR	AATAATGGTAATCACATTAAT	CE2422	CE2422	AATGGTAATCACATT
GntR2_CGB	PLLDSVLDELGQDIISGKVAVGDTF-KLMDIGERFGISRTVAREAMRALEQLGLVASSRRIGITVL	TTCAAAAGTATTACCTTTTTG	cg2783	cg1537	AAAAGTATTACCTTT
GntR2_CGB	PLLDSVLDELGQDIISGKVAVGDTF-KLMDIGERFGISRTVAREAMRALEQLGLVASSRRIGITVL	CCAAATGGTCACACCTTTTAG	cg2783	cg1643	AATGGTCACACCTTT
GntR2_CGB	PLLDSVLDELGQDIISGKVAVGDTF-KLMDIGERFGISRTVAREAMRALEQLGLVASSRRIGITVL	AAGATTGATCACACCTTTGAC	cg2783	cg1774-1780	ATTGATCACACCTTT
GntR2_CGB	PLLDSVLDELGQDIISGKVAVGDTF-KLMDIGERFGISRTVAREAMRALEQLGLVASSRRIGITVL	AGTTATGATAGTACCAATAAG	cg2783	cg2732	TATGATAGTACCAAT
GntR2_CGB	PLLDSVLDELGQDIISGKVAVGDTF-KLMDIGERFGISRTVAREAMRALEQLGLVASSRRIGITVL	AATAATGGTAATCACATTCTT	cg2783	cg2783	AATGGTAATCACATT
GntR2_CGB	PLLDSVLDELGQDIISGKVAVGDTF-KLMDIGERFGISRTVAREAMRALEQLGLVASSRRIGITVL	TTCAAAGGTGACACTATTGAG	cg2783	cg2925	AAAGGTGACACTATT
GntR2_CGB	PLLDSVLDELGQDIISGKVAVGDTF-KLMDIGERFGISRTVAREAMRALEQLGLVASSRRIGITVL	TAGTTTGATCATACTAATTCA	cg2783	cg3216	TTTGATCATACTAAT
GntR2_CGT	PLLDSVLDELGQDIVSGKVAVGDTF-KLMDIGERFGISRTVAREAMRALEQLGLVASSRRIGITVL	TTCAAAAGTATTACCTTTTTG	cgR_2434	cgR_1425	AAAAGTATTACCTTT
GntR2_CGT	PLLDSVLDELGQDIVSGKVAVGDTF-KLMDIGERFGISRTVAREAMRALEQLGLVASSRRIGITVL	CCAAATGGTCACACCTTTTAG	cgR_2434	cgR_1513	AATGGTCACACCTTT
GntR2_CGT	PLLDSVLDELGQDIVSGKVAVGDTF-KLMDIGERFGISRTVAREAMRALEQLGLVASSRRIGITVL	AAGATTGGTCACACCTTTGAC	cgR_2434	cgR_1624-1628	ATTGGTCACACCTTT
GntR2_CGT	PLLDSVLDELGQDIVSGKVAVGDTF-KLMDIGERFGISRTVAREAMRALEQLGLVASSRRIGITVL	AGTTATGATAGTACCAATACG	cgR_2434	cgR_2397	TATGATAGTACCAAT
GntR2_CGT	PLLDSVLDELGQDIVSGKVAVGDTF-KLMDIGERFGISRTVAREAMRALEQLGLVASSRRIGITVL	AATAATGGTAATCACATTCTT	cgR_2434	cgR_2434	AATGGTAATCACATT
GntR2_CGT	PLLDSVLDELGQDIVSGKVAVGDTF-KLMDIGERFGISRTVAREAMRALEQLGLVASSRRIGITVL	TTTAAAGGTGGCACTATTGAG	cgR_2434	cgR_2547	AAAGGTGGCACTATT
GntR2_CGT	PLLDSVLDELGQDIVSGKVAVGDTF-KLMDIGERFGISRTVAREAMRALEQLGLVASSRRIGITVL	TAGTTTGATCATACTAATTCA	cgR_2434	cgR_2806	TTTGATCATACTAAT
GudR_BCL	TLAQQVEEKIVNLLITNKLKPGDKLPPEMELISMLGVSRPVLREAMSSLESLGIVKRKTRDGTYFT	TCTATTTGTCTTACAATTAAT	ABC0472	ABC0466	TCTATTTGTCTTACAATTAAT
GudR_BCL	TLAQQVEEKIVNLLITNKLKPGDKLPPEMELISMLGVSRPVLREAMSSLESLGIVKRKTRDGTYFT	TTAATTTGTCTTACAATAAAA	ABC0472	ABC0471-0467	TTAATTTGTCTTACAATAAAA
GudR_BCL	TLAQQVEEKIVNLLITNKLKPGDKLPPEMELISMLGVSRPVLREAMSSLESLGIVKRKTRDGTYFT	CCTATTTGTATTACAATTAAA	ABC0472	ABC0472	CCTATTTGTATTACAATTAAA
GudR_BLI	TLAKQVVERIVHLLSSGQLKPGDKLPTEIELMEKLNVSRPVLREALISLETLGIIKRKTRDGTYFN	TTTATTTGTCTTACAATTAAA	BLi00288	BLi00284-00289	TTTATTTGTCTTACAATTAAA
GudR_BSU	TLAKQVIERIVHLLSSGQLRAGDKLPTEMELMDILHVSRPVLREALSSLETLGVITRKTRGGTYFN	TTTATTTGTCTTACAATTAAA	BSU02500	BSU02460-02490	TTTATTTGTCTTACAATTAAA
GudR_BSU	TLAKQVIERIVHLLSSGQLRAGDKLPTEMELMDILHVSRPVLREALSSLETLGVITRKTRGGTYFN	CTATTTTGTCTTACAATTGAA	BSU02500	BSU02500-02510	CTATTTTGTCTTACAATTGAA
GudR_OIH	TLSSLVMDEIIKLLIDGKIKPGDKLPSEYELMEMLYVSRAVLREALSALETLGILKRKSREGTYIS	TTTATTTGTCGGACAAATAAA	OB2842	OB2842-2836	TTTATTTGTCGGACAAATAAA
HpxS_CSA	QRHDAIYRAISDAIIEHRLQPGARL-REDALSDVFGVSRTGIRKILQRLALEHLVTLTPRRGASVS	GATTGTTGTA-TACAAAAATC	Csal_0069	Csal_0068-0069	TGTTGTATACAAAA
HpxS_CSA	QRHDAIYRAISDAIIEHRLQPGARL-REDALSDVFGVSRTGIRKILQRLALEHLVTLTPRRGASVS	CGTTGATGTA-TACAAAAAAT	Csal_0069	Csal_0077-0075	TGATGTATACAAAA
HpxS_CSA	QRHDAIYRAISDAIIEHRLQPGARL-REDALSDVFGVSRTGIRKILQRLALEHLVTLTPRRGASVS	TTATTTTGTA-TTCAATACTA			TTTTGTATTCAATA
HpxS_CSA	QRHDAIYRAISDAIIEHRLQPGARL-REDALSDVFGVSRTGIRKILQRLALEHLVTLTPRRGASVS	AAATTTTGTA-GACAAAACAT			TTTTGTAGACAAAA
HpxS_CSA	QRHDAIYRAISDAIIEHRLQPGARL-REDALSDVFGVSRTGIRKILQRLALEHLVTLTPRRGASVS	ATGTTTTGTC-TACAAAATTT	Csal_0069	Csal_0078	TTTTGTCTACAAAA
HpxS_CSA	QRHDAIYRAISDAIIEHRLQPGARL-REDALSDVFGVSRTGIRKILQRLALEHLVTLTPRRGASVS	TAGTATTGAA-TACAAAATAA			TATTGAATACAAAA
HpxS_CSA	QRHDAIYRAISDAIIEHRLQPGARL-REDALSDVFGVSRTGIRKILQRLALEHLVTLTPRRGASVS	ATTTTTTGTA-TACATCAACG			TTTTGTATACATCA
HpxS_EAM	DKDEPIYQALMTAIVEHQLPPGSKL-PEEALSEVFGVSRTGIRKVLQRLAAVQMVTLTPKRGAQVA	GTTACATGTA-TACAATAACG	EAM_0859	EAM_0859-0861	ACATGTATACAATA
HpxS_EAM	DKDEPIYQALMTAIVEHQLPPGSKL-PEEALSEVFGVSRTGIRKVLQRLAAVQMVTLTPKRGAQVA	TTATTATGTG-TACGATTCTG			TTATGTGTACGATT
HpxS_EPY	DKDEPIYQSLLTAIVEHQLPPGSKL-PEEALSEVFGVSRTGIRKVLQRLAAVQMVTLTPKRGAQVT	GTTCCATGTA-TACAATATTG	EpC_27570	EpC_27570-27550	CCATGTATACAATA
HpxS_EPY	DKDEPIYQSLLTAIVEHQLPPGSKL-PEEALSEVFGVSRTGIRKVLQRLAAVQMVTLTPKRGAQVT	TCATTATGTG-TACGATTCTG			TTATGTGTACGATT
HpxS_ETA	GSDEPIYQALMTAIVEHQLPPGSKL-PEEALCEVFGVSRTGIRKVLQRLAAVQMVTLTPKRGAQVA	ATTTCATGTA-TACAAAAATA	ETA_26320	ETA_26320-26300	TCATGTATACAAAA
HpxS_ETA	GSDEPIYQALMTAIVEHQLPPGSKL-PEEALCEVFGVSRTGIRKVLQRLAAVQMVTLTPKRGAQVA	AATTACTGTG-TACGATTCTG			TACTGTGTACGATT
HpxS_KPN	DKDESIYQALMTAIVEHQLPPGSKL-PEEALAEVFAVSRTGIRKVLQRLAAVQLVTLTPKRGAHVT	GAATCTTGTA-TACAAAAATT	KPN_01789	KPN_01789 -01787	TCTTGTATACAAAA
HpxS_KPN	DKDESIYQALMTAIVEHQLPPGSKL-PEEALAEVFAVSRTGIRKVLQRLAAVQLVTLTPKRGAHVT	ATTTTATGTA-TACGATCTGC			TTATGTATACGATC
HpxS_MMW	SNDENIYRQMLNAIVEHQLPPGARL-PEDRLSEAFGVSRTGIRKVLQRLALEHFVIIEKNKGAQVN	TTTAATTGTA-TACAATGATA	Mmwyl1_0471	Mmwyl1_0471-0469	AATTGTATACAATG
HpxS_MMW	SNDENIYRQMLNAIVEHQLPPGARL-PEDRLSEAFGVSRTGIRKVLQRLALEHFVIIEKNKGAQVN	CAATATTGTG-CACAATTAAT			TATTGTGCACAATT
HpxS_MMW	SNDENIYRQMLNAIVEHQLPPGARL-PEDRLSEAFGVSRTGIRKVLQRLALEHFVIIEKNKGAQVN	AGACATCGTA-TACAATTTAT			CATCGTATACAATT
HpxS_PST	GRDEQIYQHVLEAIVEHRLAPGTRL-PEDALAEVFEISRTGIRKVLQRLALERLVTLRPKRGAEVA	TATTCTTGTA-TACGATCTGT	PSPTO_1873	PSPTO_1873-1874	TCTTGTATACGATC
HpxS_SPE	DKDDCIYNSLVKAIVEHRLLPGSKL-PEEALAETFGVSRTGIRRVLQRLAAVQLVTQLPKRGAQVA	CTTTTTTGTA-TACAAAATAT	Spro_0914	Spro_0914-0916	TTTTGTATACAAAA
HpxS_SPE	DKDDCIYNSLVKAIVEHRLLPGSKL-PEEALAETFGVSRTGIRRVLQRLAAVQLVTQLPKRGAQVA	AATTCTTGTA-TACGATTTGA			TCTTGTATACGATT
HypR_AHA	TRTQMVMENLRGRILRGEFPAGAPL-RQDAIAKELAVSRIPVREALMQLEAQGLVKFEAHRGAVVT	CCCAACTTTA-TACAATATAC	AHA_0564	AHA_0564-0563	ACTTTATACAAT
HypR_AHA	TRTQMVMENLRGRILRGEFPAGAPL-RQDAIAKELAVSRIPVREALMQLEAQGLVKFEAHRGAVVT	AAAAATTGTA-TACAAAATAA	AHA_0564	AHA_0776	ATTGTATACAAA
HypR_AHA	TRTQMVMENLRGRILRGEFPAGAPL-RQDAIAKELAVSRIPVREALMQLEAQGLVKFEAHRGAVVT	CGATATTGTA-TACATTATCG			ATTGTATACATT
HypR_ASA	TRTQMVMENLRGRILRGEFPAGAPL-RQDAIAKELAVSRIPVREALMQLEAQGLVKFEAHRGAVVT	TAAAATTGTA-TACAAAATAA	ASA_3770	ASA_0767	ATTGTATACAAA
HypR_ASA	TRTQMVMENLRGRILRGEFPAGAPL-RQDAIAKELAVSRIPVREALMQLEAQGLVKFEAHRGAVVT	GGATATTGTA-TACATTATCG			ATTGTATACATT
HypR_ASA	TRTQMVMENLRGRILRGEFPAGAPL-RQDAIAKELAVSRIPVREALMQLEAQGLVKFEAHRGAVVT	CCCAACTTTA-TACAATATAC	ASA_3770	ASA_3770-3769	ACTTTATACAAT
HypR_CPS	TRTQLVVETLREKILSGELKAGESL-RQAALATELNVSRIPVREALLQLEGEGLVVFEPHKGATVT	AAATATTGTA-TACAATATAT	CPS_4142	CPS_1449-1458	ATTGTATACAAT
HypR_CPS	TRTQLVVETLREKILSGELKAGESL-RQAALATELNVSRIPVREALLQLEGEGLVVFEPHKGATVT	GCAAAGTGTA-TACAATATAC	CPS_4142	CPS_1459	AGTGTATACAAT
HypR_CPS	TRTQLVVETLREKILSGELKAGESL-RQAALATELNVSRIPVREALLQLEGEGLVVFEPHKGATVT	GTATATTGTA-TGCAATAATT	CPS_4142	CPS_2237	ATTGTATGCAAT
HypR_CPS	TRTQLVVETLREKILSGELKAGESL-RQAALATELNVSRIPVREALLQLEGEGLVVFEPHKGATVT	ATTAATTTTA-TTCAATATAA			ATTTTATTCAAT
HypR_CPS	TRTQLVVETLREKILSGELKAGESL-RQAALATELNVSRIPVREALLQLEGEGLVVFEPHKGATVT	GACTATAGTA-TATAAAACAA	CPS_4142	CPS_4142	ATAGTATATAAA
HypR_CSA	TRAQFVADDLRGRILGGEFKGGTQL-RQDALARDYDVSRIPVREALLTLESEGLVEFHAHRGAFTT	GAAGATTGTA-TAAAATATAA	Csal_2707	Csal_2705-2706	ATTGTATAAAAT
HypR_CSA	TRAQFVADDLRGRILGGEFKGGTQL-RQDALARDYDVSRIPVREALLTLESEGLVEFHAHRGAFTT	ACAGGTTGTA-TACAGTATGC	Csal_2707	Csal_2707	GTTGTATACAGT
HypR_CSA	TRAQFVADDLRGRILGGEFKGGTQL-RQDALARDYDVSRIPVREALLTLESEGLVEFHAHRGAFTT	TTATATTTTA-TACAATCGAC	Csal_2707	Csal_2708	ATTTTATACAAT
HypR_HCH	TRTQMVADILRKKILSGEIVAGEPL-RQDAIAKEFKVSRIPVREALLQLEAQGLVCFEPHKGATAT	GTATATTGTA-TACAATATAC	HCH_03168	HCH_03163-03162	ATTGTATACAAT
HypR_HCH	TRTQMVADILRKKILSGEIVAGEPL-RQDAIAKEFKVSRIPVREALLQLEAQGLVCFEPHKGATAT	GTATATTTTA-TACAATATTC	HCH_03168	HCH_03166	ATTTTATACAAT
HypR_HCH	TRTQMVADILRKKILSGEIVAGEPL-RQDAIAKEFKVSRIPVREALLQLEAQGLVCFEPHKGATAT	GAATATTGTA-TAAAATATAC	HCH_03168	HCH_03167-03168	ATTGTATAAAAT
HypR_SAZ	TRTQVVVEVLREKILSGEIAAGEPL-RQSALAEALNVSRIPVREALLQLEAEGLVKFEAHKGATAT	CGATATTGCA-TACAATATTC	Sama_1528	Sama_1077	ATTGCATACAAT
HypR_SAZ	TRTQVVVEVLREKILSGEIAAGEPL-RQSALAEALNVSRIPVREALLQLEAEGLVKFEAHKGATAT	AAATAAAATA-TACAATATCC	Sama_1528	Sama_1517	AAAATATACAAT
HypR_SAZ	TRTQVVVEVLREKILSGEIAAGEPL-RQSALAEALNVSRIPVREALLQLEAEGLVKFEAHKGATAT	TGTCTTGGTA-TAAAGAATAA	Sama_1528	Sama_1528	TTGGTATAAAGA
HypR_SAZ	TRTQVVVEVLREKILSGEIAAGEPL-RQSALAEALNVSRIPVREALLQLEAEGLVKFEAHKGATAT	TAATAATGTA-TGCAATATAT	Sama_1528	Sama_1531-1529	AATGTATGCAAT
HypR_SAZ	TRTQVVVEVLREKILSGEIAAGEPL-RQSALAEALNVSRIPVREALLQLEAEGLVKFEAHKGATAT	CATTATTGTA-TACAATATAC			ATTGTATACAAT
HypR_SAZ	TRTQVVVEVLREKILSGEIAAGEPL-RQSALAEALNVSRIPVREALLQLEAEGLVKFEAHKGATAT	GTATATTGTA-TACAATAATG	Sama_1528	Sama_1532-1533	ATTGTATACAAT
HypR_SAZ	TRTQVVVEVLREKILSGEIAAGEPL-RQSALAEALNVSRIPVREALLQLEAEGLVKFEAHKGATAT	ATATATTGCA-TACATTATTA			ATTGCATACATT
HypR_SAZ	TRTQVVVEVLREKILSGEIAAGEPL-RQSALAEALNVSRIPVREALLQLEAEGLVKFEAHKGATAT	GGATATTGCA-TGCAAATATC	Sama_1528	Sama_1534	ATTGCATGCAAA
HypR_SAZ	TRTQVVVEVLREKILSGEIAAGEPL-RQSALAEALNVSRIPVREALLQLEAEGLVKFEAHKGATAT	TAAAAGTACA-TACAATATCC	Sama_1528	Sama_2610	AGTACATACAAT
HypR_SAZ	TRTQVVVEVLREKILSGEIAAGEPL-RQSALAEALNVSRIPVREALLQLEAEGLVKFEAHKGATAT	TCAAATTGTA-TACAAAATGA	Sama_1528	Sama_2676	ATTGTATACAAA
HypR_SBL	TRTQLVVEVLRERILSGDIAAGEPL-RQSALAEALNVSRIPVREALLQLEAEGLVKFEPHKGATAT	TCATATTGTA-TACAAAATAT	Sbal_2633	Sbal_3458	ATTGTATACAAA
HypR_SDN	TRTQVVLKVIREWILSGQIKGGEPL-RQSYIAQKLNVSRIPVREALVQLDAEGLVNFEPHKGATAT	GTAGATTGTA-TACAAAATAA	Sden_1382	Sden_0689	ATTGTATACAAA
HypR_SDN	TRTQVVLKVIREWILSGQIKGGEPL-RQSYIAQKLNVSRIPVREALVQLDAEGLVNFEPHKGATAT	TGATATTGTA-TACAATACCA	Sden_1382	Sden_0888	ATTGTATACAAT
HypR_SFR	TRTQLVVEALRERILSGDIQGGEPL-RQSAIAEQLNVSRIPVREALVQLEAEGLINFEPHKGATAT	GTACATTGTA-TACAAAATAA	Sfri_1551	Sfri_0568	ATTGTATACAAA
HypR_SFR	TRTQLVVEALRERILSGDIQGGEPL-RQSAIAEQLNVSRIPVREALVQLEAEGLINFEPHKGATAT	ACTTATTGTT-TATAATGATA	Sfri_1551	Sfri_2628	ATTGTTTATAAT
HypR_SFR	TRTQLVVEALRERILSGDIQGGEPL-RQSAIAEQLNVSRIPVREALVQLEAEGLINFEPHKGATAT	TTATATTGTA-TACAATGGTA	Sfri_1551	Sfri_3046	ATTGTATACAAT
HypR_SHL	TRTQIVVEVLREKILSGEIAAGKPL-RQSALADELNVSRIPVREALLQLEAEGLVKFEAHKGATAT	ATATATTGTA-TTCAATACAA	Shal_2558	Shal_0031	ATTGTATTCAAT
HypR_SHL	TRTQIVVEVLREKILSGEIAAGKPL-RQSALADELNVSRIPVREALLQLEAEGLVKFEAHKGATAT	TTTTATTGTA-TTTAAGTATA	Shal_2558	Shal_0974	ATTGTATTTAAG
HypR_SHL	TRTQIVVEVLREKILSGEIAAGKPL-RQSALADELNVSRIPVREALLQLEAEGLVKFEAHKGATAT	ACGTTTTGTA-TATTTTATGC			TTTGTATATTTT
HypR_SHL	TRTQIVVEVLREKILSGEIAAGKPL-RQSALADELNVSRIPVREALLQLEAEGLVKFEAHKGATAT	TCAAAATGTA-TAAAATATAC	Shal_2558	Shal_1895	AATGTATAAAAT
HypR_SHL	TRTQIVVEVLREKILSGEIAAGKPL-RQSALADELNVSRIPVREALLQLEAEGLVKFEAHKGATAT	GGATAAAGTA-TACACTTTAC	Shal_2558	Shal_2548	AAAGTATACACT
HypR_SHL	TRTQIVVEVLREKILSGEIAAGKPL-RQSALADELNVSRIPVREALLQLEAEGLVKFEAHKGATAT	GTATATTGTA-TACGCATGTT	Shal_2558	Shal_2554-2553	ATTGTATACGCA
HypR_SHL	TRTQIVVEVLREKILSGEIAAGKPL-RQSALADELNVSRIPVREALLQLEAEGLVKFEAHKGATAT	AATTATTGTA-TACAATATCC			ATTGTATACAAT
HypR_SHL	TRTQIVVEVLREKILSGEIAAGKPL-RQSALADELNVSRIPVREALLQLEAEGLVKFEAHKGATAT	GGATATTGTA-TACAATAATT	Shal_2558	Shal_2555-2557	ATTGTATACAAT
HypR_SHL	TRTQIVVEVLREKILSGEIAAGKPL-RQSALADELNVSRIPVREALLQLEAEGLVKFEAHKGATAT	AACATGCGTA-TACAATATAC			TGCGTATACAAT
HypR_SHL	TRTQIVVEVLREKILSGEIAAGKPL-RQSALADELNVSRIPVREALLQLEAEGLVKFEAHKGATAT	TCAACTTGTA-TAAATAACAA	Shal_2558	Shal_2558	CTTGTATAAATA
HypR_SHL	TRTQIVVEVLREKILSGEIAAGKPL-RQSALADELNVSRIPVREALLQLEAEGLVKFEAHKGATAT	GGATATTGTA-TAAATTATAA	Shal_2558	Shal_2840	ATTGTATAAATT
HypR_SHL	TRTQIVVEVLREKILSGEIAAGKPL-RQSALADELNVSRIPVREALLQLEAEGLVKFEAHKGATAT	GAATATTGTA-TGCAAAACTA	Shal_2558	Shal_3056	ATTGTATGCAAA
HypR_SHL	TRTQIVVEVLREKILSGEIAAGKPL-RQSALADELNVSRIPVREALLQLEAEGLVKFEAHKGATAT	ACAAATAGTA-TAAAATATAC	Shal_2558	Shal_3252	ATAGTATAAAAT
HypR_SHL	TRTQIVVEVLREKILSGEIAAGKPL-RQSALADELNVSRIPVREALLQLEAEGLVKFEAHKGATAT	TTAGATTGTA-TACAAAAATA	Shal_2558	Shal_3585	ATTGTATACAAA
HypR_SHN	TRTQLVVEVLREKILSGDIAAGEPL-RQSALAEALHVSRIPVREALLQLEAEGLVKFEPHKGATAT	TCATATTGTA-TACAAAATAT	Shewana3_1582	Shewana3_0819	ATTGTATACAAA
HypR_SLO	TRTQVVVEVLREKILSGEIAAGEPL-RQSALAEALNVSRIPVREALLQLEAEGLVKFEAHKGATAT	CCAGATTGTA-TACAAAAATA	Shew_2365	Shew_0615	ATTGTATACAAA
HypR_SLO	TRTQVVVEVLREKILSGEIAAGEPL-RQSALAEALNVSRIPVREALLQLEAEGLVKFEAHKGATAT	CTTTTTTGTA-TACATTATGC	Shew_2365	Shew_0955	TTTGTATACATT
HypR_SLO	TRTQVVVEVLREKILSGEIAAGEPL-RQSALAEALNVSRIPVREALLQLEAEGLVKFEAHKGATAT	ATATATTGTA-TAAAATATAA	Shew_2365	Shew_1685	ATTGTATAAAAT
HypR_SLO	TRTQVVVEVLREKILSGEIAAGEPL-RQSALAEALNVSRIPVREALLQLEAEGLVKFEAHKGATAT	GACAAATGCA-TACAATATAC	Shew_2365	Shew_2104	AATGCATACAAT
HypR_SLO	TRTQVVVEVLREKILSGEIAAGEPL-RQSALAEALNVSRIPVREALLQLEAEGLVKFEAHKGATAT	GAATAAAATA-TACAAATATA	Shew_2365	Shew_2358	AAAATATACAAA
HypR_SLO	TRTQVVVEVLREKILSGEIAAGEPL-RQSALAEALNVSRIPVREALLQLEAEGLVKFEAHKGATAT	GTATATTGTA-TACAATTTTG	Shew_2365	Shew_2361-2360	ATTGTATACAAT
HypR_SLO	TRTQVVVEVLREKILSGEIAAGEPL-RQSALAEALNVSRIPVREALLQLEAEGLVKFEAHKGATAT	ATATATTGCA-TACAAACAAT			ATTGCATACAAA
HypR_SLO	TRTQVVVEVLREKILSGEIAAGEPL-RQSALAEALNVSRIPVREALLQLEAEGLVKFEAHKGATAT	ATTGTTTGTA-TGCAATATAT	Shew_2365	Shew_2362-2365	TTTGTATGCAAT
HypR_SLO	TRTQVVVEVLREKILSGEIAAGEPL-RQSALAEALNVSRIPVREALLQLEAEGLVKFEAHKGATAT	CAAAATTGTA-TACAATATAC			ATTGTATACAAT
HypR_SLO	TRTQVVVEVLREKILSGEIAAGEPL-RQSALAEALNVSRIPVREALLQLEAEGLVKFEAHKGATAT	GGATATTTTA-TACAAAAATA	Shew_2365	Shew_2743	ATTTTATACAAA
HypR_SLO	TRTQVVVEVLREKILSGEIAAGEPL-RQSALAEALNVSRIPVREALLQLEAEGLVKFEAHKGATAT	ACAATTTGCA-TACAATATCC	Shew_2365	Shew_2955	TTTGCATACAAT
HypR_SLO	TRTQVVVEVLREKILSGEIAAGEPL-RQSALAEALNVSRIPVREALLQLEAEGLVKFEAHKGATAT	ATATATTGTA-TGCAAAATAA	Shew_2365	Shew_3732	ATTGTATGCAAA
HypR_SON	TRTQLVVEVLREKILSGEIAAGEPL-RQTALAEALHVSRIPVREALLQLEAEGLVKFEPHKGATAT	TCATATTGTA-TACAAAATAT	SO2852	SO3774	ATTGTATACAAA
HypR_SPC	TRTQLVVEALREKILSGDIAAGEPL-RQSALAEALHVSRIPVREALVQLEAEGLVKFEPHKGATAT	TCATATTGTA-TACAAAATAT	Sputcn32_2354	Sputcn32_3099	ATTGTATACAAA
HypR_SPL	TRTQIVVVVLREKILSGEIAAGKPL-RQSALADELNVSRIPVREALLQLEAEGLVKFEAHKGATAT	ATATATTGTA-TTCAATAAAT	Spea_1701	Spea_0035	ATTGTATTCAAT
HypR_SPL	TRTQIVVVVLREKILSGEIAAGKPL-RQSALADELNVSRIPVREALLQLEAEGLVKFEAHKGATAT	GTATATTTTA-TACAATGAGT	Spea_1701	Spea_1655	ATTTTATACAAT
HypR_SPL	TRTQIVVVVLREKILSGEIAAGKPL-RQSALADELNVSRIPVREALLQLEAEGLVKFEAHKGATAT	TCAACTTGTA-TAAATAACAA	Spea_1701	Spea_1701	CTTGTATAAATA
HypR_SPL	TRTQIVVVVLREKILSGEIAAGKPL-RQSALADELNVSRIPVREALLQLEAEGLVKFEAHKGATAT	GGATATTGTA-TACAATAATT	Spea_1701	Spea_1704-1702	ATTGTATACAAT
HypR_SPL	TRTQIVVVVLREKILSGEIAAGKPL-RQSALADELNVSRIPVREALLQLEAEGLVKFEAHKGATAT	CACATGCGTA-TACAATATAC			TGCGTATACAAT
HypR_SPL	TRTQIVVVVLREKILSGEIAAGKPL-RQSALADELNVSRIPVREALLQLEAEGLVKFEAHKGATAT	GTATATTGTA-TACGCATGTG	Spea_1701	Spea_1705-1706	ATTGTATACGCA
HypR_SPL	TRTQIVVVVLREKILSGEIAAGKPL-RQSALADELNVSRIPVREALLQLEAEGLVKFEAHKGATAT	AATTATTGTA-TACAATATCC			ATTGTATACAAT
HypR_SPL	TRTQIVVVVLREKILSGEIAAGKPL-RQSALADELNVSRIPVREALLQLEAEGLVKFEAHKGATAT	TCAAAATGTA-TAAAATATAC	Spea_1701	Spea_2388	AATGTATAAAAT
HypR_SPL	TRTQIVVVVLREKILSGEIAAGKPL-RQSALADELNVSRIPVREALLQLEAEGLVKFEAHKGATAT	GGATATTGTA-TAAATTATAA	Spea_1701	Spea_2754	ATTGTATAAATT
HypR_SPL	TRTQIVVVVLREKILSGEIAAGKPL-RQSALADELNVSRIPVREALLQLEAEGLVKFEAHKGATAT	GGATATTGTA-TGCAAAACTA	Spea_1701	Spea_2966	ATTGTATGCAAA
HypR_SPL	TRTQIVVVVLREKILSGEIAAGKPL-RQSALADELNVSRIPVREALLQLEAEGLVKFEAHKGATAT	GCAAATAGTA-TAAAATATAC	Spea_1701	Spea_3170	ATAGTATAAAAT
HypR_SPL	TRTQIVVVVLREKILSGEIAAGKPL-RQSALADELNVSRIPVREALLQLEAEGLVKFEAHKGATAT	TTGGATTGTA-TACAAAAGAA	Spea_1701	Spea_3490	ATTGTATACAAA
HypR_SSE	TRTQVVVEVLREKILSGDIAAGEPL-RQSALADELNVSRIPVREALLQLEAEGLVKFEAHKGATAT	GTATATTGTA-TGCAAAAACG	Ssed_1759	Ssed_0039	ATTGTATGCAAA
HypR_SSE	TRTQVVVEVLREKILSGDIAAGEPL-RQSALADELNVSRIPVREALLQLEAEGLVKFEAHKGATAT	ATCTTTTGTA-TGCAATATAT	Ssed_1759	Ssed_1762-1759	TTTGTATGCAAT
HypR_SSE	TRTQVVVEVLREKILSGDIAAGEPL-RQSALADELNVSRIPVREALLQLEAEGLVKFEAHKGATAT	AATTATTGTA-TACAATATAC			ATTGTATACAAT
HypR_SSE	TRTQVVVEVLREKILSGDIAAGEPL-RQSALADELNVSRIPVREALLQLEAEGLVKFEAHKGATAT	GTATATTGTA-TACAATAATT	Ssed_1759	Ssed_1763-1764	ATTGTATACAAT
HypR_SSE	TRTQVVVEVLREKILSGDIAAGEPL-RQSALADELNVSRIPVREALLQLEAEGLVKFEAHKGATAT	ATATATTGCA-TACAAAAGAT			ATTGCATACAAA
HypR_SSE	TRTQVVVEVLREKILSGDIAAGEPL-RQSALADELNVSRIPVREALLQLEAEGLVKFEAHKGATAT	GGATAAAGTA-TACAAATATA	Ssed_1759	Ssed_1782	AAAGTATACAAA
HypR_SSE	TRTQVVVEVLREKILSGDIAAGEPL-RQSALADELNVSRIPVREALLQLEAEGLVKFEAHKGATAT	AATGAGTGTA-TACAATATAC	Ssed_1759	Ssed_2005	AGTGTATACAAT
HypR_SSE	TRTQVVVEVLREKILSGDIAAGEPL-RQSALADELNVSRIPVREALLQLEAEGLVKFEAHKGATAT	GGATATTGTA-TACAAAAGCC	Ssed_1759	Ssed_3300	ATTGTATACAAA
HypR_SSE	TRTQVVVEVLREKILSGDIAAGEPL-RQSALADELNVSRIPVREALLQLEAEGLVKFEAHKGATAT	GTATACTGTA-TCCAAAATGG	Ssed_1759	Ssed_3503	ACTGTATCCAAA
HypR_SSE	TRTQVVVEVLREKILSGDIAAGEPL-RQSALADELNVSRIPVREALLQLEAEGLVKFEAHKGATAT	CGTTTGAGTA-TACAATCAAC	Ssed_1759	Ssed_3846	TGAGTATACAAT
HypR_SSE	TRTQVVVEVLREKILSGDIAAGEPL-RQSALADELNVSRIPVREALLQLEAEGLVKFEAHKGATAT	TCAGATTGTA-TACAAAAAAT			ATTGTATACAAA
HypR_SWD	TRTQVVVEVLREKILSGDIAAGEPL-RQSALAEELNVSRIPVREALLQLEAEGLVKFEAHKGATAT	GTATATTGTA-TCCAAAAAGA	Swoo_2825	Swoo_0042	ATTGTATCCAAA
HypR_SWD	TRTQVVVEVLREKILSGDIAAGEPL-RQSALAEELNVSRIPVREALLQLEAEGLVKFEAHKGATAT	CCAGATTGTA-TACAAAAATT	Swoo_2825	Swoo_0714	ATTGTATACAAA
HypR_SWD	TRTQVVVEVLREKILSGDIAAGEPL-RQSALAEELNVSRIPVREALLQLEAEGLVKFEAHKGATAT	TTTCCTAGTA-TAAAAAATAG	Swoo_2825	Swoo_1099	CTAGTATAAAAA
HypR_SWD	TRTQVVVEVLREKILSGDIAAGEPL-RQSALAEELNVSRIPVREALLQLEAEGLVKFEAHKGATAT	ACACTTTGTA-TATTTTATGC			TTTGTATATTTT
HypR_SWD	TRTQVVVEVLREKILSGDIAAGEPL-RQSALAEELNVSRIPVREALLQLEAEGLVKFEAHKGATAT	ACAAAATGTA-TAAAATATAC	Swoo_2825	Swoo_2598	AATGTATAAAAT
HypR_SWD	TRTQVVVEVLREKILSGDIAAGEPL-RQSALAEELNVSRIPVREALLQLEAEGLVKFEAHKGATAT	GGATAAAATA-TACAAATATA	Swoo_2825	Swoo_2816	AAAATATACAAA
HypR_SWD	TRTQVVVEVLREKILSGDIAAGEPL-RQSALAEELNVSRIPVREALLQLEAEGLVKFEAHKGATAT	GTATATTGTA-TACAATATTA	Swoo_2825	Swoo_2821-2820	ATTGTATACAAT
HypR_SWD	TRTQVVVEVLREKILSGDIAAGEPL-RQSALAEELNVSRIPVREALLQLEAEGLVKFEAHKGATAT	ATATATTGCA-TACAAAGAAT			ATTGCATACAAA
HypR_SWD	TRTQVVVEVLREKILSGDIAAGEPL-RQSALAEELNVSRIPVREALLQLEAEGLVKFEAHKGATAT	ATTCTTTGTA-TGCAATATAT	Swoo_2825	Swoo_2822-2825	TTTGTATGCAAT
HypR_SWD	TRTQVVVEVLREKILSGDIAAGEPL-RQSALAEELNVSRIPVREALLQLEAEGLVKFEAHKGATAT	TAATATTGTA-TACAATATAC			ATTGTATACAAT
HypR_SWD	TRTQVVVEVLREKILSGDIAAGEPL-RQSALAEELNVSRIPVREALLQLEAEGLVKFEAHKGATAT	GGATACTTTA-TACAATAAAA	Swoo_2825	Swoo_3449	ACTTTATACAAT
HypR_SWD	TRTQVVVEVLREKILSGDIAAGEPL-RQSALAEELNVSRIPVREALLQLEAEGLVKFEAHKGATAT	ACATTTGGTA-TACAATATCC	Swoo_2825	Swoo_3726	TTGGTATACAAT
HypR_SWP	TRTQVVVEVLREKILSGEIAAGMPL-RQSALADEMNVSRIPVREALLQLEAEGLVKFEAHKGATAT	ATATATTGTA-TCCAAAAACC	swp_1981	swp_0061	ATTGTATCCAAA
HypR_SWP	TRTQVVVEVLREKILSGEIAAGMPL-RQSALADEMNVSRIPVREALLQLEAEGLVKFEAHKGATAT	GACTGTTGTA-TACATCTAAT			GTTGTATACATC
HypR_SWP	TRTQVVVEVLREKILSGEIAAGMPL-RQSALADEMNVSRIPVREALLQLEAEGLVKFEAHKGATAT	TTAGATTGTA-TACAAAAATA	swp_1981	swp_0809	ATTGTATACAAA
HypR_SWP	TRTQVVVEVLREKILSGEIAAGMPL-RQSALADEMNVSRIPVREALLQLEAEGLVKFEAHKGATAT	GGATATTGTA-TGCAAATATA	swp_1981	swp_1269	ATTGTATGCAAA
HypR_SWP	TRTQVVVEVLREKILSGEIAAGMPL-RQSALADEMNVSRIPVREALLQLEAEGLVKFEAHKGATAT	GTATAATGTA-TGCAAAATAA	swp_1981	swp_1907	AATGTATGCAAA
HypR_SWP	TRTQVVVEVLREKILSGEIAAGMPL-RQSALADEMNVSRIPVREALLQLEAEGLVKFEAHKGATAT	GCATATTGTA-TACAATTTAA	swp_1981	swp_1984-1981	ATTGTATACAAT
HypR_SWP	TRTQVVVEVLREKILSGEIAAGMPL-RQSALADEMNVSRIPVREALLQLEAEGLVKFEAHKGATAT	CTCTCGCGTA-TACAATATCC			CGCGTATACAAT
HypR_SWP	TRTQVVVEVLREKILSGEIAAGMPL-RQSALADEMNVSRIPVREALLQLEAEGLVKFEAHKGATAT	TTAAATTGTA-TACAATATGC	swp_1981	swp_1985-1986	ATTGTATACAAT
HypR_SWP	TRTQVVVEVLREKILSGEIAAGMPL-RQSALADEMNVSRIPVREALLQLEAEGLVKFEAHKGATAT	GGATATTGTA-TACGCGAGAG			ATTGTATACGCG
HypR_SWP	TRTQVVVEVLREKILSGEIAAGMPL-RQSALADEMNVSRIPVREALLQLEAEGLVKFEAHKGATAT	AAATAATATA-TACAATAATG	swp_1981	swp_1988	AATATATACAAT
HypR_SWP	TRTQVVVEVLREKILSGEIAAGMPL-RQSALADEMNVSRIPVREALLQLEAEGLVKFEAHKGATAT	ACAAAATGTA-TAAAATATAC	swp_1981	swp_2320	AATGTATAAAAT
HypR_SWP	TRTQVVVEVLREKILSGEIAAGMPL-RQSALADEMNVSRIPVREALLQLEAEGLVKFEAHKGATAT	TTATATTGCA-TACAATATTC	swp_1981	swp_3281	ATTGCATACAAT
HypR_SWP	TRTQVVVEVLREKILSGEIAAGMPL-RQSALADEMNVSRIPVREALLQLEAEGLVKFEAHKGATAT	TTATACTGTA-TAAAATCATC	swp_1981	swp_3286	ACTGTATAAAAT
HypR_SWP	TRTQVVVEVLREKILSGEIAAGMPL-RQSALADEMNVSRIPVREALLQLEAEGLVKFEAHKGATAT	GGATATTGCA-TAAATTATAA	swp_1981	swp_3353	ATTGCATAAATT
HypR_SWP	TRTQVVVEVLREKILSGEIAAGMPL-RQSALADEMNVSRIPVREALLQLEAEGLVKFEAHKGATAT	AACAATTGGA-GTCAATATGT			ATTGGAGTCAAT
HypR_VPA	TRTQLVEEAIRTQILKGELKTGQPL-RQDALAKEFNVSRIPVREALVQLEAQGLVSFEPHKGATVT	ATGGATTGGA-TACAATATTT	VP1328	VP1328-1327	ATTGGATACAAT
HypR_VPA	TRTQLVEEAIRTQILKGELKTGQPL-RQDALAKEFNVSRIPVREALVQLEAQGLVSFEPHKGATVT	GCAGATTGTA-TACAATATAT	VP1328	VP1330-1329	ATTGTATACAAT
HypR_VPA	TRTQLVEEAIRTQILKGELKTGQPL-RQDALAKEFNVSRIPVREALVQLEAQGLVSFEPHKGATVT	ATATATTGTA-TACAATCTGC	VP1328	VP1331	ATTGTATACAAT
HypR_VPA	TRTQLVEEAIRTQILKGELKTGQPL-RQDALAKEFNVSRIPVREALVQLEAQGLVSFEPHKGATVT	AAATATTGTA-TAAAATATAT	VP1328	VP1332-1333	ATTGTATAAAAT
HypR_VPA	TRTQLVEEAIRTQILKGELKTGQPL-RQDALAKEFNVSRIPVREALVQLEAQGLVSFEPHKGATVT	ATAAATTGCA-TACAATATAC	VP1328	VP1335	ATTGCATACAAT
HypR2_ABY	SVSEVIVKYIREAIIAGHIAEGEPI-RQDEIAKLFNVSKIPVREALKQLEAEGLVEFIKNRGAIVT	ATATATCGTA-TACGATATAT	ABAYE2386	ABAYE2378	ATCGTATACGAT
HypR2_ABY	SVSEVIVKYIREAIIAGHIAEGEPI-RQDEIAKLFNVSKIPVREALKQLEAEGLVEFIKNRGAIVT	TAATACCGTA-TACAAAATAC	ABAYE2386	ABAYE2379-2380	ACCGTATACAAA
HypR2_ABY	SVSEVIVKYIREAIIAGHIAEGEPI-RQDEIAKLFNVSKIPVREALKQLEAEGLVEFIKNRGAIVT	ATACTTTGTA-TATGAATGAT	ABAYE2386	ABAYE2386-2382	TTTGTATATGAA
HypR2_ABY	SVSEVIVKYIREAIIAGHIAEGEPI-RQDEIAKLFNVSKIPVREALKQLEAEGLVEFIKNRGAIVT	ATCATTCATA-TACAAAGTAT	ABAYE2386	ABAYE2387	TTCATATACAAA
HypR2_ABY	SVSEVIVKYIREAIIAGHIAEGEPI-RQDEIAKLFNVSKIPVREALKQLEAEGLVEFIKNRGAIVT	GTATATCGTA-TACGATATAT	ABAYE2386	ABAYE2388	ATCGTATACGAT
HypR2_EAM	STSDVITQYLRRAILNGHFAENEPV-RQDEITKKFNVSKIPVREALKKLEAEGLVVFVKNKGATVT	GAATATCGTA-TACGATATAC	EAM_2487	EAM_2489-2481	ATCGTATACGAT
HypR2_PAE	SASEIIAKHLREAIIAGHFAEDEPI-RQDDIAQLFNVSKIPVREALKRLEAEGLVLFQRNKGAVVT	TGAATTCGTA-TACGAAATAC	PA1269	PA1254-1253	TTCGTATACGAA
HypR2_PAE	SASEIIAKHLREAIIAGHFAEDEPI-RQDDIAQLFNVSKIPVREALKRLEAEGLVLFQRNKGAVVT	AAATATCGTA-TACGAAATCA	PA1269	PA1260-1255	ATCGTATACGAA
HypR2_PAE	SASEIIAKHLREAIIAGHFAEDEPI-RQDDIAQLFNVSKIPVREALKRLEAEGLVLFQRNKGAVVT	AGCGTTCGTA-TACAATATCC	PA1269	PA1269-1266	TTCGTATACAAT
HypR2_PDE	TASDIILKFIRDSIADGSLDEGEPI-RQDDVARMFNVSKIPVREALKRLEAEGLVEFQRNKGAIVT	ATATTTCGTA-TACTATATTA	Pden_1183	Pden_1183	TTCGTATACTAT
HypR2_PDE	TASDIILKFIRDSIADGSLDEGEPI-RQDDVARMFNVSKIPVREALKRLEAEGLVEFQRNKGAIVT	TAATATAGTA-TACGAAATAT	Pden_1183	Pden_1184-1185	ATAGTATACGAA
HypR2_PIN	SASSIVFETLRQAIIEGKLPDGTPL-RQEELAKKFNTSRIPIRETIARLEQEGFVETIRYKGAIVT	GTATATTGGA-TCCAATATTG	Ping_2118	Ping_2117-2116	ATTGGATCCAAT
HypR2_PIN	SASSIVFETLRQAIIEGKLPDGTPL-RQEELAKKFNTSRIPIRETIARLEQEGFVETIRYKGAIVT	CAATATTGGA-TCCAATATAC	Ping_2118	Ping_2118	ATTGGATCCAAT
HypR2_PPG	-MSEIIAKHLREAIISGQLAEGEPV-RQDEVAQAFNVSKIPVREALKRLEAEGLVDFHRNRGALVT	GCGTTTCGTA-TAAGATATCC	PputGB1_3968	PputGB1_3968	TTCGTATAAGAT
HypR2_PPG	-MSEIIAKHLREAIISGQLAEGEPV-RQDEVAQAFNVSKIPVREALKRLEAEGLVDFHRNRGALVT	AGATATCGTA-TACGAAATAC	PputGB1_3968	PputGB1_3969-3970	ATCGTATACGAA
HypR2_REC	TASDVILKFIRDSIADGSLDEGEPI-RQDDVARLFNVSKIPVREALKRLEAEGLVEFHRNKGAIVT	AGATATCGTA-TACGATATTA	PC0000641	PC0000639	ATCGTATACGAT
HypR2_REC	TASDVILKFIRDSIADGSLDEGEPI-RQDDVARLFNVSKIPVREALKRLEAEGLVEFHRNKGAIVT	TAATATCGTA-TACGATATCT	PC0000641	PC0000640	ATCGTATACGAT
HypR2_REC	TASDVILKFIRDSIADGSLDEGEPI-RQDDVARLFNVSKIPVREALKRLEAEGLVEFHRNKGAIVT	CGGGATCGTC-TACGATATCC	PC0000641	PC0000641	ATCGTCTACGAT
HypR3_ATU	SGVKMVYDLLRDEILDLVLPPGSPI-DEVQLAERFKMSRTPIREALVRLSGEGLIDTLPNRSTMVS	TCTTTTTGTA-TACTCATTGT	AGR_L_414	AGR_L_407-395	TTTTGTATACTCAT
HypR3_ATU	SGVKMVYDLLRDEILDLVLPPGSPI-DEVQLAERFKMSRTPIREALVRLSGEGLIDTLPNRSTMVS	CGCCTTTGTA-TACTTTATGT	AGR_L_414	AGR_L_410	CTTTGTATACTTTA
HypR3_ATU	SGVKMVYDLLRDEILDLVLPPGSPI-DEVQLAERFKMSRTPIREALVRLSGEGLIDTLPNRSTMVS	ACTTTATGTA-TTCAAAATGT			TTATGTATTCAAAA
HypR3_ATU	SGVKMVYDLLRDEILDLVLPPGSPI-DEVQLAERFKMSRTPIREALVRLSGEGLIDTLPNRSTMVS	ATTTCTTGTC-GACAAATAAA	AGR_L_414	AGR_L_411	TCTTGTCGACAAAT
HypR3_BMB	SGVRMVYDLLRDEILDMKLAPGSPI-DEVQLAERFGMSRTPIREALVRLSSEGLVETLPNRSTMVS	TTTTCTTGTC-GACAAGAAAA	BruAb2_0941	BruAb2_0940	TCTTGTCGACAAGA
HypR3_BCS	SGVRMVYDLLRDEILDLKLAPGSPI-DEVQLAERFGMSRTPIREALVRLSSEGLVETLPNRSTMVS	TTTTCTTGTC-GACAAGAAAA	BCAN_B0240	BCAN_B0241	TCTTGTCGACAAGA
HypR3_BME	SGVRMVYDLLRDEILDLKLAPGSPI-DEVQLAERFGMSRTPIREALVRLSSEGLVETLPNRSTMVS	TTTTCTTGTC-GACAAGAAAA	BMEII1007	BMEII1006	TCTTGTCGACAAGA
HypR3_BMS	SGVRMVYDLLRDEILDLKLAPGSPI-DEVQLAERFGMSRTPIREALVRLSSEGLVETLPNRSTMVS	TTTTCTTGTC-GACAAGAAAA	BRA0238	BRA0239	TCTTGTCGACAAGA
HypR3_BOV	SGVRMVYDLLRDEILDLKLAPGSPI-DEVQLAERFGMSRTPIREALVRLSSEGLVETLPNRSTMVS	TTTTCTTGTC-GACAAGAAAA	BOV_A0217	BOV_A0218	TCTTGTCGACAAGA
HypR3_MES	AGGQAVYHALRKAILELELAPGTGL-DEVRLSEQFQMSRTPIREALVRLAAEGLVHTLPNRNTIVA	GTTTTGTGTC-GACAAACTAA	Meso_2569	Meso_2568	TTGTGTCGACAAAC
HypR3_OAN	SGVKLVYDVLRDEIIDLSLAPGSPI-DENQLAERFSMSRTPIREALVRLASDGFVTTLPNRSTVVS	TTTTCTTGTC-GACCAAAATT	Oant_2897	Oant_2897	TCTTGTCGACCAAA
HypR3_OAN	SGVKLVYDVLRDEIIDLSLAPGSPI-DENQLAERFSMSRTPIREALVRLASDGFVTTLPNRSTVVS	AATTTTGGTC-GACAAGAAAA	Oant_2897	Oant_2898	TTTGGTCGACAAGA
HypR3_PDE	SGVKLVYDLLRDEILDLVLPPGSPI-DEVQLAERFGMSRTPIREALVRLAGEGLVETLPNRSTMVA	ACTTTTTGTA-TATTAGTTGT	Pden_4868	Pden_4864-4854	TTTTGTATATTAGT
HypR3_PDE	SGVKLVYDLLRDEILDLVLPPGSPI-DEVQLAERFGMSRTPIREALVRLAGEGLVETLPNRSTMVA	ACTTTTTGCA-TACATGAAAT	Pden_4868	Pden_4865	TTTTGCATACATGA
HypR3_PDE	SGVKLVYDLLRDEILDLVLPPGSPI-DEVQLAERFGMSRTPIREALVRLAGEGLVETLPNRSTMVA	ATTTCATGTA-TGCAAAAAGT	Pden_4868	Pden_4866	TCATGTATGCAAAA
HypR3_PDE	SGVKLVYDLLRDEILDLVLPPGSPI-DEVQLAERFGMSRTPIREALVRLAGEGLVETLPNRSTMVA	ATTCTTTGTC-GACAAATAAA	Pden_4868	Pden_4867	CTTTGTCGACAAAT
HypR3_RET	SGTQSVYVTLRREILSMALEPGSPL-DEVRLSERFGMSRTPIREALLRLAADGLVTTLPNRNTIVA	GAGTCTTGTC-GACAGTTTGT	RHE_PC00043	RHE_PC00042	TCTTGTCGACAGTT
HypR3_RET	SGTQSVYVTLRREILSMALEPGSPL-DEVRLSERFGMSRTPIREALLRLAADGLVTTLPNRNTIVA	ACAAACTGTC-GACAAGACTC	RHE_PC00043	RHE_PC00043	AACTGTCGACAAGA
HypR3_RLE	SGTQSVYVTLRQEILSMALEPGSPL-DEVRLSERFRMSRTPIREALLRLAADGLVTTLPNRNTIVA	GAATCTTGTC-GACAGTTTGT	pRL100269	pRL100268	TCTTGTCGACAGTT
HypR3_RLE	SGTQSVYVTLRQEILSMALEPGSPL-DEVRLSERFRMSRTPIREALLRLAADGLVTTLPNRNTIVA	ACAAACTGTC-GACAAGATTC	pRL100269	pRL100269	AACTGTCGACAAGA
HypR3_SMD	SGVKMVYDLLRDEILDLVLPPGSPI-DEVQLAERFKMSRTPIREALVRLAGEGLIATLPNRSTMVS	ACGTTTTGTA-TACTAGTTGT	Smed_3874	Smed_3868-3860	TTTTGTATACTAGT
HypR3_SMD	SGVKMVYDLLRDEILDLVLPPGSPI-DEVQLAERFKMSRTPIREALVRLAGEGLIATLPNRSTMVS	ACATAGAGTA-TACAAAGCTC	Smed_3874	Smed_3869	TAGAGTATACAAAG
HypR3_SMD	SGVKMVYDLLRDEILDLVLPPGSPI-DEVQLAERFKMSRTPIREALVRLAGEGLIATLPNRSTMVS	GAGCTTTGTA-TACTCTATGT	Smed_3874	Smed_3870-3872	CTTTGTATACTCTA
HypR3_SMD	SGVKMVYDLLRDEILDLVLPPGSPI-DEVQLAERFKMSRTPIREALVRLAGEGLIATLPNRSTMVS	GATTTTTGTC-GACAAATAAA	Smed_3874	Smed_3873	TTTTGTCGACAAAT
HypR3_SMD	SGVKMVYDLLRDEILDLVLPPGSPI-DEVQLAERFKMSRTPIREALVRLAGEGLIATLPNRSTMVS	TTCTTTTGTC-GACAAGAAGG	Smed_3874	Smed_3874	TTTTGTCGACAAGA
HypR3_SME	SGVKMVYDLLRDEILDLVLPPGCPI-DEVQLAERFKMSRTPIREALVRLAGEGLIATLPNRSTMVS	TTCTTTTGTC-GACAAGAAGG	SMb20258	SMb20258	TTTTGTCGACAAGA
HypR3_SME	SGVKMVYDLLRDEILDLVLPPGCPI-DEVQLAERFKMSRTPIREALVRLAGEGLIATLPNRSTMVS	TATTTTTGTC-GACAAATAAA	SMb20258	SMb20259	TTTTGTCGACAAAT
HypR3_SME	SGVKMVYDLLRDEILDLVLPPGCPI-DEVQLAERFKMSRTPIREALVRLAGEGLIATLPNRSTMVS	GGGGTTTGTA-TACTCTATGT	SMb20258	SMb20261-20260	GTTTGTATACTCTA
HypR3_SME	SGVKMVYDLLRDEILDLVLPPGCPI-DEVQLAERFKMSRTPIREALVRLAGEGLIATLPNRSTMVS	ACATAGAGTA-TACAAACCCC	SMb20258	SMb20262	TAGAGTATACAAAC
HypR3_SME	SGVKMVYDLLRDEILDLVLPPGCPI-DEVQLAERFKMSRTPIREALVRLAGEGLIATLPNRSTMVS	ACTTTTTGTA-TACTAATTGT	SMb20258	SMb20263-20271	TTTTGTATACTAAT
HyuR_CAG	SSADQVYQRLRRLLIEGYYPPGTRL-IEERLAQDLGVSRTPVRQALVRAAAEGLVQIFPNRGAVAR	GTATATTGTA-TACAATCTTT	Cagg_3094	Cagg_3094-3089	ATATTGTATACAATCT
HyuR_CAG	SSADQVYQRLRRLLIEGYYPPGTRL-IEERLAQDLGVSRTPVRQALVRAAAEGLVQIFPNRGAVAR	CTAAATTGTA-TACATCAGAT			AAATTGTATACATCAG
HyuR_CAU	TSADQVYQRLRRLLIEGHYPPGSRL-IEERLAQDLGVSRTPVRQALVRAAAEGLVQIFPNRGAVAR	CGATGTTGTA-TACGATCATC	Caur_2267	Caur_2267-2262	ATGTTGTATACGATCA
HyuR_CAU	TSADQVYQRLRRLLIEGHYPPGSRL-IEERLAQDLGVSRTPVRQALVRAAAEGLVQIFPNRGAVAR	CTATATTGTA-TACAATCCTC			ATATTGTATACAATCC
HyuR_CAU	TSADQVYQRLRRLLIEGHYPPGSRL-IEERLAQDLGVSRTPVRQALVRAAAEGLVQIFPNRGAVAR	ACAAATTGTA-TACAACTGAT			AAATTGTATACAACTG
HyuR_CHS	TSADQVYQRLRRLLIEGHYPPGSRL-IEERLAQDLGVSRTPVRQALVRAAAEGLVQIFPNRGAVAR	CGATGTTGTA-TACGATCATC	Chy400_2440	Chy400_2440-2435	ATGTTGTATACGATCA
HyuR_CHS	TSADQVYQRLRRLLIEGHYPPGSRL-IEERLAQDLGVSRTPVRQALVRAAAEGLVQIFPNRGAVAR	CTATATTGTA-TACAATCCTC			ATATTGTATACAATCC
HyuR_CHS	TSADQVYQRLRRLLIEGHYPPGSRL-IEERLAQDLGVSRTPVRQALVRAAAEGLVQIFPNRGAVAR	ACAAATTGTA-TACAACTGAT			AAATTGTATACAACTG
HyuR_RCA	SSADQVYQSLRRLLIEGFYPPGTRL-VEERLAQDLGVSRTPVRQALVRAAAEGLVQIFPNRGAVAR	CTATATTGTA-TACAATCTTT	Rcas_3496	Rcas_3496-3491	ATATTGTATACAATCT
HyuR_RCA	SSADQVYQSLRRLLIEGFYPPGTRL-VEERLAQDLGVSRTPVRQALVRAAAEGLVQIFPNRGAVAR	ATAAATTGTA-TACAACAAGC			AAATTGTATACAACAA
HyuR_RRS	PHVDQVYSRLRWLIIEGRYPPGTRL-IEERLASDLGVSRTPVRQALARVAAEGLVHIFPNRGAVVR	TATATTTGTA-TACAATCTCC	RoseRS_0051	RoseRS_0051-0048	TATTTGTATACAATCT
HyuR_RRS	PHVDQVYSRLRWLIIEGRYPPGTRL-IEERLASDLGVSRTPVRQALARVAAEGLVHIFPNRGAVVR	CAGGATTGTA-TACAATCTGA			GGATTGTATACAATCT
HyuR_SPT	VSSAEVYQQLRQLILGGVYRPGERL-VEENVAQRLGVSRTPVRQALTMLEAEGLVEIVRHRGATVC	GATGGTTGTA-TACAACCAAC	Sthe_0005	Sthe_0005-0009	TGGTTGTATACAACCA
LldR_ABY	RISDQVVMKLQALIEERHMKKGDRLPAERQLATSLGVSRPSLREAIQQLNSQGVLISRRGDGTYIQ	ACTATTGGTCTTACCAATTAT	ABAYE3798	ABAYE3799-3796	TATTGGTCTTACCAATT
LldR_ABY	RISDQVVMKLQALIEERHMKKGDRLPAERQLATSLGVSRPSLREAIQQLNSQGVLISRRGDGTYIQ	ATGATTGATCTTACCAATATC			GATTGATCTTACCAATA
LldR_ABY	RISDQVVMKLQALIEERHMKKGDRLPAERQLATSLGVSRPSLREAIQQLNSQGVLISRRGDGTYIQ	TTAATTGGTCATACCAATTGT			AATTGGTCATACCAATT
LldR_ACI	RVSDQVVQKLQGLIEQRHLKQGDRLPAERQLATSLGISRPSLREAIQQLNSLGILASRRGDGTYIQ	ATAATTGGTATGACCAATATA	ACIAD0107	ACIAD0106-0109	AATTGGTATGACCAATA
LldR_ACI	RVSDQVVQKLQGLIEQRHLKQGDRLPAERQLATSLGISRPSLREAIQQLNSLGILASRRGDGTYIQ	GAAATTGGTAATACCAATTTT			AATTGGTAATACCAATT
LldR_AEH	RLSDSIIQQIEELILNGVLKPGDRLPAERELAQELDVSRPSLREALLKLEARGLLKARPGGGTFVA	GCAAGTGATTTGACCAATAAT	Mlg_2283	Mlg_2282-2279	AAGTGATTTGACCAATA
LldR_AEH	RLSDSIIQQIEELILNGVLKPGDRLPAERELAQELDVSRPSLREALLKLEARGLLKARPGGGTFVA	GAGATCGGTCAGACCATGTGC			GATCGGTCAGACCATGT
LldR_AEH	RLSDSIIQQIEELILNGVLKPGDRLPAERELAQELDVSRPSLREALLKLEARGLLKARPGGGTFVA	ATTATTGGTCAAATCACTTGC	Mlg_2283	Mlg_2283	TATTGGTCAAATCACTT
LldR_AEH	RLSDSIIQQIEELILNGVLKPGDRLPAERELAQELDVSRPSLREALLKLEARGLLKARPGGGTFVA	GCACATGGTCTGACCGATCTC			ACATGGTCTGACCGATC
LldR_AVI	RLSDDIVARLEAMILEGSLKAGERLPAERALAEQFGVSRPSLREAIQKLAARGLLVSRQGGGTYVA	TAAATTGGTAATACCAATTTA	Avin_43060	Avin_43060	AATTGGTAATACCAATT
LldR_AVI	RLSDDIVARLEAMILEGSLKAGERLPAERALAEQFGVSRPSLREAIQKLAARGLLVSRQGGGTYVA	CTAACTGGTCAAGCCAGTAGT			AACTGGTCAAGCCAGTA
LldR_AVI	RLSDDIVARLEAMILEGSLKAGERLPAERALAEQFGVSRPSLREAIQKLAARGLLVSRQGGGTYVA	TAAATTGGTATTACCAATTTA	Avin_43060	Avin_43070-43110	AATTGGTATTACCAATT
LldR_AVI	RLSDDIVARLEAMILEGSLKAGERLPAERALAEQFGVSRPSLREAIQKLAARGLLVSRQGGGTYVA	ACTACTGGCTTGACCAGTTAG			TACTGGCTTGACCAGTT
LldR_AZO	RLSDTIAHELERRILDGVLKPGDRLQPERELAAELGVSRPSLREAIQKLVSKGLLHSRQGGGTYVT	TGAATTGGTCTGACCAAAATT	azo1170	azo1169-1165	AATTGGTCTGACCAAAA
LldR_AZO	RLSDTIAHELERRILDGVLKPGDRLQPERELAAELGVSRPSLREAIQKLVSKGLLHSRQGGGTYVT	TTAATTGGTCTTACCAATTTA			AATTGGTCTTACCAATT
LldR_AZO	RLSDTIAHELERRILDGVLKPGDRLQPERELAAELGVSRPSLREAIQKLVSKGLLHSRQGGGTYVT	TAAATTGGTAAGACCAATTAA	azo1170	azo1170	AATTGGTAAGACCAATT
LldR_AZO	RLSDTIAHELERRILDGVLKPGDRLQPERELAAELGVSRPSLREAIQKLVSKGLLHSRQGGGTYVT	AATTTTGGTCAGACCAATTCA			TTTTGGTCAGACCAATT
LldR_BAC	GRTEVVMRKIETALLDGTWQAGARLPAERVLAQQYGVARNTVREATQRLVARGLLQSRRGAGVYVT	CAAATTGGTTGGGCCAATCGA	BamMC406_2669	BamMC406_2669	AATTGGTTGGGCCAATC
LldR_BAC	GRTEVVMRKIETALLDGTWQAGARLPAERVLAQQYGVARNTVREATQRLVARGLLQSRRGAGVYVT	TCGATTGGCCCAACCAATTTG	BamMC406_2669	BamMC406_2670-2673	GATTGGCCCAACCAATT
LldR_BAM	GRTEVVMRKIETALLDGTWQAGARLPAERVLAQQYGVARNTVREATQRLVARGLLQSRRGAGVYVT	CAAATTGGTTGGGCCAATCGA	Bamb_2802	Bamb_2802	AATTGGTTGGGCCAATC
LldR_BAM	GRTEVVMRKIETALLDGTWQAGARLPAERVLAQQYGVARNTVREATQRLVARGLLQSRRGAGVYVT	TCGATTGGCCCAACCAATTTG	Bamb_2802	Bamb_2803-2806	GATTGGCCCAACCAATT
LldR_BCJ	GRTEVVMRKIETALLDGTWPAGARLPAERVLAQQYGVARNTVREATQRLVARGLLQSRRGAGVYAT	CCGATTGGCCCAACCAATTTG	BCAL0854	BCAL0853-0850	GATTGGCCCAACCAATT
LldR_BCJ	GRTEVVMRKIETALLDGTWPAGARLPAERVLAQQYGVARNTVREATQRLVARGLLQSRRGAGVYAT	CAAATTGGTTGGGCCAATCGG	BCAL0854	BCAL0854	AATTGGTTGGGCCAATC
LldR_BMA	RLSDVVSDQIKSLISAGKLLPGQKLPTERELAAQLNVSRPSLREALVRLEADGFIGSVGRGGFVVS	CAGCGTGGTCAGACCAACTTG	BMAA1432	BMAA1431-1428	GCGTGGTCAGACCAACT
LldR_BMA	RLSDVVSDQIKSLISAGKLLPGQKLPTERELAAQLNVSRPSLREALVRLEADGFIGSVGRGGFVVS	CAAGTTGGTCTGACCACGCTG	BMAA1432	BMAA1432	AGTTGGTCTGACCACGC
LldR_BPH	GRVEGIMRQMETSLLDGTWPPGSRLPAERTLADQYGVSRNTVREASQRLAARGLLQSRRGAGVYAT	CTCATTGGTCCAACCAATTTG	Bphy_5379	Bphy_5378-5375	CATTGGTCCAACCAATT
LldR_BPH	GRVEGIMRQMETSLLDGTWPPGSRLPAERTLADQYGVSRNTVREASQRLAARGLLQSRRGAGVYAT	CAAATTGGTTGGACCAATGAG	Bphy_5379	Bphy_5379	AATTGGTTGGACCAATG
LldR_BPY	RLSDVVSDQIKQLISDGTLMPGDRLPAERDLATQLGVSRPSLREALIRLEADGYIETSGRGGFTVV	ATTCTTGGTCAGACCAACCTT	Bphyt_5432	Bphyt_5429	TCTTGGTCAGACCAACC
LldR_BTE	RLSDVVSDQIKSLISAGKLLPGQKLPTERELAAQLSVSRPSLREALVRLEADGFIGSIGRGGFVVA	CAGCGTGGTCAGACCAACTTG	BTH_II2081	BTH_II2080-2077	GCGTGGTCAGACCAACT
LldR_BTE	RLSDVVSDQIKSLISAGKLLPGQKLPTERELAAQLSVSRPSLREALVRLEADGFIGSIGRGGFVVA	CAAGTTGGTCTGACCACGCTG	BTH_II2081	BTH_II2081	AGTTGGTCTGACCACGC
LldR_BUR	GRTEVVMRKIETALLDGTWPAGARLPAERVLAQEYGVARNTVREATQRLVARGLLQSRRGAGVYVT	CAAATTGGTTGGGCCAATCGG	Bcep18194_A6080	Bcep18194_A6080	AATTGGTTGGGCCAATC
LldR_BUR	GRTEVVMRKIETALLDGTWPAGARLPAERVLAQEYGVARNTVREATQRLVARGLLQSRRGAGVYVT	CCGATTGGCCCAACCAATTTG	Bcep18194_A6080	Bcep18194_A6081-6084	GATTGGCCCAACCAATT
LldR_BVI	GRTEVVMRKIETALLDGTWPAGARLPAERVLAQQYGVARNTVREATQRLVARGLLQSRRGAGVFAT	CAAATTGGTTGGGCCAATCGA	Bcep1808_2855	Bcep1808_2855	AATTGGTTGGGCCAATC
LldR_BVI	GRTEVVMRKIETALLDGTWPAGARLPAERVLAQQYGVARNTVREATQRLVARGLLQSRRGAGVFAT	TCGATTGGCCCAACCAATTTG	Bcep1808_2855	Bcep1808_2856-2859	GATTGGCCCAACCAATT
LldR_BXE1	RLSDVVSDQIKQLISDGTLMPGDRLPAERDLATQLGVSRPSLREALIRLEADGYIETSGRGGFTVV	ATTCTTGGTCAGACCAACCAT	Bxe_B1175	Bxe_B1176-1178	TCTTGGTCAGACCAACC
LldR_BXE2	SVLEHTVRELERHMLDGSWGDGARLPAERALAEQFGVSRATVREAIQRLVSRGLLQTRRGSGVFLV	CAAATTGGTCTGACTACTTTT	Bxe_A4447	Bxe_A4447	AATTGGTCTGACTACTT
LldR_CKO	RLSDEVASRVRALIEEQQLEAGMKLPAERQLAVQLGVSRNSLREALAKLVSEGVLISRRGGGTFVR	CCAATTGGCCCAACCAATTAT	CKO_05060	CKO_05059-05061	AATTGGCCCAACCAATT
LldR_CKO	RLSDEVASRVRALIEEQQLEAGMKLPAERQLAVQLGVSRNSLREALAKLVSEGVLISRRGGGTFVR	AATATTGGCAGGGCCACTTTT			TATTGGCAGGGCCACTT
LldR_CSA	RLADVITERLEAMLLEGSLKPGEKLPPERELAEHFGVSRPSLREAIQKLAARGLLTSRQGGGTFVS	AAAATTGGTAATACCATTTAT	Csal_0403	Csal_0403	AATTGGTAATACCATTT
LldR_CSA	RLADVITERLEAMLLEGSLKPGEKLPPERELAEHFGVSRPSLREAIQKLAARGLLTSRQGGGTFVS	GATATTGGTATTACCAATTTA			TATTGGTATTACCAATT
LldR_CSA	RLADVITERLEAMLLEGSLKPGEKLPPERELAEHFGVSRPSLREAIQKLAARGLLTSRQGGGTFVS	TAAATTGGTAATACCAATATC	Csal_0403	Csal_0404-0405	AATTGGTAATACCAATA
LldR_CSA	RLADVITERLEAMLLEGSLKPGEKLPPERELAEHFGVSRPSLREAIQKLAARGLLTSRQGGGTFVS	ATAAATGGTATTACCAATTTT			AAATGGTATTACCAATT
LldR_CSA	RLADVITERLEAMLLEGSLKPGEKLPPERELAEHFGVSRPSLREAIQKLAARGLLTSRQGGGTFVS	CATATTGGTATTACCAATTAT	Csal_0403	Csal_2686	TATTGGTATTACCAATT
LldR_CSA	RLADVITERLEAMLLEGSLKPGEKLPPERELAEHFGVSRPSLREAIQKLAARGLLTSRQGGGTFVS	ATTATTGGTAAGACCAATTCT	Csal_0403	Csal_2687-2690	TATTGGTAAGACCAATT
LldR_CTI	GRVESVMRRMETALLDGTWPPGTRLPAERTLAEQYAVARNTVREAIQRLAARGLLQSRRGAGVYAT	TGAATTGGTCCGACCAATTTG	RALTA_B0086	RALTA_B0085-0082	AATTGGTCCGACCAATT
LldR_CTI	GRVESVMRRMETALLDGTWPPGTRLPAERTLAEQYAVARNTVREAIQRLAARGLLQSRRGAGVYAT	CAAATTGGTCGGACCAATTCA	RALTA_B0086	RALTA_B0086	AATTGGTCGGACCAATT
LldR_CVI	KLSDMIVQQLEKRILDGVLKPGDRLPPERQLAEEFGVSRPSLREAIQQLTSRGLLSSRQGGGTWVT	ATAATTGGTCTTACCAATTTA	CV3037	CV3030-3026	AATTGGTCTTACCAATT
LldR_CVI	KLSDMIVQQLEKRILDGVLKPGDRLPPERQLAEEFGVSRPSLREAIQQLTSRGLLSSRQGGGTWVT	TCATCCGGTCAGACCAATTTT	CV3037	CV3037	ATCCGGTCAGACCAATT
LldR_DAC	RVADQVVEKLLALVQASGVQPGQRLPAERQLAAELGVSRTSVREAIQKLTSQGVLVARRGDGTYLQ	TAAATTGGTCTGACCAATAAA	Daci_3345	Daci_3344-3347	AATTGGTCTGACCAATA
LldR_DAC	RVADQVVEKLLALVQASGVQPGQRLPAERQLAAELGVSRTSVREAIQKLTSQGVLVARRGDGTYLQ	TTAATTGGTTGGACCAATTCG			AATTGGTTGGACCAATT
LldR_DAR	RISDAVASTLERRILEGSLKSGDRLPPERELAAELGVSRPSLREAIQKLASKGMVTSRQGGGTYVT	ATTATTGGTCTTACCAATTGA	Daro_1767	Daro_1766-1762	TATTGGTCTTACCAATT
LldR_DAR	RISDAVASTLERRILEGSLKSGDRLPPERELAAELGVSRPSLREAIQKLASKGMVTSRQGGGTYVT	AGCATTGGTAAGACCACATTG			CATTGGTAAGACCACAT
LldR_DAR	RISDAVASTLERRILEGSLKSGDRLPPERELAAELGVSRPSLREAIQKLASKGMVTSRQGGGTYVT	TTGATTGGTAAGACCAGCACA			GATTGGTAAGACCAGCA
LldR_DAR	RISDAVASTLERRILEGSLKSGDRLPPERELAAELGVSRPSLREAIQKLASKGMVTSRQGGGTYVT	TCAATTGGTAAGACCAATAAT	Daro_1767	Daro_1767	AATTGGTAAGACCAATA
LldR_DAR	RISDAVASTLERRILEGSLKSGDRLPPERELAAELGVSRPSLREAIQKLASKGMVTSRQGGGTYVT	TGTGCTGGTCTTACCAATCAA			TGCTGGTCTTACCAATC
LldR_DAR	RISDAVASTLERRILEGSLKSGDRLPPERELAAELGVSRPSLREAIQKLASKGMVTSRQGGGTYVT	CAATGTGGTCTTACCAATGCT			ATGTGGTCTTACCAATG
LldR_DDE	SVAAEVAEKIRRMIDEGQMLPGERLPAERKLAGLFNVSRASVREGIKLLAESGRLLSRQGSGTYVR	TAAAGTGGTCAGACCAATTTG	Dde_1244	Dde_1244-1245	AAGTGGTCAGACCAATT
LldR_DVU	RLHEEIVGQIRTLIDEGELKSGDKLPPERRLAELFGVSRHCLREAIRALEQQRIVTCRLGDGTYVL	GTGATTGGTACAACCAATTAT	DVU2785	DVU2785-2783	GATTGGTACAACCAATT
LldR_DVU	RLHEEIVGQIRTLIDEGELKSGDKLPPERRLAELFGVSRHCLREAIRALEQQRIVTCRLGDGTYVL	ATTATTGGTTGGACCAATCAC			TATTGGTTGGACCAATC
LldR_ECO	RLSDEVADRVRALIDEKNLEAGMKLPAERQLAMQLGVSRNSLREALAKLVSEGVLLSRRGGGTFIR	CAAATTGGCCCTACCAATTAC	b3604	b3603-3605	AATTGGCCCTACCAATT
LldR_ECO	RLSDEVADRVRALIDEKNLEAGMKLPAERQLAMQLGVSRNSLREALAKLVSEGVLLSRRGGGTFIR	ACAATTGGCAGTGCCACTTTT			AATTGGCAGTGCCACTT
LldR_EFE	RLSDEVASRVRALIEEQQLEAGMKLPAERQLAAQLGVSRNSLREALAKLISEGVLLSRRGGGTFVR	AGAATTGGCCCTACCAATTCT	EFER_3598	EFER_3597-3599	AATTGGCCCTACCAATT
LldR_EFE	RLSDEVASRVRALIEEQQLEAGMKLPAERQLAAQLGVSRNSLREALAKLISEGVLLSRRGGGTFVR	AATATTGGCAGGGCCACTTTT			TATTGGCAGGGCCACTT
LldR_ENT	RLSDEIASRVRALIEELQLEAGMKLPAERQLAAQLGVSRNSLREALATLTSEGVLLSRRGGGTFVR	TAAATTGGCCCAACCAATCCC	Ent638_0131	Ent638_0132-0130	AATTGGCCCAACCAATC
LldR_ENT	RLSDEIASRVRALIEELQLEAGMKLPAERQLAAQLGVSRNSLREALATLTSEGVLLSRRGGGTFVR	ACTATTGGCAGGACCACTTTT			TATTGGCAGGACCACTT
LldR_ESA	RLADHLVERIRALITERGLEAGMRLPSERQLAQELGVSRNSLREALQILIRDGLLISRRGGGTFVR	TGAATTGGCCCAACCAATTCC	ESA_03840	ESA_03839-03841	AATTGGCCCAACCAATT
LldR_ESA	RLADHLVERIRALITERGLEAGMRLPSERQLAQELGVSRNSLREALQILIRDGLLISRRGGGTFVR	CACATTGGTTGGGCCACTTTT			CATTGGTTGGGCCACTT
LldR_GSU	KISTQIAEQIRSSILAGEFTPGEKLPPERELAEMFGVSRPSVREALNILAAAGLVESYQGGGTIVK	TTTAGTTGTCATACCAACTAT	GSU1626	GSU1621-1620	TAGTTGTCATACCAACT
LldR_GSU	KISTQIAEQIRSSILAGEFTPGEKLPPERELAEMFGVSRPSVREALNILAAAGLVESYQGGGTIVK	CGAGTTGGTATTACAACTTAC			AGTTGGTATTACAACTT
LldR_GSU	KISTQIAEQIRSSILAGEFTPGEKLPPERELAEMFGVSRPSVREALNILAAAGLVESYQGGGTIVK	GTAAGTTGTAATACCAACTCG	GSU1626	GSU1622-1624	AAGTTGTAATACCAACT
LldR_GSU	KISTQIAEQIRSSILAGEFTPGEKLPPERELAEMFGVSRPSVREALNILAAAGLVESYQGGGTIVK	ATAGTTGGTATGACAACTAAA			AGTTGGTATGACAACTA
LldR_GUR1	KVSAQIAEQIRSSILAGEFAPGDKLPPERELAEMFGVSRPSVREALNILTSSGLVMSYQGGGTIVK	TAATGTGGTTATACATTTTGC	Gura_0158	Gura_0153-0152	ATGTGGTTATACATTTT
LldR_GUR1	KVSAQIAEQIRSSILAGEFAPGDKLPPERELAEMFGVSRPSVREALNILTSSGLVMSYQGGGTIVK	CAAAGTTGTATTACCAATTAC			AAGTTGTATTACCAATT
LldR_GUR1	KVSAQIAEQIRSSILAGEFAPGDKLPPERELAEMFGVSRPSVREALNILTSSGLVMSYQGGGTIVK	GCAAAATGTATAACCACATTA	Gura_0158	Gura_0154	AAAATGTATAACCACAT
LldR_GUR1	KVSAQIAEQIRSSILAGEFAPGDKLPPERELAEMFGVSRPSVREALNILTSSGLVMSYQGGGTIVK	GTAATTGGTAATACAACTTTG			AATTGGTAATACAACTT
LldR_GUR2	KISTQIAEQIRTSILSGEFNPGDKLPPERELAELFGVSRPSVREALNVLAASGLVEAFQGGGTVVK	TTAAATTGTAATACCATATTA	Gura_2197	Gura_2200-2197	AAATTGTAATACCATAT
LldR_GUR2	KISTQIAEQIRTSILSGEFNPGDKLPPERELAELFGVSRPSVREALNVLAASGLVEAFQGGGTVVK	ATAAATGGTAATACCAACATG			AAATGGTAATACCAACA
LldR_KPN	RLADDVARRVRALIEEQQLEAGMRLPAERQLAAQLGVSRNSLREALAMLVNEGVLLSRRGGGTFVR	TCGATTGGTCCAACCAATAAT	KPN_03948	KPN_03947-03949	GATTGGTCCAACCAATA
LldR_KPN	RLADDVARRVRALIEEQQLEAGMRLPAERQLAAQLGVSRNSLREALAMLVNEGVLLSRRGGGTFVR	TTAATTGGCCGGGCCAATTTT			AATTGGCCGGGCCAATT
LldR_MAQ	RLADTIVEQLETMILEGTLEPGQRLPPERVLAEQFGVSRPSLREAVQRLAAKGLLKSRQGGGNYVA	ATAATTGGTATTACCAATTCA	Maqu_0362	Maqu_0362	AATTGGTATTACCAATT
LldR_MAQ	RLADTIVEQLETMILEGTLEPGQRLPPERVLAEQFGVSRPSLREAVQRLAAKGLLKSRQGGGNYVA	TTTATTGGTAAGACCAATTTT			TATTGGTAAGACCAATT
LldR_MAQ	RLADTIVEQLETMILEGTLEPGQRLPPERVLAEQFGVSRPSLREAVQRLAAKGLLKSRQGGGNYVA	AAAATTGGTCTTACCAATAAA	Maqu_0362	Maqu_0363-0366	AATTGGTCTTACCAATA
LldR_MAQ	RLADTIVEQLETMILEGTLEPGQRLPPERVLAEQFGVSRPSLREAVQRLAAKGLLKSRQGGGNYVA	TGAATTGGTAATACCAATTAT			AATTGGTAATACCAATT
LldR_NME	KISDQVLSVLEERIAEGVYAEGGKIPPERVLAEEFGVSRPSVRSALNVLVARQVLEARQGDGYYVS	ACAATTGGTCTTACCAATTTA	NMB1711	NMB0543	AATTGGTCTTACCAATT
LldR_NME	KISDQVLSVLEERIAEGVYAEGGKIPPERVLAEEFGVSRPSVRSALNVLVARQVLEARQGDGYYVS	CTGATTGGTCAGTCCAATTTG	NMB1711	NMB1711	GATTGGTCAGTCCAATT
LldR_NME	KISDQVLSVLEERIAEGVYAEGGKIPPERVLAEEFGVSRPSVRSALNVLVARQVLEARQGDGYYVS	ATTAGTGGTCAAACCAATTTA			TAGTGGTCAAACCAATT
LldR_NME	KISDQVLSVLEERIAEGVYAEGGKIPPERVLAEEFGVSRPSVRSALNVLVARQVLEARQGDGYYVS	CAAATTGGACTGACCAATCAG	NMB1711	NMB1712	AATTGGACTGACCAATC
LldR_NME	KISDQVLSVLEERIAEGVYAEGGKIPPERVLAEEFGVSRPSVRSALNVLVARQVLEARQGDGYYVS	TAAATTGGTTTGACCACTAAT			AATTGGTTTGACCACTA
LldR_PAE	RLSDDIVAQLEAMILEGTLKSGERLPAERVLAEQFGVSRPSLREAIQKLVAKGLLVSRQGGGNYVT	ATAATTGGTAAGACCAATTTA	PA4769	PA4769	AATTGGTAAGACCAATT
LldR_PAE	RLSDDIVAQLEAMILEGTLKSGERLPAERVLAEQFGVSRPSLREAIQKLVAKGLLVSRQGGGNYVT	TAAATTGGTCTTACCAATTAT	PA4769	PA4770-4772	AATTGGTCTTACCAATT
LldR_PEN	RLSDDIVDRLEGMILEGTLTSGQRLPAERVLAEQFGVSRPSLREAIQKLVAKGLLVSRQGGGNYVA	TAAATTGGTCTTACCAATTAT	PSEEN0769	PSEEN0768-0766	AATTGGTCTTACCAATT
LldR_PEN	RLSDDIVDRLEGMILEGTLTSGQRLPAERVLAEQFGVSRPSLREAIQKLVAKGLLVSRQGGGNYVA	ATAATTGGTAAGACCAATTTA	PSEEN0769	PSEEN0769	AATTGGTAAGACCAATT
LldR_PFL	RLSDDIVERLEGMILEGTLKAGERLPAERALAEQFGVSRPSLREAIQKLTAKGLLISRQGGGNYVV	TAAATTGGTCTTACCAATTAA	PFL_0818	PFL_0817-0813	AATTGGTCTTACCAATT
LldR_PFL	RLSDDIVERLEGMILEGTLKAGERLPAERALAEQFGVSRPSLREAIQKLTAKGLLISRQGGGNYVV	TTAATTGGTAAGACCAATTTA	PFL_0818	PFL_0818	AATTGGTAAGACCAATT
LldR_PMY	RLSDDIVAQLETMILEGTLRAGERLPAERALAEQFGVSRPSLREAIQKLVAKGLLVSRQGGGNYVA	TTAATTGGTAATACCAATTTA	Pmen_3633	Pmen_3633	AATTGGTAATACCAATT
LldR_PMY	RLSDDIVAQLETMILEGTLRAGERLPAERALAEQFGVSRPSLREAIQKLVAKGLLVSRQGGGNYVA	ACGTCTGGTCAAACCAATGGA			GTCTGGTCAAACCAATG
LldR_PMY	RLSDDIVAQLETMILEGTLRAGERLPAERALAEQFGVSRPSLREAIQKLVAKGLLVSRQGGGNYVA	TAAATTGGTATTACCAATTAA	Pmen_3633	Pmen_3634-3636	AATTGGTATTACCAATT
LldR_PMY	RLSDDIVAQLETMILEGTLRAGERLPAERALAEQFGVSRPSLREAIQKLVAKGLLVSRQGGGNYVA	TCCATTGGTTTGACCAGACGT			CATTGGTTTGACCAGAC
LldR_PPU	RLSDDIVDRLEGMILEGTLTSGQRLPAERVLAEQFGVSRPSLREAIQKLVAKGLLVSRQGGGNFVA	ATAATTGGTAAGACCAATTTA	PP_4734	PP_4734	AATTGGTAAGACCAATT
LldR_PPU	RLSDDIVDRLEGMILEGTLTSGQRLPAERVLAEQFGVSRPSLREAIQKLVAKGLLVSRQGGGNFVA	TAAATTGGTCTTACCAATTAT	PP_4734	PP_4735-4737	AATTGGTCTTACCAATT
LldR_PSA	RLADDIVAQLETMILEGTLKAGERLPAERVLAERFGVSRPSLREAIQKLAAKGLLISRHGGGTFVA	TAAAGTGGTAAGACCAATTAA	PST_3335	PST_3335	AAGTGGTAAGACCAATT
LldR_PSA	RLADDIVAQLETMILEGTLKAGERLPAERVLAERFGVSRPSLREAIQKLAAKGLLISRHGGGTFVA	CCGACTGGTAAGACCATTTCT			GACTGGTAAGACCATTT
LldR_PSA	RLADDIVAQLETMILEGTLKAGERLPAERVLAERFGVSRPSLREAIQKLAAKGLLISRHGGGTFVA	AGAAATGGTCTTACCAGTCGG	PST_3335	PST_3336-3340	AAATGGTCTTACCAGTC
LldR_PSA	RLADDIVAQLETMILEGTLKAGERLPAERVLAERFGVSRPSLREAIQKLAAKGLLISRHGGGTFVA	TTAATTGGTCTTACCACTTTA			AATTGGTCTTACCACTT
LldR_REH	------MRRIETALLDGTWPPGTRLPAERVLAGQYEVARNTVREAIQRLAARGLLQSRRGAGVYAT	CAGATTGGTCCAACCAATTTG	H16_B0094	H16_B0093-0090	GATTGGTCCAACCAATT
LldR_REH	------MRRIETALLDGTWPPGTRLPAERVLAGQYEVARNTVREAIQRLAARGLLQSRRGAGVYAT	CAAATTGGTTGGACCAATCTG	H16_B0094	H16_B0094	AATTGGTTGGACCAATC
LldR_REU	GRVEAVMRQIETALLDGTWPAGARLPAERDLAEQYDVARNTVREAIQRLAARGLLQSRRGAGVYVT	TGAATTGGTCCAACCAATTTG	Reut_B5449	Reut_B5448-5445	AATTGGTCCAACCAATT
LldR_REU	GRVEAVMRQIETALLDGTWPAGARLPAERDLAEQYDVARNTVREAIQRLAARGLLQSRRGAGVYVT	CAAATTGGTTGGACCAATTCA	Reut_B5449	Reut_B5449	AATTGGTTGGACCAATT
LldR_RFR	RLADTVAGELEKRILEGSLKPGDLLPSERDLAVELGVSRPSLREAIQKLVAKGLLSTHHGSGTHVT	TTTATTGGTATTACCAATTTA	Rfer_0202	Rfer_0201-0199	TATTGGTATTACCAATT
LldR_RFR	RLADTVAGELEKRILEGSLKPGDLLPSERDLAVELGVSRPSLREAIQKLVAKGLLSTHHGSGTHVT	TCAATTGGTCTTACCAATTTA	Rfer_0202	Rfer_0202	AATTGGTCTTACCAATT
LldR_RME	NRVEDIMRRMETALLDGTWPVGTRLPAERVLAEQFGVARNTIREAIQRLAARNLLQSRRGAGVYVT	GCAACTGGTCCAACCAATTTG	Rmet_5900	Rmet_5899-5896	AACTGGTCCAACCAATT
LldR_RME	NRVEDIMRRMETALLDGTWPVGTRLPAERVLAEQFGVARNTIREAIQRLAARNLLQSRRGAGVYVT	CAAATTGGTTGGACCAGTTGC	Rmet_5900	Rmet_5900	AATTGGTTGGACCAGTT
LldR_SBO	RLSDEVADRVRALIDEKNLEAGMKLPAERQLAMQLGVSRNSLREALAKLVSEGVLLSRRGGGTFIR	AGAATTGGCCCTACCAATTCT	SBO_3609	SBO_3608-3610	AATTGGCCCTACCAATT
LldR_SBO	RLSDEVADRVRALIDEKNLEAGMKLPAERQLAMQLGVSRNSLREALAKLVSEGVLLSRRGGGTFIR	ACAATTGGCAGTGCCACTTTT			AATTGGCAGTGCCACTT
LldR_SDY	RLSDEVADRVRALIDEKNLEAGMKLPAERQLAMQLGVSRNSLREALAKLVSEGVLLSRRGGGTFIR	AGAATTGGCCCTACCAATTCT	SDY_4037	SDY_4036-4038	AATTGGCCCTACCAATT
LldR_SDY	RLSDEVADRVRALIDEKNLEAGMKLPAERQLAMQLGVSRNSLREALAKLVSEGVLLSRRGGGTFIR	ACAATTGGCAGTGCCACTTTT			AATTGGCAGTGCCACTT
LldR_SFL	RLSDEVADRVRALIDEKNLEAGMKLPAERQLAMQLGVSRNSLREALAKLVSEGVLLSRRGGGTFIR	AGAATTGGCCCTACCAATTCT	SF3643	SF3642-3644	AATTGGCCCTACCAATT
LldR_SFL	RLSDEVADRVRALIDEKNLEAGMKLPAERQLAMQLGVSRNSLREALAKLVSEGVLLSRRGGGTFIR	ACAATTGGCAGTGCCACTTTT			AATTGGCAGTGCCACTT
LldR_SMT	RISDKVAAQLRGLVQEQRLQPGDRLPAERTLAVQLGVSRTALREAIAQLASQGLLTARVGGGTYVA	CTAAATGGTCGGACCAATATG	Smal_2361	Smal_2362-2359	AAATGGTCGGACCAATA
LldR_SMT	RISDKVAAQLRGLVQEQRLQPGDRLPAERTLAVQLGVSRTALREAIAQLASQGLLTARVGGGTYVA	ATTATTGGTAATACCAATAAT			TATTGGTAATACCAATA
LldR_SSN	RLSDEVADRVRALIDEKNLEAGMKLPAERQLAMQLGVSRNSLREALAKLVSEGVLLSRRGGGTFIR	AGAATTGGCCCTACCAATTCT	SSO_3801	SSO_3802-3800	AATTGGCCCTACCAATT
LldR_SSN	RLSDEVADRVRALIDEKNLEAGMKLPAERQLAMQLGVSRNSLREALAKLVSEGVLLSRRGGGTFIR	ACAATTGGCAGTGCCACTTTT			AATTGGCAGTGCCACTT
LldR_STM	RLSDEIASRVRALIEEQNLEAGMKLPAERQLALQLGVSRNSLREALAKLVSEGVLVSRRGGGTFVR	TCAATTGGCCCTACCAATTTT	STM3693	STM3692-3694	AATTGGCCCTACCAATT
LldR_STM	RLSDEIASRVRALIEEQNLEAGMKLPAERQLALQLGVSRNSLREALAKLVSEGVLVSRRGGGTFVR	AATATTGGCAGGACCACTTTT			TATTGGCAGGACCACTT
LldR_STY	RLSDEIASRVRALIEEQNLEAGMKLPAERQLALQLGVSRNSLREALAKLVSEGVLVSRRGGGTFVR	TCAATTGGCCCTACCAATTTT	STY4103	STY4104-4102	AATTGGCCCTACCAATT
LldR_STY	RLSDEIASRVRALIEEQNLEAGMKLPAERQLALQLGVSRNSLREALAKLVSEGVLVSRRGGGTFVR	AATATTGGCAGGACCACTTTT			TATTGGCAGGACCACTT
LldR_TMZ	RLSDGIVERIETLVLEGSLRPGERLPAERALAEEFGVSRPSVREAIQKLVARGLLVSRHGGGTFVN	CTAAGTGGTAAGACCACTTAG	Tmz1t_1705	Tmz1t_1714-1717	AAGTGGTAAGACCACTT
LldR2_AAU	RTHELVLQWIEKQLSDGDLTLGGRLPGERVMAEQLQVSRTSVREAVRILEAMGVVRAGVGSGKDAG	CAGTGTGGTCTAACCACACTG	AAur_3323	AAur_3323	AGTGTGGTCTAACCACACT
LldR2_AAU	RTHELVLQWIEKQLSDGDLTLGGRLPGERVMAEQLQVSRTSVREAVRILEAMGVVRAGVGSGKDAG	CCATGTGGTTGGACCACATCA			CATGTGGTTGGACCACATC
LldR2_AAU	RTHELVLQWIEKQLSDGDLTLGGRLPGERVMAEQLQVSRTSVREAVRILEAMGVVRAGVGSGKDAG	TGATGTGGTCCAACCACATGG	AAur_3323	AAur_3324	GATGTGGTCCAACCACATG
LldR2_AAU	RTHELVLQWIEKQLSDGDLTLGGRLPGERVMAEQLQVSRTSVREAVRILEAMGVVRAGVGSGKDAG	CAGTGTGGTTAGACCACACTG			AGTGTGGTTAGACCACACT
LldR2_AMR	SGFGVVLAHVEAELAAGRLVVGGQLPPERRLAGELGVSRSTVREAIRALQALGVVRSGVGSGPDAG	TGGTGTGGTCCGACCACACAG	Amir_3039	Amir_3038-3036	GGTGTGGTCCGACCACACA
LldR2_AMR	SGFGVVLAHVEAELAAGRLVVGGQLPPERRLAGELGVSRSTVREAIRALQALGVVRSGVGSGPDAG	CTGTGTGGTCGGACCACACCA	Amir_3039	Amir_3039	TGTGTGGTCGGACCACACC
LldR2_ART	RTHQLVLQWIENQLSSGELALGGRLPAERTLAEQLQVSRTSVREAIRILEAMGVVRAGVGSGPDAG	ATCTGTGGTCTAACCACACTC	Arth_3342	Arth_3342	TCTGTGGTCTAACCACACT
LldR2_ART	RTHQLVLQWIENQLSSGELALGGRLPAERTLAEQLQVSRTSVREAIRILEAMGVVRAGVGSGPDAG	GGATGTGGTCCAACCACATCA			GATGTGGTCCAACCACATC
LldR2_ART	RTHQLVLQWIENQLSSGELALGGRLPAERTLAEQLQVSRTSVREAIRILEAMGVVRAGVGSGPDAG	GAGTGTGGTTAGACCACAGAT	Arth_3342	Arth_3343	AGTGTGGTTAGACCACAGA
LldR2_ART	RTHQLVLQWIENQLSSGELALGGRLPAERTLAEQLQVSRTSVREAIRILEAMGVVRAGVGSGPDAG	TGATGTGGTTGGACCACATCC			GATGTGGTTGGACCACATC
LldR2_CDI	RAYQEVLDWLEKELRKGSIAIGDKLPGERALAEQFELSRASVREAIRILTSMGLVRTGTGSGPHSG	GTCTGTGGTCTTACCACTGTG	DIP0011	DIP0012-0011	TCTGTGGTCTTACCACTGT
LldR2_CDI	RAYQEVLDWLEKELRKGSIAIGDKLPGERALAEQFELSRASVREAIRILTSMGLVRTGTGSGPHSG	CACTGTGGTCAGACCAACTCG			ACTGTGGTCAGACCAACTC
LldR2_CDI	RAYQEVLDWLEKELRKGSIAIGDKLPGERALAEQFELSRASVREAIRILTSMGLVRTGTGSGPHSG	GGGTTTGGGTGGACCACATAG	DIP0011	DIP1032-1030	GGTTTGGGTGGACCACATA
LldR2_CDI	RAYQEVLDWLEKELRKGSIAIGDKLPGERALAEQFELSRASVREAIRILTSMGLVRTGTGSGPHSG	CTATGTGGTCCACCCAAACCC	DIP0011	DIP1033	TATGTGGTCCACCCAAACC
LldR2_CEF	KAHEIVMNWVTEELQSGRLSIGDHLPSERALAETLGVSRSSLREALRVLEALGSISSSTGSGPRAG	TGCAGTGGTCCGGCCAGACAG	CE2757	CE2753	GCAGTGGTCCGGCCAGACA
LldR2_CEF	KAHEIVMNWVTEELQSGRLSIGDHLPSERALAETLGVSRSSLREALRVLEALGSISSSTGSGPRAG	CTGTCTGGCCGGACCACTGCA	CE2757	CE2754-2758	TGTCTGGCCGGACCACTGC
LldR2_CEF	KAHEIVMNWVTEELQSGRLSIGDHLPSERALAETLGVSRSSLREALRVLEALGSISSSTGSGPRAG	TCTTGTGGTCTGACCACATGG	CE2757	CE2761-2762	CTTGTGGTCTGACCACATG
LldR2_CEF	KAHEIVMNWVTEELQSGRLSIGDHLPSERALAETLGVSRSSLREALRVLEALGSISSSTGSGPRAG	CCACATGGCCTGACCACATGG			CACATGGCCTGACCACATG
LldR2_CGB	KAHESVMDWVTEELRSGRLKIGDHLPSERALSETLGVSRSSLREALRVLEALGTISTATGSGPRSG	TCATACGGTTCTTCCACAATC	cg3224	cg2118	CATACGGTTCTTCCACAAT
LldR2_CGB	KAHESVMDWVTEELRSGRLKIGDHLPSERALSETLGVSRSSLREALRVLEALGTISTATGSGPRSG	ACACTTGGTCTGACCACATTT	cg3224	cg3219	CACTTGGTCTGACCACATT
LldR2_CGB	KAHESVMDWVTEELRSGRLKIGDHLPSERALSETLGVSRSSLREALRVLEALGTISTATGSGPRSG	AAATGTGGTCAGACCAAGTGT	cg3224	cg3220-3225	AATGTGGTCAGACCAAGTG
LldR2_CGB	KAHESVMDWVTEELRSGRLKIGDHLPSERALSETLGVSRSSLREALRVLEALGTISTATGSGPRSG	TCTTGTGGTCTGACCATGAGG	cg3224	cg3226-3227	CTTGTGGTCTGACCATGAG
LldR2_CGT	KAHESVMDWVTEELRSGRLKIGDHLPSERALSETLGVSRSSLREALRVLEALGTISTATGSGPRSG	ACACATGGTCTGACCACATTT	cgR_2816	cgR_2812	CACATGGTCTGACCACATT
LldR2_CGT	KAHESVMDWVTEELRSGRLKIGDHLPSERALSETLGVSRSSLREALRVLEALGTISTATGSGPRSG	AAATGTGGTCAGACCATGTGT	cgR_2816	cgR_2813-2817	AATGTGGTCAGACCATGTG
LldR2_CGT	KAHESVMDWVTEELRSGRLKIGDHLPSERALSETLGVSRSSLREALRVLEALGTISTATGSGPRSG	TCTTGTGGTCTGACCATGAGG	cgR_2816	cgR_2818-2819	CTTGTGGTCTGACCATGAG
LldR2_KFL	KNYELVLQQVEADLAAGRLRLGGRLPGERSLAEQLGISRPSVREAVRVLEALGVVRTATGSGPEAG	CTGTGTGGTCGGACCACAAGC	Kfla_4297	Kfla_4296	TGTGTGGTCGGACCACAAG
LldR2_KFL	KNYELVLQQVEADLAAGRLRLGGRLPGERSLAEQLGISRPSVREAVRVLEALGVVRTATGSGPEAG	TGCTGTGGTCCGACCACAGCG			GCTGTGGTCCGACCACAGC
LldR2_KFL	KNYELVLQQVEADLAAGRLRLGGRLPGERSLAEQLGISRPSVREAVRVLEALGVVRTATGSGPEAG	CGCTGTGGTCGGACCACAGCA	Kfla_4297	Kfla_4297	GCTGTGGTCGGACCACAGC
LldR2_KFL	KNYELVLQQVEADLAAGRLRLGGRLPGERSLAEQLGISRPSVREAVRVLEALGVVRTATGSGPEAG	GCTTGTGGTCCGACCACACAG			CTTGTGGTCCGACCACACA
LldR2_MJL	RAHELVLERIERDLADGALAIGDRLPGERALAEELSVSRSSVREAIRVLEAMGVVRTAVGSGPDAG	GGCTGTGGTCTGACCACAGTA	Mjls_4765	Mjls_4765	GCTGTGGTCTGACCACAGT
LldR2_MJL	RAHELVLERIERDLADGALAIGDRLPGERALAEELSVSRSSVREAIRVLEAMGVVRTAVGSGPDAG	CAATGTGGTCGGACCACACCA			AATGTGGTCGGACCACACC
LldR2_MJL	RAHELVLERIERDLADGALAIGDRLPGERALAEELSVSRSSVREAIRVLEAMGVVRTAVGSGPDAG	TGGTGTGGTCCGACCACATTG	Mjls_4765	Mjls_4766-4768	GGTGTGGTCCGACCACATT
LldR2_MJL	RAHELVLERIERDLADGALAIGDRLPGERALAEELSVSRSSVREAIRVLEAMGVVRTAVGSGPDAG	TACTGTGGTCAGACCACAGCC			ACTGTGGTCAGACCACAGC
LldR2_MSM	RAHELVLERIERDLVAGAITVGDRLPPERALAESLSVSRASVREAIRVLEAMGVIRTAAGSGPDAG	CCGTGTGGTCTGACCACACAG	MSMEG_0596	MSMEG_0595-0593	CGTGTGGTCTGACCACACA
LldR2_MSM	RAHELVLERIERDLVAGAITVGDRLPPERALAESLSVSRASVREAIRVLEAMGVIRTAAGSGPDAG	TAGTGTGGTCAGACCACAGTC			AGTGTGGTCAGACCACAGT
LldR2_MSM	RAHELVLERIERDLVAGAITVGDRLPPERALAESLSVSRASVREAIRVLEAMGVIRTAAGSGPDAG	GACTGTGGTCTGACCACACTA	MSMEG_0596	MSMEG_0596	ACTGTGGTCTGACCACACT
LldR2_MSM	RAHELVLERIERDLVAGAITVGDRLPPERALAESLSVSRASVREAIRVLEAMGVIRTAAGSGPDAG	CTGTGTGGTCAGACCACACGG			TGTGTGGTCAGACCACACG
LldR2_NMU	PTYELVLRRIEEQLINRTLRPGDRLPPERELATMLGASRPAVREALRVLQAQGVVRSAVGTGADSG	TTGTTTGGTCTTACCATAGTA	Namu_5224	Namu_1036-1032	TGTTTGGTCTTACCATAGT
LldR2_NMU	PTYELVLRRIEEQLINRTLRPGDRLPPERELATMLGASRPAVREALRVLQAQGVVRSAVGTGADSG	ATGCTTGGTCAGACCACAGTA	Namu_5224	Namu_3565-3561	TGCTTGGTCAGACCACAGT
LldR2_NMU	PTYELVLRRIEEQLINRTLRPGDRLPPERELATMLGASRPAVREALRVLQAQGVVRSAVGTGADSG	CGATTTGGTCTGACCAAAGAA	Namu_5224	Namu_5224	GATTTGGTCTGACCAAAGA
LldR2_NMU	PTYELVLRRIEEQLINRTLRPGDRLPPERELATMLGASRPAVREALRVLQAQGVVRSAVGTGADSG	TTCTTTGGTCAGACCAAATCG	Namu_5224	Namu_5225-5228	TCTTTGGTCAGACCAAATC
LldR2_NMU	PTYELVLRRIEEQLINRTLRPGDRLPPERELATMLGASRPAVREALRVLQAQGVVRSAVGTGADSG	GTCTGTGGCCTGACCACCTAT	Namu_5224	Namu_5297	TCTGTGGCCTGACCACCTA
LldR2_NMU	PTYELVLRRIEEQLINRTLRPGDRLPPERELATMLGASRPAVREALRVLQAQGVVRSAVGTGADSG	ACCTATGGTCAGACCACAGGA			CCTATGGTCAGACCACAGG
LldR2_RHA	RTHEVVLHRIEQDLAAGKLTVGGRLPAERALAEELGVGRSSVREAMRVLEAMGIVRTAVGSGPDAG	GGCTGTGGTCTGACCACAGTA	RHA1_ro03478	RHA1_ro03478	GCTGTGGTCTGACCACAGT
LldR2_RHA	RTHEVVLHRIEQDLAAGKLTVGGRLPAERALAEELGVGRSSVREAMRVLEAMGIVRTAVGSGPDAG	CACTGTGGTCAGACCACACCA			ACTGTGGTCAGACCACACC
LldR2_RHA	RTHEVVLHRIEQDLAAGKLTVGGRLPAERALAEELGVGRSSVREAMRVLEAMGIVRTAVGSGPDAG	TGGTGTGGTCTGACCACAGTG	RHA1_ro03478	RHA1_ro03479-03481	GGTGTGGTCTGACCACAGT
LldR2_RHA	RTHEVVLHRIEQDLAAGKLTVGGRLPAERALAEELGVGRSSVREAMRVLEAMGIVRTAVGSGPDAG	TACTGTGGTCAGACCACAGCC			ACTGTGGTCAGACCACAGC
LldR2_SER	RTYELVIDRVEEQIRTGALRVGDRLPAERDLAGMLGVSRAAVREALRALEAQGVLRMSVGTGPESG	TGCTGTGGTCTGACCATAGAT	SACE_3508	SACE_3507-3505	GCTGTGGTCTGACCATAGA
LldR2_SER	RTYELVIDRVEEQIRTGALRVGDRLPAERDLAGMLGVSRAAVREALRALEAQGVLRMSVGTGPESG	ATCTATGGTCAGACCACAGCA	SACE_3508	SACE_3508	TCTATGGTCAGACCACAGC
LldR2_SGR	RTHELVLQSIEEQVFAGKLRAGDRLPPERELAPVFGVSRSALREALRVLETIGVLVAQPGRGPDSG	ACTTCTGGTCCGACCACATAC	SGR_793	SGR_793	CTTCTGGTCCGACCACATA
LldR2_SGR	RTHELVLQSIEEQVFAGKLRAGDRLPPERELAPVFGVSRSALREALRVLETIGVLVAQPGRGPDSG	TATTTTGGTCTGACCTTATTG	SGR_793	SGR_794	ATTTTGGTCTGACCTTATT
LldR2_SGR	RTHELVLQSIEEQVFAGKLRAGDRLPPERELAPVFGVSRSALREALRVLETIGVLVAQPGRGPDSG	AGTTGTGGTCCGACCATACTA			GTTGTGGTCCGACCATACT
LldR2_SGR	RTHELVLQSIEEQVFAGKLRAGDRLPPERELAPVFGVSRSALREALRVLETIGVLVAQPGRGPDSG	TAGTATGGTCGGACCACAACT	SGR_793	SGR_795-797	AGTATGGTCGGACCACAAC
LldR2_SGR	RTHELVLQSIEEQVFAGKLRAGDRLPPERELAPVFGVSRSALREALRVLETIGVLVAQPGRGPDSG	CAATAAGGTCAGACCAAAATA			AATAAGGTCAGACCAAAAT
LldR2_STH	RIYQQIVDQITRMVQEGTLRPGDRLPPERQLAEEFGVSRSAVREALSALRMLGLVEARVGEGTFVT	ACGATTGGTCTGACCATCATG	STH97	STH96-93	CGATTGGTCTGACCATCAT
LldR2_STH	RIYQQIVDQITRMVQEGTLRPGDRLPPERQLAEEFGVSRSAVREALSALRMLGLVEARVGEGTFVT	CAGGCTGGTCACACCACCCGT			AGGCTGGTCACACCACCCG
LldR2_XCE	RTHERVLAQIEENLRTGAWALGERLPGERALAEQMGVSRPSVREAVRVLEAMGIVRTAVGSGPDAG	GGCTGTGGTCCGTCCACAGCC	Xcel_0375	Xcel_0375	GCTGTGGTCCGTCCACAGC
Mce2R_CAF	SVAAAVFEQILGRILDGSLDPGSALPSERALTLELGVTRQVVREALQRLDQLGLVEIRHGGGTRVL	TCAAGTGGTCGTACCACTTGA	Caci_7456	Caci_7456-7455	TCAAGTGGTCGTACCACTTGA
Mce2R_MBB	SVPEEVFEQIATDVLTGEMPPGEALPSERRLAELLGVSRPAVREALKRLSAAGLVEVRQGDVTTVR	GGTGTCGGTCTGACCACTTGA	BCG_0631	BCG_0631-0640	GGTGTCGGTCTGACCACTTGA
Mce2R_MJL	SVPEDVFDQIVTEVLSGQMQPGQTLPSERRLAEVLGVSRPAIREALKRLAGAGLIEVRQGDATTVR	CTAACTGGTCAGACCACTTGA	Mjls_2757	Mjls_2757-2758	CTAACTGGTCAGACCACTTGA
Mce2R_MPA	SVPEAVFDQIATDVLSGELPAGSALPSERRLAEVFGVSRPAVREALKRLSAASLVEVRQGGVTTVR	GCCGGTGGTCTGACCACCTGA	MAP4081	MAP4081-4089	GCCGGTGGTCTGACCACCTGA
Mce2R_MSM	SVPEDVFEQIVSEVLTGEMRPGESLPSERRLAEVLGVSRPAVREAIKRLTAAGLVEVRQGDATTVR	ACCACTGGTAAGACCACTTGA	MSMEG_3527	MSMEG_3527-3529	ACCACTGGTAAGACCACTTGA
Mce2R_MTU	SVPEEVFEQIATDVLTGEMPPGEALPSERRLAELLGVSRPAVREALKRLSAAGLVEVRQGDVTTVR	GGTGTCGGTCTGACCACTTGA	Rv0586	Rv0586-0594	GGTGTCGGTCTGACCACTTGA
Mce2R_MVA	SVPEDVFDQIISDVLSGEMRPGETLPSERRLAEVLGVSRPAIREALKRLAAAGLIEVRQGDATTVR	CACACTGGTCTGACCACTTGA	Mvan_2942	Mvan_2942-2943	CACACTGGTCTGACCACTTGA
Mce2R_NCA	SVPDEVFDQVLSEVVDGGIGAGEALPSERRLAEVLGVSRPAVREALQRMAQTRLLDVRHGGATTVR	CAATCTGGTCTGACCACTTGA	Noca_0011	Noca_0011-0010	CAATCTGGTCTGACCACTTGA
Mce2R_NFA1	SVSADVFEQIAAEVLSGERAPGSALPSERQLAEALGVSRPAVREALQRLAAAGLVAVRQGDTTTVL	ACGATTGGTCTTACCACTTGA	nfa1630	nfa1630-1620	ACGATTGGTCTTACCACTTGA
Mce2R_NFA1	SVSADVFEQIAAEVLSGERAPGSALPSERQLAEALGVSRPAVREALQRLAAAGLVAVRQGDTTTVL	GCAATTGGTCTTACCACGATT			GCAATTGGTCTTACCACGATT
Mce2R_NFA2	AVSDAVFGQLVDAILTGRIAPDEPLPAERELAETFQVNRHAVREALKRVQQSGLVRVAQGGKTRVL	CAAACTGGTCCAACCAGTTGA	nfa16280	nfa16280	CAAACTGGTCCAACCAGTTGA
Mce2R_RHA	SASTEVFDQITARVLGGDLAAGDALPSERRLAEAFGVSRPAIREAIQKLAQAGLVEVRQGDATSVR	TGCACTGGTAAGACCACTTGA	RHA1_ro01046	RHA1_ro01046-01047	TGCACTGGTAAGACCACTTGA
MdcY_AZC	EATPRLREALEDDIVSGRLKPGQRL-DEVGLAERFDVSRTPIREALIQLAASGMVEIRPRRGAFVA	TAATCATGTA-TGCAAGATTT	AZC_3296	AZC_3296	ATGTATGCAA
MdcY_AZC	EATPRLREALEDDIVSGRLKPGQRL-DEVGLAERFDVSRTPIREALIQLAASGMVEIRPRRGAFVA	AAATCTTGCA-TACATGATTA	AZC_3296	AZC_3297-3301	TTGCATACAT
MdcY_BJA	LLSDRIRNALTDEIASGALVAGSAL-EEQLLADRFGASRTPVREALRQLVVSGLVEVRGRRGLVVA	ATACATTAGA-TACAAATGAA	blr1279	bll1276-1271	TTAGATACAA
MdcY_BJA	LLSDRIRNALTDEIASGALVAGSAL-EEQLLADRFGASRTPVREALRQLVVSGLVEVRGRRGLVVA	AGTTTGCGTA-TACACTAATT			GCGTATACAC
MdcY_BJA	LLSDRIRNALTDEIASGALVAGSAL-EEQLLADRFGASRTPVREALRQLVVSGLVEVRGRRGLVVA	TTCATTTGTA-TCTAATGTAT	blr1279	blr1277-1278	TTGTATCTAA
MdcY_BJA	LLSDRIRNALTDEIASGALVAGSAL-EEQLLADRFGASRTPVREALRQLVVSGLVEVRGRRGLVVA	AATTAGTGTA-TACGCAAACT			GTGTATACGC
MdcY_BJA	LLSDRIRNALTDEIASGALVAGSAL-EEQLLADRFGASRTPVREALRQLVVSGLVEVRGRRGLVVA	GACCGGTGTA-TTCAAGGCAG	blr1279	blr1279	GTGTATTCAA
MdcY_DAR	RQSERLGELIEERIVTGTYPPGTRL-DEQELASTFGVSRTPVREALIQLASIGLIEIRPRRGATVP	GTATCTTGTA-TACACAGCGG	Daro_4024	Daro_4023-4013	TTGTATACAC
MdcY_DAR	RQSERLGELIEERIVTGTYPPGTRL-DEQELASTFGVSRTPVREALIQLASIGLIEIRPRRGATVP	GATATATGAA-TACAAATATT			ATGAATACAA
MdcY_DAR	RQSERLGELIEERIVTGTYPPGTRL-DEQELASTFGVSRTPVREALIQLASIGLIEIRPRRGATVP	AATATTTGTA-TTCATATATC	Daro_4024	Daro_4024	TTGTATTCAT
MdcY_DAR	RQSERLGELIEERIVTGTYPPGTRL-DEQELASTFGVSRTPVREALIQLASIGLIEIRPRRGATVP	CCGCTGTGTA-TACAAGATAC			GTGTATACAA
MdcY_DSH	RRADTIAQELENMILTGGFSDGDRL-NEIKLAEHFGVSRTPIREAFYHLGTAGLVEQIPRRGVFVR	GTAAATTGTA-TACAGTTTGC	Dshi_3004	Dshi_3003-2999	TTGTATACAG
MdcY_DSH	RRADTIAQELENMILTGGFSDGDRL-NEIKLAEHFGVSRTPIREAFYHLGTAGLVEQIPRRGVFVR	GCAAACTGTA-TACAATTTAC	Dshi_3004	Dshi_3004	CTGTATACAA
MdcY_LCH	KISDRLRETIEEQIATGELAPGSAL-DEALLVERHGVSRTPVREALIQLAAEGLVELRPRRGAVVA	ATTTAATGTA-TACGTAGACA	Lcho_0081	Lcho_0080-0073	ATGTATACGT
MdcY_LCH	KISDRLRETIEEQIATGELAPGSAL-DEALLVERHGVSRTPVREALIQLAAEGLVELRPRRGAVVA	TGTCTACGTA-TACATTAAAT	Lcho_0081	Lcho_0081	ACGTATACAT
MdcY_MAG	TRADEIRQVIEREIFQGLLRPGTRL-DEESLATRFGLSRTPVREAILQLVYSGLVVKKPRQGAVVA	ATTTCTTGGA-TACAAAATGG	amb3585	amb3584-3582	TTGGATACAA
MdcY_MAG	TRADEIRQVIEREIFQGLLRPGTRL-DEESLATRFGLSRTPVREAILQLVYSGLVVKKPRQGAVVA	ATCTCTTGTA-TACGTGATAC	amb3585	amb3585	TTGTATACGT
MdcY_MAG	TRADEIRQVIEREIFQGLLRPGTRL-DEESLATRFGLSRTPVREAILQLVYSGLVVKKPRQGAVVA	GGGAGATGTA-TACTCGGCAC			ATGTATACTC
MdcY_MCH	LLSDQIRNALTDEIASGVLAAGIAL-DEQDLADRFGASRTPVREALRQLASSGLVEMRPRRGVVVT	AAGCCCTGAA-TACAGGAAGG	Mchl_0023	Mchl_0023	CTGAATACAG
MdcY_MCH	LLSDQIRNALTDEIASGVLAAGIAL-DEQDLADRFGASRTPVREALRQLASSGLVEMRPRRGVVVT	ATAAATTGCA-TACGGTAGGG			TTGCATACGG
MdcY_MCH	LLSDQIRNALTDEIASGVLAAGIAL-DEQDLADRFGASRTPVREALRQLASSGLVEMRPRRGVVVT	CCTTCCTGTA-TTCAGGGCTT	Mchl_0023	Mchl_0025-0031	CTGTATTCAG
MdcY_MCH	LLSDQIRNALTDEIASGVLAAGIAL-DEQDLADRFGASRTPVREALRQLASSGLVEMRPRRGVVVT	CCCTACCGTA-TGCAATTTAT			CCGTATGCAA
MdcY_MET	LLSDQIRNALTDEIASGALPAGIAL-DEQDLADRFGASRTPVREALRQLASSGLVEVRPRRGVVVT	TTTGTGCGTA-TACACATTCT	M446_6860	M446_6857-6851	GCGTATACAC
MdcY_MET	LLSDQIRNALTDEIASGALPAGIAL-DEQDLADRFGASRTPVREALRQLASSGLVEVRPRRGVVVT	CAATAAGGAA-TACAAAGAAG			AGGAATACAA
MdcY_MET	LLSDQIRNALTDEIASGALPAGIAL-DEQDLADRFGASRTPVREALRQLASSGLVEVRPRRGVVVT	CTTCTTTGTA-TTCCTTATTG	M446_6860	M446_6858-6860	TTGTATTCCT
MdcY_MET	LLSDQIRNALTDEIASGALPAGIAL-DEQDLADRFGASRTPVREALRQLASSGLVEVRPRRGVVVT	AGAATGTGTA-TACGCACAAA			GTGTATACGC
MdcY_MEX	LLSDQIRNALTDEIASGVLAAGIAL-DEQDLADRFGASRTPVREALRQLASSGLVEMRPRRGVVVT	ACATCTTGCA-TACGATTGAG	Mext_0022	Mext_0022	TTGCATACGA
MdcY_MEX	LLSDQIRNALTDEIASGVLAAGIAL-DEQDLADRFGASRTPVREALRQLASSGLVEMRPRRGVVVT	AATCAATGAA-TACAGGAAGG			ATGAATACAG
MdcY_MEX	LLSDQIRNALTDEIASGVLAAGIAL-DEQDLADRFGASRTPVREALRQLASSGLVEMRPRRGVVVT	CCTTCCTGTA-TTCATTGATT	Mext_0022	Mext_0024-0030	CTGTATTCAT
MdcY_MEX	LLSDQIRNALTDEIASGVLAAGIAL-DEQDLADRFGASRTPVREALRQLASSGLVEMRPRRGVVVT	CTCAATCGTA-TGCAAGATGT			TCGTATGCAA
MdcY_MPO	LLSDQIRNALTDEIAAGVLAAGIAL-DEQDLADRFGASRTPVREALRQLAANGLVEMRPRRGVVVA	ATATCTTGCA-TACGATGGCC	Mpop_0043	Mpop_0045-0043	TTGCATACGA
MdcY_MPO	LLSDQIRNALTDEIAAGVLAAGIAL-DEQDLADRFGASRTPVREALRQLAANGLVEMRPRRGVVVA	GGTTTTTGTA-TTCCGCCTTG			TTGTATTCCG
MdcY_MPO	LLSDQIRNALTDEIAAGVLAAGIAL-DEQDLADRFGASRTPVREALRQLAANGLVEMRPRRGVVVA	GGCCATCGTA-TGCAAGATAT	Mpop_0043	Mpop_0046-0052	TCGTATGCAA
MdcY_MPO	LLSDQIRNALTDEIAAGVLAAGIAL-DEQDLADRFGASRTPVREALRQLAANGLVEMRPRRGVVVA	CAAGGCGGAA-TACAAAAACC			CGGAATACAA
MdcY_MPT	KISGQLRDLIEEQIATGELAPGSTL-DEATLVERHGVSRTPVREALIQLSAEGLIELRPRRGAVVA	GTTTAATGTA-TACATAAAAA	Mpe_A2899	Mpe_A2898-2891	ATGTATACAT
MdcY_MPT	KISGQLRDLIEEQIATGELAPGSTL-DEATLVERHGVSRTPVREALIQLSAEGLIELRPRRGAVVA	TTTTTATGTA-TACATTAAAC	Mpe_A2899	Mpe_A2899	ATGTATACAT
MdcY_MRD1	LLSDRIRDALTDAIASGTIAAGTAL-DEQNLADRYGASRTPVREALRQLAASGLVEIRPRRGVVVA	ACCTCTTGCA-TACCTTCCGC	Mrad2831_0165	Mrad2831_0165	TTGCATACCT
MdcY_MRD1	LLSDRIRDALTDAIASGTIAAGTAL-DEQNLADRYGASRTPVREALRQLAASGLVEIRPRRGVVVA	CAGTTTCGTA-TACGGGATTG			TCGTATACGG
MdcY_MRD1	LLSDRIRDALTDAIASGTIAAGTAL-DEQNLADRYGASRTPVREALRQLAASGLVEIRPRRGVVVA	CAATCCCGTA-TACGAAACTG	Mrad2831_0165	Mrad2831_0167-0172	CCGTATACGA
MdcY_MRD1	LLSDRIRDALTDAIASGTIAAGTAL-DEQNLADRYGASRTPVREALRQLAASGLVEIRPRRGVVVA	GCGGAAGGTA-TGCAAGAGGT			AGGTATGCAA
MdcY_MRD2	SHAQRLRQRIEDEIVSGELALGSRL-DENQLAARFGVSRTPIREALLQLAVTGLVQTKPRRGAIVS	CTTCGTTGTA-TGCATGGAAA	Mrad2831_2908	Mrad2831_2908	TTGTATGCAT
MdcY_MRD2	SHAQRLRQRIEDEIVSGELALGSRL-DENQLAARFGVSRTPIREALLQLAVTGLVQTKPRRGAIVS	TTTCCATGCA-TACAACGAAG	Mrad2831_2908	Mrad2831_2909-2911	ATGCATACAA
MdcY_MSL	LLSEQIRNALTDEIASGRLPAGAAL-DEQDLADRFGASRTPVREALRQLSVSGLVEMRPRRGVIVT	TTTTTTTGTA-TACACAAGGG	Msil_3196	Msil_3192-3186	TTGTATACAC
MdcY_MSL	LLSEQIRNALTDEIASGRLPAGAAL-DEQDLADRFGASRTPVREALRQLSVSGLVEMRPRRGVIVT	GCGATGTGTA-TGCGCGATAT			GTGTATGCGC
MdcY_MSL	LLSEQIRNALTDEIASGRLPAGAAL-DEQDLADRFGASRTPVREALRQLSVSGLVEMRPRRGVIVT	CAACTGTGTA-TACAAAAAAT	Msil_3196	Msil_3193	GTGTATACAA
MdcY_MSL	LLSEQIRNALTDEIASGRLPAGAAL-DEQDLADRFGASRTPVREALRQLSVSGLVEMRPRRGVIVT	AGGTAAAGTA-TACGTGATCA			AAGTATACGT
MdcY_MSL	LLSEQIRNALTDEIASGRLPAGAAL-DEQDLADRFGASRTPVREALRQLSVSGLVEMRPRRGVIVT	ATTTTTTGTA-TACACAGTTG	Msil_3196	Msil_3194-3196	TTGTATACAC
MdcY_MSL	LLSEQIRNALTDEIASGRLPAGAAL-DEQDLADRFGASRTPVREALRQLSVSGLVEMRPRRGVIVT	TGATCACGTA-TACTTTACCT			ACGTATACTT
MdcY_PAR	PLSLQISKKIEDDIIYGRLQPGTKL-DEVTLCEKYGVSRTPIREALKLLSSEGLVEIRPRRGAIIP	GCCTTTTGTA-TACAAAATAT	Psyc_1149	Psyc_1148-1140	TTGTATACAA
MdcY_PAR	PLSLQISKKIEDDIIYGRLQPGTKL-DEVTLCEKYGVSRTPIREALKLLSSEGLVEIRPRRGAIIP	ATATTTTGTA-TACAAAAGGC	Psyc_1149	Psyc_1149	TTGTATACAA
MdcY_PDE	PNTLRIRNALENAIVEGKYPPGARL-DPEALEREFEVSRTPIREALHQLEASGLVRVVPKRGTFVT	ATTTGATATA-TACAACAGAC	Pden_1722	Pden_1721-1719	ATATATACAA
MdcY_PDE	PNTLRIRNALENAIVEGKYPPGARL-DPEALEREFEVSRTPIREALHQLEASGLVRVVPKRGTFVT	GTCTGTTGTA-TATATCAAAT	Pden_1722	Pden_1722	TTGTATATAT
MdcY_RDE1	KRAEQIADSLEQLVFQGKYKDGQRL-DEIKLAARFNVSRTPIREALQRLVMSGMAEQIPRKGVFVR	TTATATTGTA-TACAAGAATG	RD1_1479	RD1_1478-1474	TTGTATACAA
MdcY_RDE1	KRAEQIADSLEQLVFQGKYKDGQRL-DEIKLAARFNVSRTPIREALQRLVMSGMAEQIPRKGVFVR	CATTCTTGTA-TACAATATAA	RD1_1479	RD1_1479	TTGTATACAA
MdcY_RDE2	KQANRIADALEEMVFTGQFREGERL-DEMRLAKKFGVSRTPVREALQRLVATDLAAQLPRRGVFVR	CTTGTTTGCA-CACAACGAAT	RD1_2894	RD1_2894	TTGCACACAA
MdcY_RET	NVGRWLRDEIENAILSYEFAPGERL-DETVLANRFGVSRTPVREALMQLDAIGLIEIRPRRGAVVI	TGTTTGTGTA-TACACGAGCG	RHE_CH00919	RHE_CH00919	GTGTATACAC
MdcY_RET	NVGRWLRDEIENAILSYEFAPGERL-DETVLANRFGVSRTPVREALMQLDAIGLIEIRPRRGAVVI	CGCTCGTGTA-TACACAAACA	RHE_CH00919	RHE_CH00920-00922	GTGTATACAC
MdcY_RRU	KAAERIYGAIVDKILAGTIKPGDSL-NELALAEAFGVSRTPVREALQHLSIAGLAERGARRAFMVR	GCTTAATGTA-TACGACAACA	Rru_A1347	Rru_A1315-1308	ATGTATACGA
MdcY_RRU	KAAERIYGAIVDKILAGTIKPGDSL-NELALAEAFGVSRTPVREALQHLSIAGLAERGARRAFMVR	TGTTGTCGTA-TACATTAAGC	Rru_A1347	Rru_A1316-1317	TCGTATACAT
MdcY_RRU	KAAERIYGAIVDKILAGTIKPGDSL-NELALAEAFGVSRTPVREALQHLSIAGLAERGARRAFMVR	GCGATATGTA-TACATATCTC	Rru_A1347	Rru_A1347	ATGTATACAT
MdcY_RRU	KAAERIYGAIVDKILAGTIKPGDSL-NELALAEAFGVSRTPVREALQHLSIAGLAERGARRAFMVR	GAGATATGTA-TACATATCGC	Rru_A1347	Rru_A1348	ATGTATACAT
MdcY_RLE	NVGRWLRDEIENSILSNEFSPGERL-DETVLATRFGVSRTPVREALMQLDAIGLIEIRPRRGAIVI	TGATCGTGTA-TACAAGAAGT	RL0989	RL0989	GTGTATACAA
MdcY_RLE	NVGRWLRDEIENSILSNEFSPGERL-DETVLATRFGVSRTPVREALMQLDAIGLIEIRPRRGAIVI	ACTTCTTGTA-TACACGATCA	RL0989	RL0990-0992	TTGTATACAC
MdcY_SMD	NIFYKLRDDIENGIVTGAFEPGERL-DETQLATRFGVSRTPIREALMQLSAIGLVEIRPRRGAIVV	GATTTTTGTA-TACAAGACGG	Smed_5133	Smed_5133	TTGTATACAA
MdcY_SMD	NIFYKLRDDIENGIVTGAFEPGERL-DETQLATRFGVSRTPIREALMQLSAIGLVEIRPRRGAIVV	CCGTCTTGTA-TACAAAAATC	Smed_5133	Smed_5134-5138	TTGTATACAA
MdcY_SME	NIFYKLRDDIENGIVTGEFEPGERL-DETQLAMRFGVSRTPIREALMQLSAIGLVEIRPRRGAVVV	TTCTCTTGTA-TACAAAAATC	SMa0160	SMa0157-0150	TTGTATACAA
MdcY_SME	NIFYKLRDDIENGIVTGEFEPGERL-DETQLAMRFGVSRTPIREALMQLSAIGLVEIRPRRGAVVV	GATTTTTGTA-TACAAGAGAA	SMa0160	SMa0160	TTGTATACAA
MdcY_SWI	LLSDRIRNALTDEIARGELAAGTQL-DEQQLGDRFGASRTPVREALRQLAVSGLVELRPRRGVVVT	GCAACTTGTA-TTCCACAATC	Swit_4283	Swit_4285-4283	TTGTATTCCA
MdcY_SWI	LLSDRIRNALTDEIARGELAAGTQL-DEQQLGDRFGASRTPVREALRQLAVSGLVELRPRRGVVVT	GATTGTGGAA-TACAAGTTGC	Swit_4283	Swit_4286-4292	TGGAATACAA
MdcY_VEI	KLTDLAYGMIEEAIVTLRIPPGSAI-SEQVLSEMTGVGRTPIREAIQRLAREHLIIVLPQRGLLVS	CGACTTTGTA-CGCAACTGAT	Veis_2899	Veis_2897-2890	TTGTACGCAA
MdcY_VEI	KLTDLAYGMIEEAIVTLRIPPGSAI-SEQVLSEMTGVGRTPIREAIQRLAREHLIIVLPQRGLLVS	ATCAGTTGCG-TACAAAGTCG	Veis_2899	Veis_2899	TTGCGTACAA
NtaR_ABO	RLAEQIYLQLKQDMFDFRLMPGDRF-SENEVAERMGVSRTPVREALFRLQRETFVDVLYRSGWQVK	CCAACTTGTG-TACAACCAGG	ABO_2508	ABO_2506-2513	CCAACTTGTGTACAACCAGG
NtaR_BAV	SRADAVYEAVKQDILDYRLAPGDRF-TETEIADRLCVSRTPVREALFRLQREGYLDVRHRNGWLVR	CCCACATGTA-TACCACTGAG	BAV2585	BAV0804	CCCACATGTATACCACTGAG
NtaR_BAV	SRADAVYEAVKQDILDYRLAPGDRF-TETEIADRLCVSRTPVREALFRLQREGYLDVRHRNGWLVR	CTCATCGGTA-TACAAGCTTG	BAV2585	BAV2580-2587	CTCATCGGTATACAAGCTTG
NtaR_BPT	TLAGQAYELIKRDLFEFRLLPGDDF-TEGELVARFGVSRTPVRQALYRLEREGFVLLRQRSGWRVR	CCTGCTGGTG-TACAAGTCGG	Bpet0292	Bpet0288	CCTGCTGGTGTACAAGTCGG
NtaR_BPT	TLAGQAYELIKRDLFEFRLLPGDDF-TEGELVARFGVSRTPVRQALYRLEREGFVLLRQRSGWRVR	ATGACTTGTA-TACAAGCGAG	Bpet0292	Bpet0294-0292	ATGACTTGTATACAAGCGAG
NtaR_BPT	TLAGQAYELIKRDLFEFRLLPGDDF-TEGELVARFGVSRTPVRQALYRLEREGFVLLRQRSGWRVR	CTCGCTTGTA-TACAAGTCAT	Bpet0292	Bpet0295-0299	CTCGCTTGTATACAAGTCAT
NtaR_BPY	PLAEQVYQQLKTDIFSFRLFPGDRF-SENGIAQHYGVSRTPMRDGLFRLQREGYLEVGFRRGWKVS	CAAACTTGTA-TTCAAGATTG	Bphyt_5236	Bphyt_5244-5236	CAAACTTGTATTCAAGATTG
NtaR_BXE	PLAEQVYQQLKNDIFSFRLFPGDRF-SENGIAQHYGVSRTPMRDGLFRLQREGYLEVGFRRGWKVS	CAAACTTGTA-TTCAAGATTG	Bxe_B1375	Bxe_B1367-1375	CAAACTTGTATTCAAGATTG
NtaR_CJA	NVAERIYQTIKDDIFSFRLLPGERF-SENEIAERVAASRTPVREALARLQREGFVEVSFRSGWQVK	CAAACTTGTA-TCCAAGATTG	CJA_1242	CJA_1244-1237	CAAACTTGTATCCAAGATTG
NtaR_DAC	SLAAQIYACLKNDIFDFRLLPGDRF-SEGEIATRMQVSRTPVRQALFWLQRDGYVDVHFKSGWQIK	CCAACTTGTG-TACAAGAGAG	Daci_3836	Daci_3836	CCAACTTGTGTACAAGAGAG
NtaR_ECA	ALAERVYQTLKNDIFDFRLMPGDRF-SESEIAERMSVSRTPVRQALFWLEREGYVEVYFRSGWQVR	CAATCTTGTA-TACCAGATGG	ECA2143	ECA2141-2148	CAATCTTGTATACCAGATGG
NtaR_ECA	ALAERVYQTLKNDIFDFRLMPGDRF-SESEIAERMSVSRTPVRQALFWLEREGYVEVYFRSGWQVR	CCATCTTGTG-TACAAGATGG	ECA2143	ECA3956-3954	CCATCTTGTGTACAAGATGG
NtaR_ESA	AQGDRIYRLMKQAIFDFRLLPGDRF-SENDVAARMGASRTPVRQALHRLEQEGYLDVQPRSGWQVR	TCATCTTGTA-TACCAGATGG	ESA_01769	ESA_01767-01774	TCATCTTGTATACCAGATGG
NtaR_ETA	ALADRVYLALKNDIFDFRLLPGDRF-SESEIATRMAVSRTPVRQALFRLQREGFVEVWFRSGWQVR	CCATCTTGTA-TACCGGACGG	ETA_06870	ETA_06890-06820	CCATCTTGTATACCGGACGG
NtaR_LCH	NLAEQAYVQLKGLIHDFELLPGDRF-TESEMGARLGVSRTPVREALFRLRNEGFLEVESKSGWFVR	CCTTGTTGTA-TACCAGTGAG	Lcho_3020	Lcho_3031-3020	CCTTGTTGTATACCAGTGAG
NtaR_MPT	NLAEQAYARLKAEIHDFLLVPGDRF-SEAEIGTRLGVSRTPVREALFRLRNEGFLEVESKSGWYVR	CCATCTTGTA-TACCAATGCG	Mpe_A0770	Mpe_A0769-0764	CCATCTTGTATACCAATGCG
NtaR_MPT	NLAEQAYARLKAEIHDFLLVPGDRF-SEAEIGTRLGVSRTPVREALFRLRNEGFLEVESKSGWYVR	CCATCTGGTA-CACAAGATAG	Mpe_A0770	Mpe_A0773-0770	CCATCTGGTACACAAGATAG
NtaR_PMY	NLAERIYAQLKDDIFEFRLLPGDRF-SEGEIAERMAASRTPVRQALYRLEREGYLEVYFRSGWQVK	CCAACTTGGA-TACAAGATGG	Pmen_0702	Pmen_0704 -0697	CCAACTTGGATACAAGATGG
NtaR_PST	ALAEDVYRRLKQEIFDFYLLPYDRF-TETQLADRYQVSRTPVRDALYRLQREGYLDVEFRRGWSVR	TCATCTTGTA-TACATGAATG	PSPTO_1352	PSPTO_1361-1352	TCATCTTGTATACATGAATG
NtaR_SPE	GLAERIYLQLKDDIFDFQLLPGDRF-SENEVALRMDVSRTPVRQALFWLEREGYVEVHFRSGWQVR	CCATCTTGTG-TACCAGATGG	Spro_1420	Spro_1418-1425	CCATCTTGTGTACCAGATGG
NtaR_VEI	SRADQVYEQLKRDVAEFRLVPGDRF-TEHAVSERLGVSRTPVRQALTRLQQEGHVEVMYRSGWRVL	GTGGCTGGGA-TACAAGATGG	Veis_0841	Veis_0832-0835	GTGGCTGGGATACAAGATGG
NtaR_VEI	SRADQVYEQLKRDVAEFRLVPGDRF-TEHAVSERLGVSRTPVRQALTRLQQEGHVEVMYRSGWRVL	CCGTCTTGAA-TACAAGATGG	Veis_0841	Veis_0836-0841	CCGTCTTGAATACAAGATGG
PA1520_PAE	TQDEIVYAHIFDAILEQRLAPGTKL-SEEALGEIFGVSRTIIRRALSRLAHEQVVLLRPNRGAVVA	CTGTTTTGTG-TACAAAAGTC	PA1520	PA0165-0166	TTGTGTACAA
PA1520_PAE	TQDEIVYAHIFDAILEQRLAPGTKL-SEEALGEIFGVSRTIIRRALSRLAHEQVVLLRPNRGAVVA	AATTATTGTG-CACAATTTTC	PA1520	PA0476	TTGTGCACAA
PA1520_PAE	TQDEIVYAHIFDAILEQRLAPGTKL-SEEALGEIFGVSRTIIRRALSRLAHEQVVLLRPNRGAVVA	AATTCTTGTA-TACAAAAACA			TTGTATACAA
PA1520_PAE	TQDEIVYAHIFDAILEQRLAPGTKL-SEEALGEIFGVSRTIIRRALSRLAHEQVVLLRPNRGAVVA	AACTTTTGTA-CACAATTAGT	PA1520	PA1502-1497	TTGTACACAA
PA1520_PAE	TQDEIVYAHIFDAILEQRLAPGTKL-SEEALGEIFGVSRTIIRRALSRLAHEQVVLLRPNRGAVVA	AAAATTTGTA-CCCAATCTAG			TTGTACCCAA
PA1520_PAE	TQDEIVYAHIFDAILEQRLAPGTKL-SEEALGEIFGVSRTIIRRALSRLAHEQVVLLRPNRGAVVA	TAATTTTGTA-TACATTTTTT			TTGTATACAT
PA1520_PAE	TQDEIVYAHIFDAILEQRLAPGTKL-SEEALGEIFGVSRTIIRRALSRLAHEQVVLLRPNRGAVVA	AAAAAATGTA-TACAAAATTA	PA1520	PA1503	ATGTATACAA
PA1520_PAE	TQDEIVYAHIFDAILEQRLAPGTKL-SEEALGEIFGVSRTIIRRALSRLAHEQVVLLRPNRGAVVA	CTAGATTGGG-TACAAATTTT			TTGGGTACAA
PA1520_PAE	TQDEIVYAHIFDAILEQRLAPGTKL-SEEALGEIFGVSRTIIRRALSRLAHEQVVLLRPNRGAVVA	ACTAATTGTG-TACAAAAGTT			TTGTGTACAA
PA1520_PAE	TQDEIVYAHIFDAILEQRLAPGTKL-SEEALGEIFGVSRTIIRRALSRLAHEQVVLLRPNRGAVVA	TTACTTTGTA-TACAAAAAAT	PA1520	PA1507	TTGTATACAA
PA1520_PAE	TQDEIVYAHIFDAILEQRLAPGTKL-SEEALGEIFGVSRTIIRRALSRLAHEQVVLLRPNRGAVVA	ATGAATTGTA-TACAAAAAAC	PA1520	PA1517-1513	TTGTATACAA
PA1520_PAE	TQDEIVYAHIFDAILEQRLAPGTKL-SEEALGEIFGVSRTIIRRALSRLAHEQVVLLRPNRGAVVA	CAAACTTGTA-TACAATAAAT			TTGTATACAA
PA1520_PAE	TQDEIVYAHIFDAILEQRLAPGTKL-SEEALGEIFGVSRTIIRRALSRLAHEQVVLLRPNRGAVVA	GTTTTTTGTA-TACAATTCAT	PA1520	PA1518	TTGTATACAA
PA1520_PAE	TQDEIVYAHIFDAILEQRLAPGTKL-SEEALGEIFGVSRTIIRRALSRLAHEQVVLLRPNRGAVVA	ATTTATTGTA-TACAAGTTTG			TTGTATACAA
PA1520_PAE	TQDEIVYAHIFDAILEQRLAPGTKL-SEEALGEIFGVSRTIIRRALSRLAHEQVVLLRPNRGAVVA	CCTTTTTGTA-TACAAAGGCA	PA1520	PA1519	TTGTATACAA
PA1520_PAE	TQDEIVYAHIFDAILEQRLAPGTKL-SEEALGEIFGVSRTIIRRALSRLAHEQVVLLRPNRGAVVA	AAATAGTGTA-CACAAGCAGC			GTGTACACAA
PA1520_PAE	TQDEIVYAHIFDAILEQRLAPGTKL-SEEALGEIFGVSRTIIRRALSRLAHEQVVLLRPNRGAVVA	GCTGCTTGTG-TACACTATTT	PA1520	PA1520	TTGTGTACAC
PA1520_PAE	TQDEIVYAHIFDAILEQRLAPGTKL-SEEALGEIFGVSRTIIRRALSRLAHEQVVLLRPNRGAVVA	TGCCTTTGTA-TACAAAAAGG			TTGTATACAA
PA1520_PAE	TQDEIVYAHIFDAILEQRLAPGTKL-SEEALGEIFGVSRTIIRRALSRLAHEQVVLLRPNRGAVVA	AAATTTTGTA-TACATTTGTC	PA1520	PA2938	TTGTATACAT
PA1520_PAE	TQDEIVYAHIFDAILEQRLAPGTKL-SEEALGEIFGVSRTIIRRALSRLAHEQVVLLRPNRGAVVA	TCGAATTGTC-TACAGTGTGC			TTGTCTACAG
PA1520_PEN	TQDDIVYAHIFEAILEQRLAPGTKL-SEEALGEIFGVSRTIIRRALSRLAHESVVLLRPNRGAVVA	CACGTTTGTA-CACACCCCTC	PSEEN1760	PSEEN0801	TTGTACACAC
PA1520_PEN	TQDDIVYAHIFEAILEQRLAPGTKL-SEEALGEIFGVSRTIIRRALSRLAHESVVLLRPNRGAVVA	AAACTTTGTA-TACAATTTAT			TTGTATACAA
PA1520_PEN	TQDDIVYAHIFEAILEQRLAPGTKL-SEEALGEIFGVSRTIIRRALSRLAHESVVLLRPNRGAVVA	AAGACTTGTC-TACAGTAGCG			TTGTCTACAG
PA1520_PEN	TQDDIVYAHIFEAILEQRLAPGTKL-SEEALGEIFGVSRTIIRRALSRLAHESVVLLRPNRGAVVA	CATTTTTGTG-TGCACTTTTA	PSEEN1760	PSEEN1660-1659	TTGTGTGCAC
PA1520_PEN	TQDDIVYAHIFEAILEQRLAPGTKL-SEEALGEIFGVSRTIIRRALSRLAHESVVLLRPNRGAVVA	GTGTTTTGTA-TACAAGCTGA			TTGTATACAA
PA1520_PEN	TQDDIVYAHIFEAILEQRLAPGTKL-SEEALGEIFGVSRTIIRRALSRLAHESVVLLRPNRGAVVA	TAATTTTGTA-CACATAAACG			TTGTACACAT
PA1520_PEN	TQDDIVYAHIFEAILEQRLAPGTKL-SEEALGEIFGVSRTIIRRALSRLAHESVVLLRPNRGAVVA	ACTATTTGTA-TACAATTTTT	PSEEN1760	PSEEN1672-1667	TTGTATACAA
PA1520_PEN	TQDDIVYAHIFEAILEQRLAPGTKL-SEEALGEIFGVSRTIIRRALSRLAHESVVLLRPNRGAVVA	GCAAGTTGTA-TACAATTACA			TTGTATACAA
PA1520_PEN	TQDDIVYAHIFEAILEQRLAPGTKL-SEEALGEIFGVSRTIIRRALSRLAHESVVLLRPNRGAVVA	TGTAATTGTA-TACAACTTGC	PSEEN1760	PSEEN1674	TTGTATACAA
PA1520_PEN	TQDDIVYAHIFEAILEQRLAPGTKL-SEEALGEIFGVSRTIIRRALSRLAHESVVLLRPNRGAVVA	AAAAATTGTA-TACAAATAGT			TTGTATACAA
PA1520_PEN	TQDDIVYAHIFEAILEQRLAPGTKL-SEEALGEIFGVSRTIIRRALSRLAHESVVLLRPNRGAVVA	GATGGTTGTG-CCCAACGCGG	PSEEN1760	PSEEN1679	TTGTGCCCAA
PA1520_PEN	TQDDIVYAHIFEAILEQRLAPGTKL-SEEALGEIFGVSRTIIRRALSRLAHESVVLLRPNRGAVVA	AACAGCTGTG-GCCAATCGAA			CTGTGGCCAA
PA1520_PEN	TQDDIVYAHIFEAILEQRLAPGTKL-SEEALGEIFGVSRTIIRRALSRLAHESVVLLRPNRGAVVA	AGAAGTTGTA-TACAATCAGC	PSEEN1760	PSEEN1685-1680	TTGTATACAA
PA1520_PEN	TQDDIVYAHIFEAILEQRLAPGTKL-SEEALGEIFGVSRTIIRRALSRLAHESVVLLRPNRGAVVA	ATAAATTGTA-CACAATTTTT			TTGTACACAA
PA1520_PEN	TQDDIVYAHIFEAILEQRLAPGTKL-SEEALGEIFGVSRTIIRRALSRLAHESVVLLRPNRGAVVA	AAAAATTGTG-TACAATTTAT	PSEEN1760	PSEEN1686	TTGTGTACAA
PA1520_PEN	TQDDIVYAHIFEAILEQRLAPGTKL-SEEALGEIFGVSRTIIRRALSRLAHESVVLLRPNRGAVVA	GCTGATTGTA-TACAACTTCT			TTGTATACAA
PA1520_PEN	TQDDIVYAHIFEAILEQRLAPGTKL-SEEALGEIFGVSRTIIRRALSRLAHESVVLLRPNRGAVVA	ATTCTTTGTA-CACAAAAGCA	PSEEN1760	PSEEN1759	TTGTACACAA
PA1520_PEN	TQDDIVYAHIFEAILEQRLAPGTKL-SEEALGEIFGVSRTIIRRALSRLAHESVVLLRPNRGAVVA	CGCCATTGTA-CACAGGCTGA			TTGTACACAG
PA1520_PEN	TQDDIVYAHIFEAILEQRLAPGTKL-SEEALGEIFGVSRTIIRRALSRLAHESVVLLRPNRGAVVA	TCAGCCTGTG-TACAATGGCG	PSEEN1760	PSEEN1760	CTGTGTACAA
PA1520_PEN	TQDDIVYAHIFEAILEQRLAPGTKL-SEEALGEIFGVSRTIIRRALSRLAHESVVLLRPNRGAVVA	TGCTTTTGTG-TACAAAGAAT			TTGTGTACAA
PA1520_PFL	TQDDIVYAHIFEAILEQRLAPGTKL-SEEALGEIFGVSRTIIRRALSRLAHEGVVLLRPNRGAVVA	ATTTTTTGTA-TACAATAATT	PFL_1883	PFL_1701-1696	TTGTATACAA
PA1520_PFL	TQDDIVYAHIFEAILEQRLAPGTKL-SEEALGEIFGVSRTIIRRALSRLAHEGVVLLRPNRGAVVA	ACCACTTGTA-TACAATTACA			TTGTATACAA
PA1520_PFL	TQDDIVYAHIFEAILEQRLAPGTKL-SEEALGEIFGVSRTIIRRALSRLAHEGVVLLRPNRGAVVA	TGTAATTGTA-TACAAGTGGT	PFL_1883	PFL_1702	TTGTATACAA
PA1520_PFL	TQDDIVYAHIFEAILEQRLAPGTKL-SEEALGEIFGVSRTIIRRALSRLAHEGVVLLRPNRGAVVA	AATTATTGTA-TACAAAAAAT			TTGTATACAA
PA1520_PFL	TQDDIVYAHIFEAILEQRLAPGTKL-SEEALGEIFGVSRTIIRRALSRLAHEGVVLLRPNRGAVVA	CATTTTTGTG-TGCACTTCAA	PFL_1883	PFL_1853-1852	TTGTGTGCAC
PA1520_PFL	TQDDIVYAHIFEAILEQRLAPGTKL-SEEALGEIFGVSRTIIRRALSRLAHEGVVLLRPNRGAVVA	ATGTTTTGTA-TACAAAAAAA			TTGTATACAA
PA1520_PFL	TQDDIVYAHIFEAILEQRLAPGTKL-SEEALGEIFGVSRTIIRRALSRLAHEGVVLLRPNRGAVVA	AAAACCTGTA-CACAAGAATG			CTGTACACAA
PA1520_PFL	TQDDIVYAHIFEAILEQRLAPGTKL-SEEALGEIFGVSRTIIRRALSRLAHEGVVLLRPNRGAVVA	ATGGGTTGTG-TACAATGTGC	PFL_1883	PFL_1883	TTGTGTACAA
PA1520_PFL	TQDDIVYAHIFEAILEQRLAPGTKL-SEEALGEIFGVSRTIIRRALSRLAHEGVVLLRPNRGAVVA	ACCCAATGTG-TACAAGATCC	PFL_1883	PFL_2039	ATGTGTACAA
PA1520_PFL	TQDDIVYAHIFEAILEQRLAPGTKL-SEEALGEIFGVSRTIIRRALSRLAHEGVVLLRPNRGAVVA	TTTCTTTGTA-TACAAACGCA	PFL_1883	PFL_4364	TTGTATACAA
PA1520_PFL	TQDDIVYAHIFEAILEQRLAPGTKL-SEEALGEIFGVSRTIIRRALSRLAHEGVVLLRPNRGAVVA	TATTATTGTG-TACAATTTTT	PFL_1883	PFL_4365	TTGTGTACAA
PA1520_PFL	TQDDIVYAHIFEAILEQRLAPGTKL-SEEALGEIFGVSRTIIRRALSRLAHEGVVLLRPNRGAVVA	AATGATTGTA-TACAAGTTTG			TTGTATACAA
PA1520_PFL	TQDDIVYAHIFEAILEQRLAPGTKL-SEEALGEIFGVSRTIIRRALSRLAHEGVVLLRPNRGAVVA	CAAACTTGTA-TACAATCATT	PFL_1883	PFL_4366-4372	TTGTATACAA
PA1520_PFL	TQDDIVYAHIFEAILEQRLAPGTKL-SEEALGEIFGVSRTIIRRALSRLAHEGVVLLRPNRGAVVA	AAAAATTGTA-CACAATAATA			TTGTACACAA
PA1520_PMY	TQDDVVYAHIFDAILEQRLAPGTKL-SEEALGEIFGVSRTIIRRALSRLAHEGVVLLRPNRGAVVA	AAGAAATGTA-TACAAAGCTG	Pmen_2755	Pmen_0163	ATGTATACAA
PA1520_PMY	TQDDVVYAHIFDAILEQRLAPGTKL-SEEALGEIFGVSRTIIRRALSRLAHEGVVLLRPNRGAVVA	ATTAAGTGTC-TACAGTACTC			GTGTCTACAG
PA1520_PMY	TQDDVVYAHIFDAILEQRLAPGTKL-SEEALGEIFGVSRTIIRRALSRLAHEGVVLLRPNRGAVVA	TTGACCTGTG-TACAATTGCT	Pmen_2755	Pmen_2755	CTGTGTACAA
PA1520_PMY	TQDDVVYAHIFDAILEQRLAPGTKL-SEEALGEIFGVSRTIIRRALSRLAHEGVVLLRPNRGAVVA	TGATGTTGTA-TACAAAAAAT			TTGTATACAA
PA1520_PMY	TQDDVVYAHIFDAILEQRLAPGTKL-SEEALGEIFGVSRTIIRRALSRLAHEGVVLLRPNRGAVVA	ATTTTTTGTA-TACAACATCA	Pmen_2755	Pmen_2756	TTGTATACAA
PA1520_PMY	TQDDVVYAHIFDAILEQRLAPGTKL-SEEALGEIFGVSRTIIRRALSRLAHEGVVLLRPNRGAVVA	AGCAATTGTA-CACAGGTCAA			TTGTACACAG
PA1520_PMY	TQDDVVYAHIFDAILEQRLAPGTKL-SEEALGEIFGVSRTIIRRALSRLAHEGVVLLRPNRGAVVA	ATTTATTGTG-TACAATTTTA	Pmen_2755	Pmen_2757	TTGTGTACAA
PA1520_PMY	TQDDVVYAHIFDAILEQRLAPGTKL-SEEALGEIFGVSRTIIRRALSRLAHEGVVLLRPNRGAVVA	GCTAATTGTA-TACAAAGTTA			TTGTATACAA
PA1520_PMY	TQDDVVYAHIFDAILEQRLAPGTKL-SEEALGEIFGVSRTIIRRALSRLAHEGVVLLRPNRGAVVA	TAACTTTGTA-TACAATTAGC	Pmen_2755	Pmen_2758 -2761	TTGTATACAA
PA1520_PMY	TQDDVVYAHIFDAILEQRLAPGTKL-SEEALGEIFGVSRTIIRRALSRLAHEGVVLLRPNRGAVVA	TAAAATTGTA-CACAATAAAT			TTGTACACAA
PA1520_PMY	TQDDVVYAHIFDAILEQRLAPGTKL-SEEALGEIFGVSRTIIRRALSRLAHEGVVLLRPNRGAVVA	ATTTTTTGTG-CACAATCCAA	Pmen_2755	Pmen_2762-2763	TTGTGCACAA
PA1520_PMY	TQDDVVYAHIFDAILEQRLAPGTKL-SEEALGEIFGVSRTIIRRALSRLAHEGVVLLRPNRGAVVA	ATTTTTTGTG-TGCAATTTAT	Pmen_2755	Pmen_2764	TTGTGTGCAA
PA1520_PMY	TQDDVVYAHIFDAILEQRLAPGTKL-SEEALGEIFGVSRTIIRRALSRLAHEGVVLLRPNRGAVVA	ATTTTCTGTG-TACAAGACAA			CTGTGTACAA
PA1520_PMY	TQDDVVYAHIFDAILEQRLAPGTKL-SEEALGEIFGVSRTIIRRALSRLAHEGVVLLRPNRGAVVA	AATGGCTGTA-TACACAGATT			CTGTATACAC
PA1520_PMY	TQDDVVYAHIFDAILEQRLAPGTKL-SEEALGEIFGVSRTIIRRALSRLAHEGVVLLRPNRGAVVA	AATAAATGTA-TACAATGAAA	Pmen_2755	Pmen_2768	ATGTATACAA
PA1520_PMY	TQDDVVYAHIFDAILEQRLAPGTKL-SEEALGEIFGVSRTIIRRALSRLAHEGVVLLRPNRGAVVA	TCAGATTGTA-TACAAAACGC			TTGTATACAA
PA1520_PMY	TQDDVVYAHIFDAILEQRLAPGTKL-SEEALGEIFGVSRTIIRRALSRLAHEGVVLLRPNRGAVVA	GCGTTTTGTA-TACAATCTGA	Pmen_2755	Pmen_2769-2774	TTGTATACAA
PA1520_PMY	TQDDVVYAHIFDAILEQRLAPGTKL-SEEALGEIFGVSRTIIRRALSRLAHEGVVLLRPNRGAVVA	TTTCATTGTA-TACATTTATT			TTGTATACAT
PA1520_PMY	TQDDVVYAHIFDAILEQRLAPGTKL-SEEALGEIFGVSRTIIRRALSRLAHEGVVLLRPNRGAVVA	CAGGGTTGAA-CACAATCTCC	Pmen_2755	Pmen_3697	TTGAACACAA
PA1520_PPR	TQDDVVYCHIFDAILEQRLPPGTKL-NEEALSEIFSVSRTIIRRALLRLSLEQVVVIRPNRGAIVA	AGAAATTGTA-CACAAAACGA	PBPRA2242	PBPRA2242	TTGTACACAA
PA1520_PPR	TQDDVVYCHIFDAILEQRLPPGTKL-NEEALSEIFSVSRTIIRRALLRLSLEQVVVIRPNRGAIVA	GAAAGCGGTA-TACAAAAAGG	PBPRA2242	PBPRA2259	CGGTATACAA
PA1520_PPR	TQDDVVYCHIFDAILEQRLPPGTKL-NEEALSEIFSVSRTIIRRALLRLSLEQVVVIRPNRGAIVA	GTTGATTGTA-TACAATTCGT	PBPRA2242	PBPRA2263-2260	TTGTATACAA
PA1520_PPR	TQDDVVYCHIFDAILEQRLPPGTKL-NEEALSEIFSVSRTIIRRALLRLSLEQVVVIRPNRGAIVA	TAACTATGTA-CACAATTTGG			ATGTACACAA
PA1520_PPR	TQDDVVYCHIFDAILEQRLPPGTKL-NEEALSEIFSVSRTIIRRALLRLSLEQVVVIRPNRGAIVA	CCAAATTGTG-TACATAGTTA	PBPRA2242	PBPRA2264	TTGTGTACAT
PA1520_PPR	TQDDVVYCHIFDAILEQRLPPGTKL-NEEALSEIFSVSRTIIRRALLRLSLEQVVVIRPNRGAIVA	ACGAATTGTA-TACAATCAAC			TTGTATACAA
PA1520_PPR	TQDDVVYCHIFDAILEQRLPPGTKL-NEEALSEIFSVSRTIIRRALLRLSLEQVVVIRPNRGAIVA	AGACCTTGTA-TACAATCACA	PBPRA2242	PBPRA2265-2266	TTGTATACAA
PA1520_PPR	TQDDVVYCHIFDAILEQRLPPGTKL-NEEALSEIFSVSRTIIRRALLRLSLEQVVVIRPNRGAIVA	GCAATCTGTG-TATAGCTTCG	PBPRA2242	PBPRA2272	CTGTGTATAG
PA1520_PPR	TQDDVVYCHIFDAILEQRLPPGTKL-NEEALSEIFSVSRTIIRRALLRLSLEQVVVIRPNRGAIVA	TTAAATTGTA-TACAATCATG	PBPRA2242	PBPRA2275-2273	TTGTATACAA
PA1520_PPR	TQDDVVYCHIFDAILEQRLPPGTKL-NEEALSEIFSVSRTIIRRALLRLSLEQVVVIRPNRGAIVA	TATTGTTGTA-TACATAAATC			TTGTATACAT
PA1520_PPR	TQDDVVYCHIFDAILEQRLPPGTKL-NEEALSEIFSVSRTIIRRALLRLSLEQVVVIRPNRGAIVA	GATTTATGTA-TACAACAATA	PBPRA2242	PBPRA2276-2277	ATGTATACAA
PA1520_PPR	TQDDVVYCHIFDAILEQRLPPGTKL-NEEALSEIFSVSRTIIRRALLRLSLEQVVVIRPNRGAIVA	CATGATTGTA-TACAATTTAA			TTGTATACAA
PA1520_PPU	TQDDIVYAHIFEAILEQRLAPGTKL-SEEALGEIFGVSRTIIRRALSRLAHESVVLLRPNRGAVVA	TGCTTTTGTG-TACAAATAAA	PP_4283	PP_4283	TTGTGTACAA
PA1520_PPU	TQDDIVYAHIFEAILEQRLAPGTKL-SEEALGEIFGVSRTIIRRALSRLAHESVVLLRPNRGAVVA	TCAGCCTGTG-TACAATGGCG			CTGTGTACAA
PA1520_PPU	TQDDIVYAHIFEAILEQRLAPGTKL-SEEALGEIFGVSRTIIRRALSRLAHESVVLLRPNRGAVVA	TTTATTTGTA-CACAAAAGCA	PP_4283	PP_4284	TTGTACACAA
PA1520_PPU	TQDDIVYAHIFEAILEQRLAPGTKL-SEEALGEIFGVSRTIIRRALSRLAHESVVLLRPNRGAVVA	CGCCATTGTA-CACAGGCTGA			TTGTACACAG
PA1520_PPU	TQDDIVYAHIFEAILEQRLAPGTKL-SEEALGEIFGVSRTIIRRALSRLAHESVVLLRPNRGAVVA	AAAAATTGTG-TACAATCCTT	PP_4283	PP_4285	TTGTGTACAA
PA1520_PPU	TQDDIVYAHIFEAILEQRLAPGTKL-SEEALGEIFGVSRTIIRRALSRLAHESVVLLRPNRGAVVA	GCTGATTGTA-TACAACTTCT			TTGTATACAA
PA1520_PPU	TQDDIVYAHIFEAILEQRLAPGTKL-SEEALGEIFGVSRTIIRRALSRLAHESVVLLRPNRGAVVA	AGAAGTTGTA-TACAATCAGC	PP_4283	PP_4286-4293	TTGTATACAA
PA1520_PPU	TQDDIVYAHIFEAILEQRLAPGTKL-SEEALGEIFGVSRTIIRRALSRLAHESVVLLRPNRGAVVA	AAGGATTGTA-CACAATTTTT			TTGTACACAA
PA1520_PPU	TQDDIVYAHIFEAILEQRLAPGTKL-SEEALGEIFGVSRTIIRRALSRLAHESVVLLRPNRGAVVA	TGTAATTGTA-TACAACTTGC	PP_4283	PP_4296	TTGTATACAA
PA1520_PPU	TQDDIVYAHIFEAILEQRLAPGTKL-SEEALGEIFGVSRTIIRRALSRLAHESVVLLRPNRGAVVA	AAATATTGTA-TACAAAAATA			TTGTATACAA
PA1520_PPU	TQDDIVYAHIFEAILEQRLAPGTKL-SEEALGEIFGVSRTIIRRALSRLAHESVVLLRPNRGAVVA	TATTTTTGTA-TACAATATTT	PP_4283	PP_4297-4302	TTGTATACAA
PA1520_PPU	TQDDIVYAHIFEAILEQRLAPGTKL-SEEALGEIFGVSRTIIRRALSRLAHESVVLLRPNRGAVVA	GCAAGTTGTA-TACAATTACA			TTGTATACAA
PA1520_PPU	TQDDIVYAHIFEAILEQRLAPGTKL-SEEALGEIFGVSRTIIRRALSRLAHESVVLLRPNRGAVVA	CATTTTTGTG-TGCACTTTCT	PP_4283	PP_4309-4310	TTGTGTGCAC
PA1520_PPU	TQDDIVYAHIFEAILEQRLAPGTKL-SEEALGEIFGVSRTIIRRALSRLAHESVVLLRPNRGAVVA	GTGTTTTGTA-TACAACTTAA			TTGTATACAA
PA1520_PPU	TQDDIVYAHIFEAILEQRLAPGTKL-SEEALGEIFGVSRTIIRRALSRLAHESVVLLRPNRGAVVA	ATTTTTTGTA-CACAAAAACG			TTGTACACAA
PA1520_PPU	TQDDIVYAHIFEAILEQRLAPGTKL-SEEALGEIFGVSRTIIRRALSRLAHESVVLLRPNRGAVVA	ATGCTTTGTA-CACACCCTTC	PP_4283	PP_4643	TTGTACACAC
PA1520_PPU	TQDDIVYAHIFEAILEQRLAPGTKL-SEEALGEIFGVSRTIIRRALSRLAHESVVLLRPNRGAVVA	AAATATTGTA-TACAATTCTT			TTGTATACAA
PA1520_PPU	TQDDIVYAHIFEAILEQRLAPGTKL-SEEALGEIFGVSRTIIRRALSRLAHESVVLLRPNRGAVVA	AGGAAGTGTC-TACAGTAGCG			GTGTCTACAG
PA1520_PSA	TQDDIVYAHIFDAILEQRLAPGTKL-SEEALGEIFGVSRTIIRRALSRLAHEGVVLLRPNRGAVVA	ATTGATTGTG-CACAAGCGCA	PST_3088	PST_3088	TTGTGCACAA
PA1520_PSA	TQDDIVYAHIFDAILEQRLAPGTKL-SEEALGEIFGVSRTIIRRALSRLAHEGVVLLRPNRGAVVA	TGCTTTTGTA-TACAAGAATT	PST_3088	PST_3089	TTGTATACAA
PA1520_PSA	TQDDIVYAHIFDAILEQRLAPGTKL-SEEALGEIFGVSRTIIRRALSRLAHEGVVLLRPNRGAVVA	AATTCTTGTA-TACAAAAGCA	PST_3088	PST_3090-3091	TTGTATACAA
PA1520_PSA	TQDDIVYAHIFDAILEQRLAPGTKL-SEEALGEIFGVSRTIIRRALSRLAHEGVVLLRPNRGAVVA	TGCGCTTGTG-CACAATCAAT			TTGTGCACAA
PA1520_PSA	TQDDIVYAHIFDAILEQRLAPGTKL-SEEALGEIFGVSRTIIRRALSRLAHEGVVLLRPNRGAVVA	TGAAACTGTG-TACAAAAATA	PST_3088	PST_3092	CTGTGTACAA
PA1520_PSA	TQDDIVYAHIFDAILEQRLAPGTKL-SEEALGEIFGVSRTIIRRALSRLAHEGVVLLRPNRGAVVA	CCAGATTGTA-TACAAGTCGA			TTGTATACAA
PA1520_PSA	TQDDIVYAHIFDAILEQRLAPGTKL-SEEALGEIFGVSRTIIRRALSRLAHEGVVLLRPNRGAVVA	TCGACTTGTA-TACAATCTGG	PST_3088	PST_3093-3098	TTGTATACAA
PA1520_PSA	TQDDIVYAHIFDAILEQRLAPGTKL-SEEALGEIFGVSRTIIRRALSRLAHEGVVLLRPNRGAVVA	TATTTTTGTA-CACAGTTTCA			TTGTACACAG
PA1520_PSA	TQDDIVYAHIFDAILEQRLAPGTKL-SEEALGEIFGVSRTIIRRALSRLAHEGVVLLRPNRGAVVA	GCAAATTGTG-CACAATATTA	PST_3088	PST_3099	TTGTGCACAA
PA1520_PSA	TQDDIVYAHIFDAILEQRLAPGTKL-SEEALGEIFGVSRTIIRRALSRLAHEGVVLLRPNRGAVVA	TCGCCCTGTC-TACAGATTGC			CTGTCTACAG
PA1520_PST	TQDDIVYEHIFDAILEQRLAPGTKL-SEEALGEIFGVSRTIIRRALSRLGHEGVVLLRPNRGAVVV	GCACCCTGTG-TACAATGCGC	PSPTO_3664	PSPTO_3664	CTGTGTACAA
PA1520_PST	TQDDIVYEHIFDAILEQRLAPGTKL-SEEALGEIFGVSRTIIRRALSRLGHEGVVLLRPNRGAVVV	TTTTATTGTG-TACAGCTTTT	PSPTO_3664	PSPTO_3665	TTGTGTACAG
PA1520_PST	TQDDIVYEHIFDAILEQRLAPGTKL-SEEALGEIFGVSRTIIRRALSRLGHEGVVLLRPNRGAVVV	GAAGATTGTA-TACAATTTGT			TTGTATACAA
PA1520_PST	TQDDIVYEHIFDAILEQRLAPGTKL-SEEALGEIFGVSRTIIRRALSRLGHEGVVLLRPNRGAVVV	ACAAATTGTA-TACAATCTTC	PSPTO_3664	PSPTO_3666-3671	TTGTATACAA
PA1520_PST	TQDDIVYEHIFDAILEQRLAPGTKL-SEEALGEIFGVSRTIIRRALSRLGHEGVVLLRPNRGAVVV	AAAAGCTGTA-CACAATAAAA			CTGTACACAA
PdhR_AHA	KLADAIVAELEQMILEGSLQPGQKLPPERELAIQFQVSRPSLREAIQRLEARGLLYRRQGGGTYVQ	AATATTGGTCTGACCAATTTC	AHA_3864	AHA_3864-3861	ATTGGTCTGACCAAT
PdhR_AHA	KLADAIVAELEQMILEGSLQPGQKLPPERELAIQFQVSRPSLREAIQRLEARGLLYRRQGGGTYVQ	GAAATTGGTAATACCAATTTA			ATTGGTAATACCAAT
PdhR_AMC	KLSDVITEQLESMILDGTLLAGQKLPPERELALEFDVSRPSLREAIGNLQARGLVERKQGGGTFVN	TAAAATGGTATTACCAATTGT	MADE_03226	MADE_03226-03223	AATGGTATTACCAAT
PdhR_ASA	KLADAIVAELEQMILEGSLQPGQKLPPERELAIQFQVSRPSLREAIQRLEARGLLYRRQGGGTYVQ	AATATTGGTCAGACCAATTTC	ASA_0418	ASA_0418-0421	ATTGGTCAGACCAAT
PdhR_ASA	KLADAIVAELEQMILEGSLQPGQKLPPERELAIQFQVSRPSLREAIQRLEARGLLYRRQGGGTYVQ	GAAATTGGTAATACCAATTTA			ATTGGTAATACCAAT
PdhR_CKO	KLSDVIEQQLEFLILEGTLRPGEKLPPERELAKQFDVSRPSLREAIQRLEAKGLLLRRQGGGTFVQ	AACAATGGTTTTACCAATTGG	CKO_03260	CKO_00205	AATGGTTTTACCAAT
PdhR_CKO	KLSDVIEQQLEFLILEGTLRPGEKLPPERELAKQFDVSRPSLREAIQRLEAKGLLLRRQGGGTFVQ	AATTTTGGTATGACCAATGCA	CKO_03260	CKO_01946	TTTGGTATGACCAAT
PdhR_CKO	KLSDVIEQQLEFLILEGTLRPGEKLPPERELAKQFDVSRPSLREAIQRLEAKGLLLRRQGGGTFVQ	TACATTGGTTATACCAATTAC	CKO_03260	CKO_02729-02733	ATTGGTTATACCAAT
PdhR_CKO	KLSDVIEQQLEFLILEGTLRPGEKLPPERELAKQFDVSRPSLREAIQRLEAKGLLLRRQGGGTFVQ	TTAATTGGTAATACAAATACA	CKO_03260	CKO_03214	ATTGGTAATACAAAT
PdhR_CKO	KLSDVIEQQLEFLILEGTLRPGEKLPPERELAKQFDVSRPSLREAIQRLEAKGLLLRRQGGGTFVQ	GAAATTGGTAAGACCAATTGA	CKO_03260	CKO_03260-03256	ATTGGTAAGACCAAT
PdhR_CPS	KLADIILAQLEGMIIEGSLQPGEKLLPERELALQFEVSRPSLREAIQKLEAKGLVTRKQGGGTFVC	TAAATAAGTTTGACCAATATT	CPS_4809	CPS_1049-1050	ATAAGTTTGACCAAT
PdhR_CPS	KLADIILAQLEGMIIEGSLQPGEKLLPERELALQFEVSRPSLREAIQKLEAKGLVTRKQGGGTFVC	AGGATTGGTCAGACCAATCCA	CPS_4809	CPS_4809-4805	ATTGGTCAGACCAAT
PdhR_CPS	KLADIILAQLEGMIIEGSLQPGEKLLPERELALQFEVSRPSLREAIQKLEAKGLVTRKQGGGTFVC	CTGATTGGTCTTACCAATTTA			ATTGGTCTTACCAAT
PdhR_EAM	KLSDVIEQQLESLIMEGTLRPGEKLLPERELALQFDVSRPSLREAIQRLEAKGLLLRRQGGGTFVQ	TAAATTGGTATTACCAATTTA	EAM_0746	EAM_0746-0749	ATTGGTATTACCAAT
PdhR_ECA	KLSDVIEQQLEFLILEGTLRPGEKLPPERELAKQFDVSRPSLREAIQRLEAKGLLLRRQGGGTFVQ	AATTTTGGTATGACCAAATAA	ECA3790	ECA1815	TTTGGTATGACCAAA
PdhR_ECA	KLSDVIEQQLEFLILEGTLRPGEKLPPERELAKQFDVSRPSLREAIQRLEAKGLLLRRQGGGTFVQ	GAAATTGGTATTACCAATTGA	ECA3790	ECA3790-3787	ATTGGTATTACCAAT
PdhR_ECA	KLSDVIEQQLEFLILEGTLRPGEKLPPERELAKQFDVSRPSLREAIQRLEAKGLLLRRQGGGTFVQ	ATTAATGGTCATACCACAGGC			AATGGTCATACCACA
PdhR_ECO	KLSDVIEQQLEFLILEGTLRPGEKLPPERELAKQFDVSRPSLREAIQRLEAKGLLLRRQGGGTFVQ	GAAATTGGTAAGACCAATTGA	b0113	b0113-0116	ATTGGTAAGACCAAT
PdhR_ECO	KLSDVIEQQLEFLILEGTLRPGEKLPPERELAKQFDVSRPSLREAIQRLEAKGLLLRRQGGGTFVQ	CTTATTGGTCATACAAATAAG	b0113	b0154	ATTGGTCATACAAAT
PdhR_ECO	KLSDVIEQQLEFLILEGTLRPGEKLPPERELAKQFDVSRPSLREAIQRLEAKGLLLRRQGGGTFVQ	CACATTGGTTATACCAATTGC	b0113	b0432-0428	ATTGGTTATACCAAT
PdhR_ECO	KLSDVIEQQLEFLILEGTLRPGEKLPPERELAKQFDVSRPSLREAIQRLEAKGLLLRRQGGGTFVQ	AATTTTGGTATGACCAATGCA	b0113	b1109	TTTGGTATGACCAAT
PdhR_ECO	KLSDVIEQQLEFLILEGTLRPGEKLPPERELAKQFDVSRPSLREAIQRLEAKGLLLRRQGGGTFVQ	AACAATGGTTTTACCAATTGG	b0113	b2579	AATGGTTTTACCAAT
PdhR_EFE	KLSDVIEQQLEFLILEGTLRPGEKLPPERELAKQFDVSRPSLREAIQRLEAKGLLLRRQGGGTFVQ	GAAATTGGTAAGACCAATTGA	EFER_0133	EFER_0133-0137	ATTGGTAAGACCAAT
PdhR_EFE	KLSDVIEQQLEFLILEGTLRPGEKLPPERELAKQFDVSRPSLREAIQRLEAKGLLLRRQGGGTFVQ	CTTATTAGTCATACAAATAAG	EFER_0133	EFER_0177	ATTAGTCATACAAAT
PdhR_EFE	KLSDVIEQQLEFLILEGTLRPGEKLPPERELAKQFDVSRPSLREAIQRLEAKGLLLRRQGGGTFVQ	AACAATGGTTTTACCAATTGG	EFER_0133	EFER_0495	AATGGTTTTACCAAT
PdhR_EFE	KLSDVIEQQLEFLILEGTLRPGEKLPPERELAKQFDVSRPSLREAIQRLEAKGLLLRRQGGGTFVQ	AATTTTGGTATGACCAATGCA	EFER_0133	EFER_1819	TTTGGTATGACCAAT
PdhR_EFE	KLSDVIEQQLEFLILEGTLRPGEKLPPERELAKQFDVSRPSLREAIQRLEAKGLLLRRQGGGTFVQ	CGCATTGGTTATACCAATTGC	EFER_0133	EFER_2585-2589	ATTGGTTATACCAAT
PdhR_ENT	KLSDVIEQQLEFLILEGTLRPGEKLPPERELAKQFDVSRPSLREAIQRLEAKGLLLRRQGGGTFVQ	GAAATTGGTAAGACCAATTGA	Ent638_0659	Ent638_0659-0662	ATTGGTAAGACCAAT
PdhR_ENT	KLSDVIEQQLEFLILEGTLRPGEKLPPERELAKQFDVSRPSLREAIQRLEAKGLLLRRQGGGTFVQ	TATATTGATCATACAAATATT	Ent638_0659	Ent638_0694	ATTGATCATACAAAT
PdhR_ENT	KLSDVIEQQLEFLILEGTLRPGEKLPPERELAKQFDVSRPSLREAIQRLEAKGLLLRRQGGGTFVQ	AGCAATGGTTATACCAATTGC	Ent638_0659	Ent638_0899-0895	AATGGTTATACCAAT
PdhR_ENT	KLSDVIEQQLEFLILEGTLRPGEKLPPERELAKQFDVSRPSLREAIQRLEAKGLLLRRQGGGTFVQ	AATTTTGGTATGACCAATGCG	Ent638_0659	Ent638_1624	TTTGGTATGACCAAT
PdhR_ENT	KLSDVIEQQLEFLILEGTLRPGEKLPPERELAKQFDVSRPSLREAIQRLEAKGLLLRRQGGGTFVQ	AACAATGGTTTTACCAATTGG	Ent638_0659	Ent638_3064	AATGGTTTTACCAAT
PdhR_ESA	KLSDVIEQQLEFLILEGTLRPGEKLPPERELAKQFDVSRPSLREAIQRLEAKGLLLRRQGGGTFVQ	AACATTGGTTTTACCAATTAG	ESA_03224	ESA_00681	ATTGGTTTTACCAAT
PdhR_ESA	KLSDVIEQQLEFLILEGTLRPGEKLPPERELAKQFDVSRPSLREAIQRLEAKGLLLRRQGGGTFVQ	AAATTTGGTATGACCAATGCA	ESA_03224	ESA_02235	TTTGGTATGACCAAT
PdhR_ESA	KLSDVIEQQLEFLILEGTLRPGEKLPPERELAKQFDVSRPSLREAIQRLEAKGLLLRRQGGGTFVQ	TAAATTGGTCATACCAATTGA	ESA_03224	ESA_03224-03220	ATTGGTCATACCAAT
PdhR_ETA	KLSDVIEQQLESLIMEGTLRPGEKLLPERELALQFDVSRPSLREAIQRLEAKGLLLRRQGGGTFVQ	GGAATTGGTATTACCAATTTA	ETA_08130	ETA_08130-08160	ATTGGTATTACCAAT
PdhR_ETA	KLSDVIEQQLESLIMEGTLRPGEKLLPERELALQFDVSRPSLREAIQRLEAKGLLLRRQGGGTFVQ	TCGACTGGTTATAGCAATTAC	ETA_08130	ETA_25150-25190	ACTGGTTATAGCAAT
PdhR_ETD	KLSDVIEQQLEYLILEGTLRPGEKLPPERELAKQFDVSRPSLREAIQRLEAKGLLLRRQGGGTFVQ	GAAATTGGTAATACCAATTTA	ETAE_0658	ETAE_0658-0662	ATTGGTAATACCAAT
PdhR_ETD	KLSDVIEQQLEYLILEGTLRPGEKLPPERELAKQFDVSRPSLREAIQRLEAKGLLLRRQGGGTFVQ	AATTTTGGTATGACCAAATTA	ETAE_0658	ETAE_2070	TTTGGTATGACCAAA
PdhR_ETD	KLSDVIEQQLEYLILEGTLRPGEKLPPERELAKQFDVSRPSLREAIQRLEAKGLLLRRQGGGTFVQ	AACATTGGTTTTACCAAATGG	ETAE_0658	ETAE_2732	ATTGGTTTTACCAAA
PdhR_HCH	KLSDVIVDSLEQMILEGSLKPGQRLPPERALAVQFEVSRPSVREAIQKLEAKGLVVRRQGGGNFVS	CAAACTGGTATGACCAATCCA	HCH_01271	HCH_01270-01266	ACTGGTATGACCAAT
PdhR_HCH	KLSDVIVDSLEQMILEGSLKPGQRLPPERALAVQFEVSRPSVREAIQKLEAKGLVVRRQGGGNFVS	ATTATTGCTTAGACCAAAGTA			ATTGCTTAGACCAAA
PdhR_HCH	KLSDVIVDSLEQMILEGSLKPGQRLPPERALAVQFEVSRPSVREAIQKLEAKGLVVRRQGGGNFVS	TAAATTGGTATTACCAATTAT			ATTGGTATTACCAAT
PdhR_HCH	KLSDVIVDSLEQMILEGSLKPGQRLPPERALAVQFEVSRPSVREAIQKLEAKGLVVRRQGGGNFVS	TGGATTGGTCATACCAGTTTG	HCH_01271	HCH_01271-01273	ATTGGTCATACCAGT
PdhR_HCH	KLSDVIVDSLEQMILEGSLKPGQRLPPERALAVQFEVSRPSVREAIQKLEAKGLVVRRQGGGNFVS	ATAATTGGTAATACCAATTTA			ATTGGTAATACCAAT
PdhR_HCH	KLSDVIVDSLEQMILEGSLKPGQRLPPERALAVQFEVSRPSVREAIQKLEAKGLVVRRQGGGNFVS	TACTTTGGTCTAAGCAATAAT			TTTGGTCTAAGCAAT
PdhR_ILO	KLSDTIVAHLEQMIVDGRLSAGQKLPAERQLAQQFNVSRPSLREAIQKLEAKGVVERRQGGGTYVV	TCTTTTGGTCTGACCAATTCA	IL0457	IL0457-0460	TTTGGTCTGACCAAT
PdhR_KPN	KLSDVIEQQLEFLILEGTLRPGEKLPPERELAKQFDVSRPSLREAIQRLEAKGLLLRRQGGGTFVQ	TAAATTGGTAAGACCAATTGA	KPN_00117	KPN_00117-00120	ATTGGTAAGACCAAT
PdhR_KPN	KLSDVIEQQLEFLILEGTLRPGEKLPPERELAKQFDVSRPSLREAIQRLEAKGLLLRRQGGGTFVQ	ATTATTGGTAATACAAATGAA	KPN_00117	KPN_00169	ATTGGTAATACAAAT
PdhR_KPN	KLSDVIEQQLEFLILEGTLRPGEKLPPERELAKQFDVSRPSLREAIQRLEAKGLLLRRQGGGTFVQ	AATTTTGGTATGACCAATGCA	KPN_00117	KPN_01106	TTTGGTATGACCAAT
PdhR_KPN	KLSDVIEQQLEFLILEGTLRPGEKLPPERELAKQFDVSRPSLREAIQRLEAKGLLLRRQGGGTFVQ	AACAATGGTTTTACCAATTGG	KPN_00117	KPN_02902	AATGGTTTTACCAAT
PdhR_MMW	KISDIIMKELESMILEGSFTAGQKLPPERELAARFEVSRPSLREAIQKLIARGVLFSRHGGGTYVS	CAAATTGGTAAGACCAATTTA	Mmwyl1_0071	Mmwyl1_0071	ATTGGTAAGACCAAT
PdhR_MMW	KISDIIMKELESMILEGSFTAGQKLPPERELAARFEVSRPSLREAIQKLIARGVLFSRHGGGTYVS	TTAATTGGTTTTACCACTTTT			ATTGGTTTTACCACT
PdhR_MMW	KISDIIMKELESMILEGSFTAGQKLPPERELAARFEVSRPSLREAIQKLIARGVLFSRHGGGTYVS	AAAAGTGGTAAAACCAATTAA	Mmwyl1_0071	Mmwyl1_0072	AGTGGTAAAACCAAT
PdhR_MMW	KISDIIMKELESMILEGSFTAGQKLPPERELAARFEVSRPSLREAIQKLIARGVLFSRHGGGTYVS	TAAATTGGTCTTACCAATTTG			ATTGGTCTTACCAAT
PdhR_PAT	KLSDEIMERIESMLIDGTFLSGQKMPSERELALKFAVSRPSVREAIQKLEAKGLVERKQGGGTFVK	TCAATTGGTCTTACCAATTGT	Patl_3349	Patl_3349-3352	ATTGGTCTTACCAAT
PdhR_PHA	KLSDVILQQLENMILEGSLAPGEKLPPERELAKQFEVSRPSLREAIQKLEAKGLVTRRQGGGTYVK	AAATTTGGTATGACCAATTTA	PSHAa0390	PSHAa0390-0393	TTTGGTATGACCAAT
PdhR_PHA	KLSDVILQQLENMILEGSLAPGEKLPPERELAKQFEVSRPSLREAIQKLEAKGLVTRRQGGGTYVK	CTCCCTGGTCTGACCAATTTA			CCTGGTCTGACCAAT
PdhR_PHA	KLSDVILQQLENMILEGSLAPGEKLPPERELAKQFEVSRPSLREAIQKLEAKGLVTRRQGGGTYVK	TAAATTGGTTTTACCAATTTA	PSHAa0390	PSHAa0538-0540	ATTGGTTTTACCAAT
PdhR_PHA	KLSDVILQQLENMILEGSLAPGEKLPPERELAKQFEVSRPSLREAIQKLEAKGLVTRRQGGGTYVK	ATATTTGGTAAGACCAATTGC			TTTGGTAAGACCAAT
PdhR_PHA	KLSDVILQQLENMILEGSLAPGEKLPPERELAKQFEVSRPSLREAIQKLEAKGLVTRRQGGGTYVK	TAACTTGGGTTTACCGATAAA	PSHAa0390	PSHAa2231-2227	CTTGGGTTTACCGAT
PdhR_PIN	KLADVIENRLESMILDGSLELGEKLPSERELAKQFDVSRPSLREAMQRLESKGLLNRRQGGGTYVK	AAAATTGGTCTTACCTTTTGT	Ping_2928	Ping_2928-2925	ATTGGTCTTACCTTT
PdhR_PIN	KLADVIENRLESMILDGSLELGEKLPSERELAKQFDVSRPSLREAMQRLESKGLLNRRQGGGTYVK	TTAAATGGTAATACCAATTAA			AATGGTAATACCAAT
PdhR_PLU	KLSDVIEQRLEHLILEGSVRPGEKLPPERELAKQFDVSRPSLREAIQRLEAKGFLFRRQGGGTFVQ	AATTTTGGTATGACCCACTAA	plu3624	plu2821	TTTGGTATGACCCAC
PdhR_PLU	KLSDVIEQRLEHLILEGSVRPGEKLPPERELAKQFDVSRPSLREAIQRLEAKGFLFRRQGGGTFVQ	TAAATTGGTATTACCAATTGA	plu3624	plu3624-3621	ATTGGTATTACCAAT
PdhR_PMR	KLSDVIEQQLEHLILEGTLRPGEKLLPERELAKQFDVSRPSLREAIQKLEAKGFLLRRQGGGTFVQ	AACTTTGGTATGACCATATTG	PMI2047	PMI0875	TTTGGTATGACCATA
PdhR_PMR	KLSDVIEQQLEHLILEGTLRPGEKLLPERELAKQFDVSRPSLREAIQKLEAKGFLLRRQGGGTFVQ	AACATTGGTTAGACCAAATAC	PMI2047	PMI1898	ATTGGTTAGACCAAA
PdhR_PMR	KLSDVIEQQLEHLILEGTLRPGEKLLPERELAKQFDVSRPSLREAIQKLEAKGFLLRRQGGGTFVQ	TAAATTGGTATTACCAATTGA	PMI2047	PMI2047-2044	ATTGGTATTACCAAT
PdhR_PPR	KLSDAIEQELERWILEGILSSGQQLPPERELAKQFDVSRPSVREAIQRLEAKNLLTRRQGGGTFVT	CCAATTGGTCAGACCATTGCT	PBPRA3197	PBPRA3197-3194	ATTGGTCAGACCATT
PdhR_PPR	KLSDAIEQELERWILEGILSSGQQLPPERELAKQFDVSRPSVREAIQRLEAKNLLTRRQGGGTFVT	TAAATTGGTAAGACCAATTGT			ATTGGTAAGACCAAT
PdhR_SBO	KLSDVIEQQLEFLILEGTLRPGEKLPPERELAKQFDVSRPSLREAIQRLEAKGLLLRRQGGGTFVQ	GAAATTGGTAAGACCAATTGA	SBO_0102	SBO_0102-0105	ATTGGTAAGACCAAT
PdhR_SBO	KLSDVIEQQLEFLILEGTLRPGEKLPPERELAKQFDVSRPSLREAIQRLEAKGLLLRRQGGGTFVQ	CTTATTGGTCATACAAATAAG	SBO_0102	SBO_0143	ATTGGTCATACAAAT
PdhR_SBO	KLSDVIEQQLEFLILEGTLRPGEKLPPERELAKQFDVSRPSLREAIQRLEAKGLLLRRQGGGTFVQ	CAGATTGGTTATACCAATTGC	SBO_0102	SBO_0326-0322	ATTGGTTATACCAAT
PdhR_SBO	KLSDVIEQQLEFLILEGTLRPGEKLPPERELAKQFDVSRPSLREAIQRLEAKGLLLRRQGGGTFVQ	AATTTTGGTATGACCAATGCA	SBO_0102	SBO_1952	TTTGGTATGACCAAT
PdhR_SBO	KLSDVIEQQLEFLILEGTLRPGEKLPPERELAKQFDVSRPSLREAIQRLEAKGLLLRRQGGGTFVQ	AACAATGGTTTTACCAATTAG	SBO_0102	SBO_2611	AATGGTTTTACCAAT
PdhR_SDY	KLSDVIEQQLEFLILEGTLRPGEKLPPERELAKQFDVSRPSLREAIQRLEAKGLLLRRQGGGTFVQ	GAAATTGGTAAGACCAATTAA	SDY_0143	SDY_0143-0146	ATTGGTAAGACCAAT
PdhR_SDY	KLSDVIEQQLEFLILEGTLRPGEKLPPERELAKQFDVSRPSLREAIQRLEAKGLLLRRQGGGTFVQ	CTTATTGGTCATACAAATAAG	SDY_0143	SDY_0170	ATTGGTCATACAAAT
PdhR_SDY	KLSDVIEQQLEFLILEGTLRPGEKLPPERELAKQFDVSRPSLREAIQRLEAKGLLLRRQGGGTFVQ	AATTTTGGTATGACCAATGCA	SDY_0143	SDY_2041	TTTGGTATGACCAAT
PdhR_SDY	KLSDVIEQQLEFLILEGTLRPGEKLPPERELAKQFDVSRPSLREAIQRLEAKGLLLRRQGGGTFVQ	AACAATGGTTTTACCAATTGG	SDY_0143	SDY_2822	AATGGTTTTACCAAT
PdhR_SFL	KLSDVIEQQLEFLILEGTLRPGEKLPPERELAKQFDVSRPSLREAIQRLEAKGLLLRRQGGGTFVQ	GAAATTGGTAAGACCAATTGA	SF0110	SF0110-0113	ATTGGTAAGACCAAT
PdhR_SFL	KLSDVIEQQLEFLILEGTLRPGEKLPPERELAKQFDVSRPSLREAIQRLEAKGLLLRRQGGGTFVQ	CTTATTGGTCATACAAATAAG	SF0110	SF0146	ATTGGTCATACAAAT
PdhR_SFL	KLSDVIEQQLEFLILEGTLRPGEKLPPERELAKQFDVSRPSLREAIQRLEAKGLLLRRQGGGTFVQ	AATTTTGGTATGACCAATGCA	SF0110	SF1113	TTTGGTATGACCAAT
PdhR_SFL	KLSDVIEQQLEFLILEGTLRPGEKLPPERELAKQFDVSRPSLREAIQRLEAKGLLLRRQGGGTFVQ	AACAATGGTTTTACCAATTGG	SF0110	SF2641	AATGGTTTTACCAAT
PdhR_SGL	KLSDVIEQQLEYLILEGTLRPGEKLPPERELAKQFDVSRPSLREAIQRLEAKGLLLRRQGGGTFVQ	GTAATTGGTATTACCAATTGA	SG0466	SG0466-0469	ATTGGTATTACCAAT
PdhR_SGL	KLSDVIEQQLEYLILEGTLRPGEKLPPERELAKQFDVSRPSLREAIQRLEAKGLLLRRQGGGTFVQ	AATTTTGGTATGACCAAATGA	SG0466	SG1073	TTTGGTATGACCAAA
PdhR_SGL	KLSDVIEQQLEYLILEGTLRPGEKLPPERELAKQFDVSRPSLREAIQRLEAKGLLLRRQGGGTFVQ	GAAATTGGTTTTACCAAATGT	SG0466	SG1796	ATTGGTTTTACCAAA
PdhR_SPE	KLSDVIEQQLEHLILEGTLRPGEKLPPERELAKQFDVSRPSLREAIQRLEAKGLLLRRQGGGTFVQ	ATCAAATGTAATACAAATAGG	Spro_4012	Spro_0781	AAATGTAATACAAAT
PdhR_SPE	KLSDVIEQQLEHLILEGTLRPGEKLPPERELAKQFDVSRPSLREAIQRLEAKGLLLRRQGGGTFVQ	TTCATTCGTATTTCCAAAAAG	Spro_4012	Spro_1090-1086	ATTCGTATTTCCAAA
PdhR_SPE	KLSDVIEQQLEHLILEGTLRPGEKLPPERELAKQFDVSRPSLREAIQRLEAKGLLLRRQGGGTFVQ	AATTTTGGTATGACCAAATAA	Spro_4012	Spro_1926	TTTGGTATGACCAAA
PdhR_SPE	KLSDVIEQQLEHLILEGTLRPGEKLPPERELAKQFDVSRPSLREAIQRLEAKGLLLRRQGGGTFVQ	AACAATGGTTTTACCAAATGG	Spro_4012	Spro_3682	AATGGTTTTACCAAA
PdhR_SPE	KLSDVIEQQLEHLILEGTLRPGEKLPPERELAKQFDVSRPSLREAIQRLEAKGLLLRRQGGGTFVQ	GTAAATGGTATTACCAAGCGC	Spro_4012	Spro_4012-4009	AATGGTATTACCAAG
PdhR_SPE	KLSDVIEQQLEHLILEGTLRPGEKLPPERELAKQFDVSRPSLREAIQRLEAKGLLLRRQGGGTFVQ	GAAATTGGTATTACCAATTGA			ATTGGTATTACCAAT
PdhR_SSN	KLSDVIEQQLEFLILEGTLRPGEKLPPERELAKQFDVSRPSLREAIQRLEAKGLLLRRQGGGTFVQ	GAAATTGGTAAGACCAATTGA	SSO_0121	SSO_0121-0124	ATTGGTAAGACCAAT
PdhR_SSN	KLSDVIEQQLEFLILEGTLRPGEKLPPERELAKQFDVSRPSLREAIQRLEAKGLLLRRQGGGTFVQ	CTTATTGGTCATACAAATAAG	SSO_0121	SSO_0166	ATTGGTCATACAAAT
PdhR_SSN	KLSDVIEQQLEFLILEGTLRPGEKLPPERELAKQFDVSRPSLREAIQRLEAKGLLLRRQGGGTFVQ	CAGATTGGTTATACCAATTGC	SSO_0121	SSO_0415-0411	ATTGGTTATACCAAT
PdhR_SSN	KLSDVIEQQLEFLILEGTLRPGEKLPPERELAKQFDVSRPSLREAIQRLEAKGLLLRRQGGGTFVQ	AATTTTGGTATGACCAATGCA	SSO_0121	SSO_1129	TTTGGTATGACCAAT
PdhR_SSN	KLSDVIEQQLEFLILEGTLRPGEKLPPERELAKQFDVSRPSLREAIQRLEAKGLLLRRQGGGTFVQ	AACAATGGTTTTACCAATTGG	SSO_0121	SSO_2705	AATGGTTTTACCAAT
PdhR_STM	KLSDVIEQQLEFLILEGTLRPGEKLPPERELAKQFDVSRPSLREAIQRLEAKGLLLRRQGGGTFVQ	GAAATTGGTAAGACCAATTGA	STM0151	STM0151-0154	ATTGGTAAGACCAAT
PdhR_STM	KLSDVIEQQLEFLILEGTLRPGEKLPPERELAKQFDVSRPSLREAIQRLEAKGLLLRRQGGGTFVQ	TTAATTGGTAATACAAATCTA	STM0151	STM0202	ATTGGTAATACAAAT
PdhR_STM	KLSDVIEQQLEFLILEGTLRPGEKLPPERELAKQFDVSRPSLREAIQRLEAKGLLLRRQGGGTFVQ	TACATTGGTTATACCAATTAT	STM0151	STM0443-0439	ATTGGTTATACCAAT
PdhR_STM	KLSDVIEQQLEFLILEGTLRPGEKLPPERELAKQFDVSRPSLREAIQRLEAKGLLLRRQGGGTFVQ	AATTTTGGTATGACCAATGCA	STM0151	STM1211	TTTGGTATGACCAAT
PdhR_STM	KLSDVIEQQLEFLILEGTLRPGEKLPPERELAKQFDVSRPSLREAIQRLEAKGLLLRRQGGGTFVQ	AACAATGGTTTTACCAATTGG	STM0151	STM2646	AATGGTTTTACCAAT
PdhR_STY	KLSDVIEQQLEFLILEGTLRPGEKLPPERELAKQFDVSRPSLREAIQRLEAKGLLLRRQGGGTFVQ	GAAATTGGTAAGACCAATTGA	STY0174	STY0174-0177	ATTGGTAAGACCAAT
PdhR_STY	KLSDVIEQQLEFLILEGTLRPGEKLPPERELAKQFDVSRPSLREAIQRLEAKGLLLRRQGGGTFVQ	TTAATTGGTAATACAAATCTA	STY0174	STY0223	ATTGGTAATACAAAT
PdhR_STY	KLSDVIEQQLEFLILEGTLRPGEKLPPERELAKQFDVSRPSLREAIQRLEAKGLLLRRQGGGTFVQ	TACATTGGTTATACCAATTAT	STY0174	STY0485-0481	ATTGGTTATACCAAT
PdhR_STY	KLSDVIEQQLEFLILEGTLRPGEKLPPERELAKQFDVSRPSLREAIQRLEAKGLLLRRQGGGTFVQ	AATTTTGGTATGACCAATGCA	STY0174	STY1251	TTTGGTATGACCAAT
PdhR_STY	KLSDVIEQQLEFLILEGTLRPGEKLPPERELAKQFDVSRPSLREAIQRLEAKGLLLRRQGGGTFVQ	AACAATGGTTTTACCAATTGG	STY0174	STY2839	AATGGTTTTACCAAT
PdhR_VCH	KLSDVIEQELERLIVEGTLSPGQQLPPERELAKQFEVSRPSIREAIQRLEAKRLLTRRQGGGTFVS	GTAATTGGTCTGACCAATATT	VC2415	VC2415-2412	ATTGGTCTGACCAAT
PdhR_VCH	KLSDVIEQELERLIVEGTLSPGQQLPPERELAKQFEVSRPSIREAIQRLEAKRLLTRRQGGGTFVS	AAAATTGGTATTACCAATTGC			ATTGGTATTACCAAT
PdhR_VFI	KLSDVIEQELERLILEGILSPGQKLPAERELAKQFDVSRPSVREAIQRLEAKHLLTRRQGGGTFVN	CAAATTGGTCTTACCAATTAT	VF2182	VF2182-2178	ATTGGTCTTACCAAT
PdhR_VFI	KLSDVIEQELERLILEGILSPGQKLPAERELAKQFDVSRPSVREAIQRLEAKHLLTRRQGGGTFVN	AAAATTGGTAATACCAATTAT			ATTGGTAATACCAAT
PdhR_VHA	KLSDVIEQELERLIVEGTLSPGQQLPPERELAKQFDVSRPSVREAIQRLEAKRLLTRRQGGGTFVS	GTAATTGGTCATACCAATTTT	VIBHAR_03465	VIBHAR_03465-03462	ATTGGTCATACCAAT
PdhR_VHA	KLSDVIEQELERLIVEGTLSPGQQLPPERELAKQFDVSRPSVREAIQRLEAKRLLTRRQGGGTFVS	AAAATTGGTATTACCAATTAC			ATTGGTATTACCAAT
PdhR_VPA	KLSDVIEQELERLIVEGTLSPGQQLPPERELAKQFDVSRPSVREAIQRLEAKRLLTRRQGGGTFVS	GTAATTGGTCAGACCAATTTT	VP2520	VP2520-2517	ATTGGTCAGACCAAT
PdhR_VPA	KLSDVIEQELERLIVEGTLSPGQQLPPERELAKQFDVSRPSVREAIQRLEAKRLLTRRQGGGTFVS	AAAATTGGTATTACCAATTAC			ATTGGTATTACCAAT
PdhR_VSA	KLSDAIEQELERLILEGTLSPGQKLPAERELAKQFDVSRPSVREAIQRLEAKHLLTRRQGGGTFVN	CAAATTGGTCTGACCAATTAT	VSAL_I2626	VSAL_I2626-2623	ATTGGTCTGACCAAT
PdhR_VSA	KLSDAIEQELERLILEGTLSPGQKLPAERELAKQFDVSRPSVREAIQRLEAKHLLTRRQGGGTFVN	AAAATTGGTATTACCAATTAA			ATTGGTATTACCAAT
PdhR_VSP	KLSDVIEQELERLIVEGTLAPGQQLPPERELAKQFDVSRPSIREAIQRLEAKRLLTRRQGGGTFVS	AAAATTGGTAATACCAATTGT	VS_2543	VS_2543-2540	ATTGGTAATACCAAT
PdhR_VSP	KLSDVIEQELERLIVEGTLAPGQQLPPERELAKQFDVSRPSIREAIQRLEAKRLLTRRQGGGTFVS	GTAAATGGTAAGACCAAATTG			AATGGTAAGACCAAA
PdhR_VVU	KLSDVIEQELERLIVEGILAPGQQLPPERELAKQFEVSRPSVREAIQRLEAKRLLTRRQGGGTFVS	GTAATTGGTAAGACCAATTCT	VV1_1629	VV1_1629-1632	ATTGGTAAGACCAAT
PdhR_VVU	KLSDVIEQELERLIVEGILAPGQQLPPERELAKQFEVSRPSVREAIQRLEAKRLLTRRQGGGTFVS	AGAATTGGTATTACCAATTAA			ATTGGTATTACCAAT
PdhR_YEN	KLSDVIEQQLEYLILEGTLRPGEKLLPERELAKQFDVSRPSLREAIQRLEAKGLLLRRQGGGTFVQ	GAAATTGGTATTACCAATTGA	YE0698	YE0698-0702	ATTGGTATTACCAAT
PdhR_YEN	KLSDVIEQQLEYLILEGTLRPGEKLLPERELAKQFDVSRPSLREAIQRLEAKGLLLRRQGGGTFVQ	GGTAATGGTAATACCAACTCG			AATGGTAATACCAAC
PdhR_YEN	KLSDVIEQQLEYLILEGTLRPGEKLLPERELAKQFDVSRPSLREAIQRLEAKGLLLRRQGGGTFVQ	ATAATAAGTAATACAAATCCG	YE0698	YE0734	ATAAGTAATACAAAT
PdhR_YEN	KLSDVIEQQLEYLILEGTLRPGEKLLPERELAKQFDVSRPSLREAIQRLEAKGLLLRRQGGGTFVQ	AGCATTGTTATAACCAAGGCT			ATTGTTATAACCAAG
PdhR_YEN	KLSDVIEQQLEYLILEGTLRPGEKLLPERELAKQFDVSRPSLREAIQRLEAKGLLLRRQGGGTFVQ	AACAATGGTTTTACCAAATAA	YE0698	YE1003	AATGGTTTTACCAAA
PdhR_YEN	KLSDVIEQQLEYLILEGTLRPGEKLLPERELAKQFDVSRPSLREAIQRLEAKGLLLRRQGGGTFVQ	AATTTTGGTATGACCAAATAA	YE0698	YE1707	TTTGGTATGACCAAA
PdhR_YPK	KLSDVIEQQLEYLILEGTLRPGEKLLPERELAKQFDVSRPSLREAIQRLEAKGLLLRRQGGGTFVQ	GGTAATGGTATTACCACCGGT	y0766	y0766-0769	AATGGTATTACCACC
PdhR_YPK	KLSDVIEQQLEYLILEGTLRPGEKLLPERELAKQFDVSRPSLREAIQRLEAKGLLLRRQGGGTFVQ	GAAATTGGTATTACCAATTGA			ATTGGTATTACCAAT
PdhR_YPK	KLSDVIEQQLEYLILEGTLRPGEKLLPERELAKQFDVSRPSLREAIQRLEAKGLLLRRQGGGTFVQ	GCAATACATAATACAAATTTG	y0766	y0799	ATACATAATACAAAT
PdhR_YPK	KLSDVIEQQLEYLILEGTLRPGEKLLPERELAKQFDVSRPSLREAIQRLEAKGLLLRRQGGGTFVQ	AACATTGGTTTTACCAAATAA	y0766	y1282	ATTGGTTTTACCAAA
PdhR_YPK	KLSDVIEQQLEYLILEGTLRPGEKLLPERELAKQFDVSRPSLREAIQRLEAKGLLLRRQGGGTFVQ	AATTTTGGTATGACCATATGA	y0766	y1777	TTTGGTATGACCATA
PdhR_YPS	KLSDVIEQQLEYLILEGTLRPGEKLLPERELAKQFDVSRPSLREAIQRLEAKGLLLRRQGGGTFVQ	GGTAATGGTATTACCACCGGT	YPTB0712	YPTB0712-0715	AATGGTATTACCACC
PdhR_YPS	KLSDVIEQQLEYLILEGTLRPGEKLLPERELAKQFDVSRPSLREAIQRLEAKGLLLRRQGGGTFVQ	GAAATTGGTATTACCAATTGA			ATTGGTATTACCAAT
PdhR_YPS	KLSDVIEQQLEYLILEGTLRPGEKLLPERELAKQFDVSRPSLREAIQRLEAKGLLLRRQGGGTFVQ	GCAATACATAATACAAATTTG	YPTB0712	YPTB0742	ATACATAATACAAAT
PdhR_YPS	KLSDVIEQQLEYLILEGTLRPGEKLLPERELAKQFDVSRPSLREAIQRLEAKGLLLRRQGGGTFVQ	AATTTTGGTATGACCATATGA	YPTB0712	YPTB2447	TTTGGTATGACCATA
PdhR_YPS	KLSDVIEQQLEYLILEGTLRPGEKLLPERELAKQFDVSRPSLREAIQRLEAKGLLLRRQGGGTFVQ	AACATTGGTTTTACCAAATAA	YPTB0712	YPTB2903	ATTGGTTTTACCAAA
PdhR_SAZ	KISDVIMQQLERMILEGSLKPGQKLPPERELAIQFEVSRPSLREAIQKLEAKGLLMRRQGGGTYVK	ACAATTGGACTGACCAATTGA	Sama_0374	Sama_0254-0253	AATTGGACTGACCAATT
PdhR_SAZ	KISDVIMQQLERMILEGSLKPGQKLPPERELAIQFEVSRPSLREAIQKLEAKGLLMRRQGGGTYVK	TAAATTGGTAAGACCAATTTA	Sama_0374	Sama_0374-0377	AATTGGTAAGACCAATT
PdhR_SAZ	KISDVIMQQLERMILEGSLKPGQKLPPERELAIQFEVSRPSLREAIQKLEAKGLLMRRQGGGTYVK	TTAATTGGTCTGACCCCATGA			AATTGGTCTGACCCCAT
PdhR_SAZ	KISDVIMQQLERMILEGSLKPGQKLPPERELAIQFEVSRPSLREAIQKLEAKGLLMRRQGGGTYVK	AATATTGGTAAGACCAATTTA	Sama_0374	Sama_1051-1053	TATTGGTAAGACCAATT
PdhR_SAZ	KISDVIMQQLERMILEGSLKPGQKLPPERELAIQFEVSRPSLREAIQKLEAKGLLMRRQGGGTYVK	GAAATTGGTCAGACCTATACC	Sama_0374	Sama_1422	AATTGGTCAGACCTATA
PdhR_SAZ	KISDVIMQQLERMILEGSLKPGQKLPPERELAIQFEVSRPSLREAIQKLEAKGLLMRRQGGGTYVK	GGTATAGGTCTGACCAATTTC	Sama_0374	Sama_1423-1426	TATAGGTCTGACCAATT
PdhR_SAZ	KISDVIMQQLERMILEGSLKPGQKLPPERELAIQFEVSRPSLREAIQKLEAKGLLMRRQGGGTYVK	ACAATTGGTCTTACCAATTAA	Sama_0374	Sama_1498-1497	AATTGGTCTTACCAATT
PdhR_SAZ	KISDVIMQQLERMILEGSLKPGQKLPPERELAIQFEVSRPSLREAIQKLEAKGLLMRRQGGGTYVK	TAAATTGGTATGACCAATTTG	Sama_0374	Sama_1499	AATTGGTATGACCAATT
PdhR_SAZ	KISDVIMQQLERMILEGSLKPGQKLPPERELAIQFEVSRPSLREAIQKLEAKGLLMRRQGGGTYVK	GCGTTTGGTCTGACCAATTTT	Sama_0374	Sama_2381-2380	GTTTGGTCTGACCAATT
PdhR_SAZ	KISDVIMQQLERMILEGSLKPGQKLPPERELAIQFEVSRPSLREAIQKLEAKGLLMRRQGGGTYVK	TATGTTGGTAAGACAAATTTC			TGTTGGTAAGACAAATT
PdhR_SAZ	KISDVIMQQLERMILEGSLKPGQKLPPERELAIQFEVSRPSLREAIQKLEAKGLLMRRQGGGTYVK	TCAATTGGTCTTACCAAATTT	Sama_0374	Sama_2439-2440	AATTGGTCTTACCAAAT
PdhR_SBL	KISDVIMAQLEQMILEGSLQPGQKLPPERELAIQFEVSRPSLREAIQKLEAKGLLMRRQGGGTYVK	AGTATTGGTAAGACCAATTTA	Sbal_3914	Sbal_1024-1026	TATTGGTAAGACCAATT
PdhR_SBL	KISDVIMAQLEQMILEGSLQPGQKLPPERELAIQFEVSRPSLREAIQKLEAKGLLMRRQGGGTYVK	TTGCTTGGTCAGACCAATTTT	Sbal_3914	Sbal_1316-1317	GCTTGGTCAGACCAATT
PdhR_SBL	KISDVIMAQLEQMILEGSLQPGQKLPPERELAIQFEVSRPSLREAIQKLEAKGLLMRRQGGGTYVK	GCTATTGGTAAGACCAATTAA	Sbal_3914	Sbal_2670	TATTGGTAAGACCAATT
PdhR_SBL	KISDVIMAQLEQMILEGSLQPGQKLPPERELAIQFEVSRPSLREAIQKLEAKGLLMRRQGGGTYVK	GCAATTGGTCTTACCAATTAC	Sbal_3914	Sbal_2671-2672	AATTGGTCTTACCAATT
PdhR_SBL	KISDVIMAQLEQMILEGSLQPGQKLPPERELAIQFEVSRPSLREAIQKLEAKGLLMRRQGGGTYVK	AAAATTGGTAAGACCAATTTA	Sbal_3914	Sbal_3914-3911	AATTGGTAAGACCAATT
PdhR_SBL	KISDVIMAQLEQMILEGSLQPGQKLPPERELAIQFEVSRPSLREAIQKLEAKGLLMRRQGGGTYVK	TCAAATGGTCTGACCCCATAG			AAATGGTCTGACCCCAT
PdhR_SDN	KISDVIMAQLEQMILEGSLQPGQKLPPERELAIQFEVSRPSLREAIQKLEAKGLLMRRQGGGTYVK	CTCCTTGGTCATACCAATTTT	Sden_3384	Sden_1245-1246	CCTTGGTCATACCAATT
PdhR_SDN	KISDVIMAQLEQMILEGSLQPGQKLPPERELAIQFEVSRPSLREAIQKLEAKGLLMRRQGGGTYVK	TTGCTTGGTCTTACCAATTTC			GCTTGGTCTTACCAATT
PdhR_SDN	KISDVIMAQLEQMILEGSLQPGQKLPPERELAIQFEVSRPSLREAIQKLEAKGLLMRRQGGGTYVK	TAAATTGGTCTTACCAATAAG	Sden_3384	Sden_2405	AATTGGTCTTACCAATA
PdhR_SDN	KISDVIMAQLEQMILEGSLQPGQKLPPERELAIQFEVSRPSLREAIQKLEAKGLLMRRQGGGTYVK	TTAATTGGTCTTACCAATAAA	Sden_3384	Sden_2406-2407	AATTGGTCTTACCAATA
PdhR_SDN	KISDVIMAQLEQMILEGSLQPGQKLPPERELAIQFEVSRPSLREAIQKLEAKGLLMRRQGGGTYVK	TAAATTGGTAAGACCAATTGA	Sden_3384	Sden_3384-3381	AATTGGTAAGACCAATT
PdhR_SDN	KISDVIMAQLEQMILEGSLQPGQKLPPERELAIQFEVSRPSLREAIQKLEAKGLLMRRQGGGTYVK	TCAAATGGTCTGACCCCTTGT			AAATGGTCTGACCCCTT
PdhR_SFR	KISDVIMEQLERMILEGSLQPGQKLPPERELAVQFEVSRPSLREAIQKLEAKGLLMRRQGGGTYVK	TATTTTGGTAAGACCAATTTA	Sfri_3778	Sfri_1065-1067	TTTTGGTAAGACCAATT
PdhR_SFR	KISDVIMEQLERMILEGSLQPGQKLPPERELAVQFEVSRPSLREAIQKLEAKGLLMRRQGGGTYVK	TGTGTTGGTAAGACCATTTTA	Sfri_3778	Sfri_1101-1102	TGTTGGTAAGACCATTT
PdhR_SFR	KISDVIMEQLERMILEGSLQPGQKLPPERELAVQFEVSRPSLREAIQKLEAKGLLMRRQGGGTYVK	TCAATTGGTAAGATGAATTTT			AATTGGTAAGATGAATT
PdhR_SFR	KISDVIMEQLERMILEGSLQPGQKLPPERELAVQFEVSRPSLREAIQKLEAKGLLMRRQGGGTYVK	TAAATTGGTCTTACCAAGAAA	Sfri_3778	Sfri_2472	AATTGGTCTTACCAAGA
PdhR_SFR	KISDVIMEQLERMILEGSLQPGQKLPPERELAVQFEVSRPSLREAIQKLEAKGLLMRRQGGGTYVK	ATAATTGGTCTTACCATTTAG	Sfri_3778	Sfri_2473-2474	AATTGGTCTTACCATTT
PdhR_SFR	KISDVIMEQLERMILEGSLQPGQKLPPERELAVQFEVSRPSLREAIQKLEAKGLLMRRQGGGTYVK	TTAATTGGTAAGACCAATTGA	Sfri_3778	Sfri_3778-3775	AATTGGTAAGACCAATT
PdhR_SFR	KISDVIMEQLERMILEGSLQPGQKLPPERELAVQFEVSRPSLREAIQKLEAKGLLMRRQGGGTYVK	ATAAATGGTCTGACCCCTTAT			AAATGGTCTGACCCCTT
PdhR_SHL	KISDVIMGQLEQMILEGSIQPGQKLPPERELALQFEVSRPSLREAIQKLEAKGLLMRRQGGGTYVK	TAAATTGGTAAGACCAATTTA	Shal_0475	Shal_0475-0478	AATTGGTAAGACCAATT
PdhR_SHL	KISDVIMGQLEQMILEGSIQPGQKLPPERELALQFEVSRPSLREAIQKLEAKGLLMRRQGGGTYVK	CACATTGGTCTGACCCCTACA			CATTGGTCTGACCCCTA
PdhR_SHL	KISDVIMGQLEQMILEGSIQPGQKLPPERELALQFEVSRPSLREAIQKLEAKGLLMRRQGGGTYVK	TTGATTGGTATTACCAATTGG	Shal_0475	Shal_0628	GATTGGTATTACCAATT
PdhR_SHL	KISDVIMGQLEQMILEGSIQPGQKLPPERELALQFEVSRPSLREAIQKLEAKGLLMRRQGGGTYVK	ATTTATGGTACGACCAATTTA	Shal_0475	Shal_1235-1237	TTATGGTACGACCAATT
PdhR_SHL	KISDVIMGQLEQMILEGSIQPGQKLPPERELALQFEVSRPSLREAIQKLEAKGLLMRRQGGGTYVK	TAAATTGGTCTTACCAATTAA	Shal_0475	Shal_2591	AATTGGTCTTACCAATT
PdhR_SHL	KISDVIMGQLEQMILEGSIQPGQKLPPERELALQFEVSRPSLREAIQKLEAKGLLMRRQGGGTYVK	TAAATTGGTCTTACCAATTTG	Shal_0475	Shal_2592-2593	AATTGGTCTTACCAATT
PdhR_SHN	KISDVIMGQLEQMILEGSLQPGQKLPPERELALQFEVSRPSLREAIQKLEAKGLLLRRQGGGTYVK	AAAATTGGTAAGACCAATTTA	Shewana3_0425	Shewana3_0425-0428	AATTGGTAAGACCAATT
PdhR_SHN	KISDVIMGQLEQMILEGSLQPGQKLPPERELALQFEVSRPSLREAIQKLEAKGLLLRRQGGGTYVK	TTTAATGGTCTGACCCCATGA			TAATGGTCTGACCCCAT
PdhR_SHN	KISDVIMGQLEQMILEGSLQPGQKLPPERELALQFEVSRPSLREAIQKLEAKGLLLRRQGGGTYVK	ATAATTGGTCTTACCAATTTA	Shewana3_0425	Shewana3_1555-1554	AATTGGTCTTACCAATT
PdhR_SHN	KISDVIMGQLEQMILEGSLQPGQKLPPERELALQFEVSRPSLREAIQKLEAKGLLLRRQGGGTYVK	AAAATTGGTATGACCAATTAA	Shewana3_0425	Shewana3_1556	AATTGGTATGACCAATT
PdhR_SHN	KISDVIMGQLEQMILEGSLQPGQKLPPERELALQFEVSRPSLREAIQKLEAKGLLLRRQGGGTYVK	TGTCTTGGTCAGACCAATTTT	Shewana3_0425	Shewana3_2943-2942	TCTTGGTCAGACCAATT
PdhR_SHN	KISDVIMGQLEQMILEGSLQPGQKLPPERELALQFEVSRPSLREAIQKLEAKGLLLRRQGGGTYVK	TAAAGTTGTCTGACAAATTTC			AAGTTGTCTGACAAATT
PdhR_SHN	KISDVIMGQLEQMILEGSLQPGQKLPPERELALQFEVSRPSLREAIQKLEAKGLLLRRQGGGTYVK	TAAATTGGTCTTACCAATTTA	Shewana3_0425	Shewana3_3166-3164	AATTGGTCTTACCAATT
PdhR_SLO	KISDVIMNQLEQMILEGSLQPGQKLPPERELALQFEVSRPSLREAIQKLEAKGLLLRRQGGGTYVK	TAATTTGGTAAGACCAATTTA	Shew_3432	Shew_1219-1221	ATTTGGTAAGACCAATT
PdhR_SLO	KISDVIMNQLEQMILEGSLQPGQKLPPERELALQFEVSRPSLREAIQKLEAKGLLLRRQGGGTYVK	CTGTTTGGTCTTACCAATTTT	Shew_3432	Shew_1275-1276	GTTTGGTCTTACCAATT
PdhR_SLO	KISDVIMNQLEQMILEGSLQPGQKLPPERELALQFEVSRPSLREAIQKLEAKGLLLRRQGGGTYVK	TTCATTTGTCAGACAACTTTC			CATTTGTCAGACAACTT
PdhR_SLO	KISDVIMNQLEQMILEGSLQPGQKLPPERELALQFEVSRPSLREAIQKLEAKGLLLRRQGGGTYVK	TAAATTGGTCAGACCAATTTT	Shew_3432	Shew_2389	AATTGGTCAGACCAATT
PdhR_SLO	KISDVIMNQLEQMILEGSLQPGQKLPPERELALQFEVSRPSLREAIQKLEAKGLLLRRQGGGTYVK	TTAATTGGTCTTACCAATTTA	Shew_3432	Shew_2390-2391	AATTGGTCTTACCAATT
PdhR_SLO	KISDVIMNQLEQMILEGSLQPGQKLPPERELALQFEVSRPSLREAIQKLEAKGLLLRRQGGGTYVK	TTAATTGGTAATACCTATTTA	Shew_3432	Shew_3135-3136	AATTGGTAATACCTATT
PdhR_SLO	KISDVIMNQLEQMILEGSLQPGQKLPPERELALQFEVSRPSLREAIQKLEAKGLLLRRQGGGTYVK	TTAACTGGTCAGACAAAGTTC			AACTGGTCAGACAAAGT
PdhR_SLO	KISDVIMNQLEQMILEGSLQPGQKLPPERELALQFEVSRPSLREAIQKLEAKGLLLRRQGGGTYVK	TAAATTGGTAAGACCAATTTA	Shew_3432	Shew_3432-3429	AATTGGTAAGACCAATT
PdhR_SLO	KISDVIMNQLEQMILEGSLQPGQKLPPERELALQFEVSRPSLREAIQKLEAKGLLLRRQGGGTYVK	AGCAATGGTCAGACCCCTTAA			CAATGGTCAGACCCCTT
PdhR_SON	KISDVIMAQLEQMILEGSLQPGQKLPPERELAIQFEVSRPSLREAIQKLEAKGLLMRRQGGGTYVK	AAAATTGGTAAGACCAATTTA	SO0423	SO0423-0426	AATTGGTAAGACCAATT
PdhR_SON	KISDVIMAQLEQMILEGSLQPGQKLPPERELAIQFEVSRPSLREAIQKLEAKGLLMRRQGGGTYVK	TTTAATGGTCTGACCCCTTGG			TAATGGTCTGACCCCTT
PdhR_SON	KISDVIMAQLEQMILEGSLQPGQKLPPERELAIQFEVSRPSLREAIQKLEAKGLLMRRQGGGTYVK	GGTGTTGGTCAGACCAATTTT	SO0423	SO1483-1484	TGTTGGTCAGACCAATT
PdhR_SON	KISDVIMAQLEQMILEGSLQPGQKLPPERELAIQFEVSRPSLREAIQKLEAKGLLMRRQGGGTYVK	TAAAGTTGTCTGACAAATTTC			AAGTTGTCTGACAAATT
PdhR_SON	KISDVIMAQLEQMILEGSLQPGQKLPPERELAIQFEVSRPSLREAIQKLEAKGLLMRRQGGGTYVK	AAAATTGGTATGACCAATTAA	SO0423	SO2911	AATTGGTATGACCAATT
PdhR_SON	KISDVIMAQLEQMILEGSLQPGQKLPPERELAIQFEVSRPSLREAIQKLEAKGLLMRRQGGGTYVK	ATAATTGGTCTTACCAATTTA	SO0423	SO2912-2913	AATTGGTCTTACCAATT
PdhR_SPC	KISDVIMAQLEQMILEGSLKPGQKLPPERELAIQFEVSRPSLREAIQKLEAKGLLMRRQGGGTYVK	TTACATGGTAAGACCAATTTA	Sputcn32_3418	Sputcn32_1029-1031	ACATGGTAAGACCAATT
PdhR_SPC	KISDVIMAQLEQMILEGSLKPGQKLPPERELAIQFEVSRPSLREAIQKLEAKGLLMRRQGGGTYVK	CTGTTTGGTCTGACCAATTTC	Sputcn32_3418	Sputcn32_1238-1239	GTTTGGTCTGACCAATT
PdhR_SPC	KISDVIMAQLEQMILEGSLKPGQKLPPERELAIQFEVSRPSLREAIQKLEAKGLLMRRQGGGTYVK	TAAAGTTGTCTGACAATTTTC			AAGTTGTCTGACAATTT
PdhR_SPC	KISDVIMAQLEQMILEGSLKPGQKLPPERELAIQFEVSRPSLREAIQKLEAKGLLMRRQGGGTYVK	TAAATTGGTCAGACCAATTCA	Sputcn32_3418	Sputcn32_2377	AATTGGTCAGACCAATT
PdhR_SPC	KISDVIMAQLEQMILEGSLKPGQKLPPERELAIQFEVSRPSLREAIQKLEAKGLLMRRQGGGTYVK	TTAATTGGTCTTACCAATTAT	Sputcn32_3418	Sputcn32_2378-2379	AATTGGTCTTACCAATT
PdhR_SPC	KISDVIMAQLEQMILEGSLKPGQKLPPERELAIQFEVSRPSLREAIQKLEAKGLLMRRQGGGTYVK	AAAATTGGTAAGACCAATTTA	Sputcn32_3418	Sputcn32_3418-3415	AATTGGTAAGACCAATT
PdhR_SPC	KISDVIMAQLEQMILEGSLKPGQKLPPERELAIQFEVSRPSLREAIQKLEAKGLLMRRQGGGTYVK	TTAAATGGTCTGACCCCATAT			AAATGGTCTGACCCCAT
PdhR_SPL	KISDVIMGQLEQMILEGSIQPGQKLPPERELALQFEVSRPSLREAIQKLEAKGLLMRRQGGGTYVK	TAAATTGGTAAGACCAATTTA	Spea_0418	Spea_0418-0421	AATTGGTAAGACCAATT
PdhR_SPL	KISDVIMGQLEQMILEGSIQPGQKLPPERELALQFEVSRPSLREAIQKLEAKGLLMRRQGGGTYVK	CACATTGGTCAGACCCCATTT			CATTGGTCAGACCCCAT
PdhR_SPL	KISDVIMGQLEQMILEGSIQPGQKLPPERELALQFEVSRPSLREAIQKLEAKGLLMRRQGGGTYVK	TCAATTGGTATTACCAATTGT	Spea_0418	Spea_0566	AATTGGTATTACCAATT
PdhR_SPL	KISDVIMGQLEQMILEGSIQPGQKLPPERELALQFEVSRPSLREAIQKLEAKGLLMRRQGGGTYVK	TTTTATGGTATGACCAATTTA	Spea_0418	Spea_1198-1200	TTATGGTATGACCAATT
PdhR_SPL	KISDVIMGQLEQMILEGSIQPGQKLPPERELALQFEVSRPSLREAIQKLEAKGLLMRRQGGGTYVK	TCAATTTGTCTTACAAGTTGC	Spea_0418	Spea_1290	AATTTGTCTTACAAGTT
PdhR_SPL	KISDVIMGQLEQMILEGSIQPGQKLPPERELALQFEVSRPSLREAIQKLEAKGLLMRRQGGGTYVK	TTAATTGGTCTTACCAATTTT	Spea_0418	Spea_1672-1671	AATTGGTCTTACCAATT
PdhR_SPL	KISDVIMGQLEQMILEGSIQPGQKLPPERELALQFEVSRPSLREAIQKLEAKGLLMRRQGGGTYVK	TAAATTGGTCTTACCAATTAA	Spea_0418	Spea_1673	AATTGGTCTTACCAATT
PdhR_SSE	KISDVIMGQLEQMILEGSLQPGQKLPPERELALQFEVSRPSLREAIQKLEAKGLLLRRQGGGTYVK	TAAATTGGTAAGACCAATTTA	Ssed_0430	Ssed_0430-0433	AATTGGTAAGACCAATT
PdhR_SSE	KISDVIMGQLEQMILEGSLQPGQKLPPERELALQFEVSRPSLREAIQKLEAKGLLLRRQGGGTYVK	GATAATGGTCAGACCCCTTTG			TAATGGTCAGACCCCTT
PdhR_SSE	KISDVIMGQLEQMILEGSLQPGQKLPPERELALQFEVSRPSLREAIQKLEAKGLLLRRQGGGTYVK	ACTATTGGTATGACCAATTTA	Ssed_0430	Ssed_1320-1322	TATTGGTATGACCAATT
PdhR_SSE	KISDVIMGQLEQMILEGSLQPGQKLPPERELALQFEVSRPSLREAIQKLEAKGLLLRRQGGGTYVK	GTGATTGGTCATACCATTTTC	Ssed_0430	Ssed_1414-1415	GATTGGTCATACCATTT
PdhR_SSE	KISDVIMGQLEQMILEGSLQPGQKLPPERELALQFEVSRPSLREAIQKLEAKGLLLRRQGGGTYVK	TTCATTTGTCTGACAAATTCT			CATTTGTCTGACAAATT
PdhR_SSE	KISDVIMGQLEQMILEGSLQPGQKLPPERELALQFEVSRPSLREAIQKLEAKGLLLRRQGGGTYVK	TTAATTGGTCTTACCAATTAT	Ssed_0430	Ssed_1708-1707	AATTGGTCTTACCAATT
PdhR_SSE	KISDVIMGQLEQMILEGSLQPGQKLPPERELALQFEVSRPSLREAIQKLEAKGLLLRRQGGGTYVK	TAAATTGGTCTTACCAATTTA	Ssed_0430	Ssed_1709	AATTGGTCTTACCAATT
PdhR_SSE	KISDVIMGQLEQMILEGSLQPGQKLPPERELALQFEVSRPSLREAIQKLEAKGLLLRRQGGGTYVK	TTAATTGGTAATACCAATTGC	Ssed_0430	Ssed_4029	AATTGGTAATACCAATT
PdhR_SWD	KISDVIMGQLEQMILEGSLQPGQKLPPERELALQFEVSRPSLREAIQKLEAKGLLMRRQGGGTYVK	TAAATTGGTAAGACCAATTTA	Swoo_0318	Swoo_0318-0321	AATTGGTAAGACCAATT
PdhR_SWD	KISDVIMGQLEQMILEGSLQPGQKLPPERELALQFEVSRPSLREAIQKLEAKGLLMRRQGGGTYVK	GATAATGGTCTGACCGCTAAC			TAATGGTCTGACCGCTA
PdhR_SWD	KISDVIMGQLEQMILEGSLQPGQKLPPERELALQFEVSRPSLREAIQKLEAKGLLMRRQGGGTYVK	TTAATTGGTAATACCAATTGC	Swoo_0318	Swoo_0636	AATTGGTAATACCAATT
PdhR_SWD	KISDVIMGQLEQMILEGSLQPGQKLPPERELALQFEVSRPSLREAIQKLEAKGLLMRRQGGGTYVK	TAAATTTGTCTGACAAATTAC	Swoo_0318	Swoo_1528	AATTTGTCTGACAAATT
PdhR_SWD	KISDVIMGQLEQMILEGSLQPGQKLPPERELALQFEVSRPSLREAIQKLEAKGLLMRRQGGGTYVK	TTAATTGGTAAGACCAATTTA	Swoo_0318	Swoo_2881-2880	AATTGGTAAGACCAATT
PdhR_SWD	KISDVIMGQLEQMILEGSLQPGQKLPPERELALQFEVSRPSLREAIQKLEAKGLLMRRQGGGTYVK	TAAATTGGTCTTACCAATTAA	Swoo_0318	Swoo_2882	AATTGGTCTTACCAATT
PdhR_SWD	KISDVIMGQLEQMILEGSLQPGQKLPPERELALQFEVSRPSLREAIQKLEAKGLLMRRQGGGTYVK	TTAATTGGTCTTACCAATTTT	Swoo_0318	Swoo_2883-2884	AATTGGTCTTACCAATT
PdhR_SWD	KISDVIMGQLEQMILEGSLQPGQKLPPERELALQFEVSRPSLREAIQKLEAKGLLMRRQGGGTYVK	TATTTTGGTATGACCAATTTA	Swoo_0318	Swoo_3337-3335	TTTTGGTATGACCAATT
PdhR_SWP	KISDVIMGQLEQMILEGSIQPGQKLPPERELALQFEVSRPSLREAIQKLEAKGLLMRRQGGGTYVK	TTTATTGGTATGACCAATTTA	swp_4753	swp_1378-1380	TATTGGTATGACCAATT
PdhR_SWP	KISDVIMGQLEQMILEGSIQPGQKLPPERELALQFEVSRPSLREAIQKLEAKGLLMRRQGGGTYVK	TAAATTGGTCTTACCAATTTA	swp_4753	swp_1952-1951	AATTGGTCTTACCAATT
PdhR_SWP	KISDVIMGQLEQMILEGSIQPGQKLPPERELALQFEVSRPSLREAIQKLEAKGLLMRRQGGGTYVK	TAAATTGGTCTTACCAATTTA	swp_4753	swp_1953	AATTGGTCTTACCAATT
PdhR_SWP	KISDVIMGQLEQMILEGSIQPGQKLPPERELALQFEVSRPSLREAIQKLEAKGLLMRRQGGGTYVK	TTAAATGGTAATACCAATTAC	swp_4753	swp_4551	AAATGGTAATACCAATT
PdhR_SWP	KISDVIMGQLEQMILEGSIQPGQKLPPERELALQFEVSRPSLREAIQKLEAKGLLMRRQGGGTYVK	TAAATTGGTAAGACCAATTTA	swp_4753	swp_4753-4749	AATTGGTAAGACCAATT
PdhR_SWP	KISDVIMGQLEQMILEGSIQPGQKLPPERELALQFEVSRPSLREAIQKLEAKGLLMRRQGGGTYVK	AACATTGGTCTGACCCCATGT			CATTGGTCTGACCCCAT
PhnR_BAC	SLAMIVQDMLERAIVSGEYAPGEKL-NEVDIATRLNVSRGPVREAFRALEQAGLLRNEKNRGVTVR	GCCTATTGTT-GACAATCTAC	BamMC406_3082	BamMC406_3077-3076	ATTGTTGACAAT
PhnR_BAC	SLAMIVQDMLERAIVSGEYAPGEKL-NEVDIATRLNVSRGPVREAFRALEQAGLLRNEKNRGVTVR	GTAGATTGTC-AACAATAGGC	BamMC406_3082	BamMC406_3078-3079	ATTGTCAACAAT
PhnR_BAC	SLAMIVQDMLERAIVSGEYAPGEKL-NEVDIATRLNVSRGPVREAFRALEQAGLLRNEKNRGVTVR	GAAAACTGTT-GACAATAGTT	BamMC406_3082	BamMC406_3082	ACTGTTGACAAT
PhnR_BCJ	SLAMIVQDMLERAIVSGEYAPGEKL-NEVEIATRLNVSRGPVREAFRALEQAGLLRNEKNRGVTVR	GAAAACTGTT-GACAATATGC	BCAL0444	BCAL0444	ACTGTTGACAAT
PhnR_BCJ	SLAMIVQDMLERAIVSGEYAPGEKL-NEVEIATRLNVSRGPVREAFRALEQAGLLRNEKNRGVTVR	GTAGATTGTC-AACAACATGC	BCAL0444	BCAL0449-0445	ATTGTCAACAAC
PhnR_BCJ	SLAMIVQDMLERAIVSGEYAPGEKL-NEVEIATRLNVSRGPVREAFRALEQAGLLRNEKNRGVTVR	GCATGTTGTT-GACAATCTAC	BCAL0444	BCAL0450-0451	GTTGTTGACAAT
PhnR_BMU	SLAMIVQDMLERAIVSGEYAPGEKL-NEVEIATKLNVSRGPVREAFRALEQAGLLRNEKNRGVTVR	GCATGTTGTT-GACAATCTAC	Bmul_3140	Bmul_3134-3133	GTTGTTGACAAT
PhnR_BMU	SLAMIVQDMLERAIVSGEYAPGEKL-NEVEIATKLNVSRGPVREAFRALEQAGLLRNEKNRGVTVR	GTAGATTGTC-AACAACATGC	Bmul_3140	Bmul_3135-3139	ATTGTCAACAAC
PhnR_BMU	SLAMIVQDMLERAIVSGEYAPGEKL-NEVEIATKLNVSRGPVREAFRALEQAGLLRNEKNRGVTVR	GAAAACTGTT-GACAATGTGT	Bmul_3140	Bmul_3140	ACTGTTGACAAT
PhnR_BPH	SLTALVRDEIERHIVDGKLTPGDKL-NEAEWATRLQVSRGPVREAFRALEQAGLVRTEKNRGVFVR	GCAGATTGCC-GACAACTTTT	Bphy_5069	Bphy_5064	ATTGCCGACAAC
PhnR_BPH	SLTALVRDEIERHIVDGKLTPGDKL-NEAEWATRLQVSRGPVREAFRALEQAGLVRTEKNRGVFVR	AAAAGTTGTC-GGCAATCTGC	Bphy_5069	Bphy_5065-5072	GTTGTCGGCAAT
PhnR_BPY	SLTTLVRDEIERHIIDGALAPGDKL-NEADWATRLQVSRGPVREAFRALEQAGLVRTEKNRGVFVR	CAAAGTTGTT-GGCAATCTGC	Bphyt_4793	Bphyt_4789-4796	GTTGTTGGCAAT
PhnR_BUR	SLAMIVQDMLERAIVSGEYAPGEKL-NEVEIATKLNVSRGPVREAFRALEQAGLLRNEKNRGVTVR	GCATGTTGTT-GACAATCTAC	Bcep18194_A6499	Bcep18194_A6493-6492	GTTGTTGACAAT
PhnR_BUR	SLAMIVQDMLERAIVSGEYAPGEKL-NEVEIATKLNVSRGPVREAFRALEQAGLLRNEKNRGVTVR	GTAGATTGTC-AACAACATGC	Bcep18194_A6499	Bcep18194_A6494-6498	ATTGTCAACAAC
PhnR_BUR	SLAMIVQDMLERAIVSGEYAPGEKL-NEVEIATKLNVSRGPVREAFRALEQAGLLRNEKNRGVTVR	GAAAACTGTT-GACAATGTGT	Bcep18194_A6499	Bcep18194_A6499	ACTGTTGACAAT
PhnR_BXE	SLTTLVRDEIERHIIEGALAPGDKL-NEADWATRLQVSRGPVREAFRALEQAGLVRTEKNRGVFVR	CAAAGTTGTT-GGCAATCTGC	Bxe_B1871	Bxe_B1875-1868	GTTGTTGGCAAT
PhnR_BXE	SLTTLVRDEIERHIIEGALAPGDKL-NEADWATRLQVSRGPVREAFRALEQAGLVRTEKNRGVFVR	GCAGATTGCC-AACAACTTTG	Bxe_B1871	Bxe_B1876	ATTGCCAACAAC
PhnR_CTI	SLTTLVQRELELRIMSGELAPGAKL-NEIEVAGQLNVSRGPVREAFRALEQAGLLRTEKNRGVYVR	CTTGATTGTT-GACAATATAC	RALTA_B1650	RALTA_B1650-1648	ATTGTTGACAAT
PhnR_CTI	SLTTLVQRELELRIMSGELAPGAKL-NEIEVAGQLNVSRGPVREAFRALEQAGLLRTEKNRGVYVR	GTATATTGTC-AACAATCAAG	RALTA_B1650	RALTA_B1651-1654	ATTGTCAACAAT
PhnR_POL1	TLPSLVQAEIEQMILRSELPGGARI-NESDLAARFGTSRGPVREALRALEECGLVRSEKNRGVFVR	GAAGATTGTC-AACAATTGAC	Bpro_3219	Bpro_3218-3216	ATTGTCAACAAT
PhnR_POL1	TLPSLVQAEIEQMILRSELPGGARI-NESDLAARFGTSRGPVREALRALEECGLVRSEKNRGVFVR	GTCAATTGTT-GACAATCTTC	Bpro_3219	Bpro_3219-3223	ATTGTTGACAAT
PhnR_POL2	SLTTVVQQEIERAILVGEYEPGSKL-IEAALAEKMGVSRGPVREAFRMLEEAGLVRNEKNRGVFVR	GCAGATTGTT-GACATTTTTT	Bpro_4693	Bpro_4693-4690	ATTGTTGACATT
PhnR_POL2	SLTTVVQQEIERAILVGEYEPGSKL-IEAALAEKMGVSRGPVREAFRMLEEAGLVRNEKNRGVFVR	AAAAAATGTC-AACAATCTGC	Bpro_4693	Bpro_4694-4697	AATGTCAACAAT
PhnR_REU1	SLTTLVQRELETRIMSGGLVPGAKL-NEIEVAGQLNVSRGPVREAFRALEQAGLLRMEKNRGVFVR	GTCTATTGTC-AACAATCATC	Reut_B3719	Reut_B3718	ATTGTCAACAAT
PhnR_REU1	SLTTLVQRELETRIMSGGLVPGAKL-NEIEVAGQLNVSRGPVREAFRALEQAGLLRMEKNRGVFVR	GATGATTGTT-GACAATAGAC	Reut_B3719	Reut_B3719-3721	ATTGTTGACAAT
PhnR_REU2	SLPMLVQEEIERLIMTGELPPGTRI-NESDIAARFGTSRGPIREALRALEEAGLVRNEKNRGVFVR	GCGTATTGTT-GTAATTTGAG	Reut_B5875	Reut_B5870	ATTGTTGTAATT
PhnR_REU2	SLPMLVQEEIERLIMTGELPPGTRI-NESDIAARFGTSRGPIREALRALEEAGLVRNEKNRGVFVR	GTAGATTGTC-AACAGTTTTC	Reut_B5875	Reut_B5874-5871	ATTGTCAACAGT
PhnR_REU2	SLPMLVQEEIERLIMTGELPPGTRI-NESDIAARFGTSRGPIREALRALEEAGLVRNEKNRGVFVR	GAAAACTGTT-GACAATCTAC	Reut_B5875	Reut_B5875-5878	ACTGTTGACAAT
PhnR_VEI	SLTTIIQEEVEKMILRGEISVGGRL-NESEMAQRFGISRGPIREAFRGLEESGLVRQEKNRGAFVR	GTAAACTGTT-GACAGTCTAC	Veis_1095	Veis_0970-0967	ACTGTTGACAGT
PhnR_VEI	SLTTIIQEEVEKMILRGEISVGGRL-NESEMAQRFGISRGPIREAFRGLEESGLVRQEKNRGAFVR	GCAAACTGTT-GACAATCTAC	Veis_1095	Veis_1095-1098	ACTGTTGACAAT
PrpR_ABO	TLADRVFSLLQDDIVRGEIPPGSKV-SETELAGRYGVSRGPLREAIRRLESRKLLERVVHVGTRVA	GACGATTGTC-AACAATTGCC	ABO_1434	ABO_1434-1428	ATTGTCAACAAT
PrpR_ABO	TLADRVFSLLQDDIVRGEIPPGSKV-SETELAGRYGVSRGPLREAIRRLESRKLLERVVHVGTRVA	TGAAATTGTC-AACAATCGGG			ATTGTCAACAAT
PrpR_ABY	TLTEHVFKQIQTAIVLGQIPAGSKI-SEPELARTYGISRGPLREAIHRLEGQRLVERTAHVGARVV	GCAGATTGTC-TACAATCTTG	ABAYE3794	ABAYE3794-3791	ATTGTCTACAAT
PrpR_ABY	TLTEHVFKQIQTAIVLGQIPAGSKI-SEPELARTYGISRGPLREAIHRLEGQRLVERTAHVGARVV	GAAAAGTGTC-AACAATCATC			AGTGTCAACAAT
PrpR_ABY	TLTEHVFKQIQTAIVLGQIPAGSKI-SEPELARTYGISRGPLREAIHRLEGQRLVERTAHVGARVV	AAAAATTGTC-GACAATATGC			ATTGTCGACAAT
PrpR_ACI	TLTDQIFKKIQSAIVSGEIAAGSKI-SEPELARVYGISRGPLREAIHRLEGQKLVERTAHVGARVV	CGATATTGTC-AACAATTATG	ACIAD2759	ACIAD2759-2755	ATTGTCAACAAT
PrpR_ACI	TLTDQIFKKIQSAIVSGEIAAGSKI-SEPELARVYGISRGPLREAIHRLEGQKLVERTAHVGARVV	TTATATTGTC-GACAATGTGG			ATTGTCGACAAT
PrpR_AMC	TNADRTFFQLRKDIVEGIIPAGSKL-SEMELSTKYEVSRAVIREAINRLATCHLVERKANVGARVV	TCTCGTTGTC-GACAATCCAA	MADE_03369	MADE_03369-03373	GTTGTCGACAAT
PrpR_AMC	TNADRTFFQLRKDIVEGIIPAGSKL-SEMELSTKYEVSRAVIREAINRLATCHLVERKANVGARVV	ATATATTGTC-GACATTAGTC			ATTGTCGACATT
PrpR_AVI	TLSEHVFRRIQAAIVKGEIAPGSKI-SEPELARVYGISRGPLREAIHRLEGQKLLVRVPHVGARVV	GACGATTGTC-GACAATCTGA	Avin_23200	Avin_23200-23250	ATTGTCGACAAT
PrpR_AVI	TLSEHVFRRIQAAIVKGEIAPGSKI-SEPELARVYGISRGPLREAIHRLEGQKLLVRVPHVGARVV	ACTGATTGTC-GACAATATGC			ATTGTCGACAAT
PrpR_BAV1	PLADVVFDRVLEAIYQGRLAPGSVI-NEVALAQEFGVSRGPVREAVRRLQGIQLVTREPYIKARVV	CAATAGTGTC-AACACTATGA	BAV0624	BAV0624-0623	AGTGTCAACACT
PrpR_BAV1	PLADVVFDRVLEAIYQGRLAPGSVI-NEVALAQEFGVSRGPVREAVRRLQGIQLVTREPYIKARVV	CAAAAGAGTT-GACACTTTTA			AGAGTTGACACT
PrpR_BAV1	PLADVVFDRVLEAIYQGRLAPGSVI-NEVALAQEFGVSRGPVREAVRRLQGIQLVTREPYIKARVV	ATAGGCTGTT-AACACTATGA			GCTGTTAACACT
PrpR_BAV1	PLADVVFDRVLEAIYQGRLAPGSVI-NEVALAQEFGVSRGPVREAVRRLQGIQLVTREPYIKARVV	TCATAGTGTT-GACACTATTG	BAV0624	BAV0625	AGTGTTGACACT
PrpR_BAV1	PLADVVFDRVLEAIYQGRLAPGSVI-NEVALAQEFGVSRGPVREAVRRLQGIQLVTREPYIKARVV	TCATAGTGTT-AACAGCCTAT			AGTGTTAACAGC
PrpR_BAV1	PLADVVFDRVLEAIYQGRLAPGSVI-NEVALAQEFGVSRGPVREAVRRLQGIQLVTREPYIKARVV	TAAAAGTGTC-AACTCTTTTG			AGTGTCAACTCT
PrpR_BAV2	TLSDQLFRKLQSAIVKGDIAPGSKI-SEPELARAHGVSRGPLREALHRLEGQRLLVRVPHAGARVV	CTAAATTGTT-GACAATCAAA	BAV2731	BAV2731-2733	ATTGTTGACAAT
PrpR_BAV2	TLSDQLFRKLQSAIVKGDIAPGSKI-SEPELARAHGVSRGPLREALHRLEGQRLLVRVPHAGARVV	ATAAATTGTC-AACACAATGG			ATTGTCAACACA
PrpR_BBR	PLTDVVYQRMLDGIYAGGLPPGGVI-NEVELAREFGVSRGPVREAVRRLQGIQIVTREPYMKARVV	TTAAACTGTC-AACAGTAAAT	BB1351	BB1341	ACTGTCAACAGT
PrpR_BBR	PLTDVVYQRMLDGIYAGGLPPGGVI-NEVELAREFGVSRGPVREAVRRLQGIQIVTREPYMKARVV	CAAAAGAGTT-GACACTTTAT			AGAGTTGACACT
PrpR_BBR	PLTDVVYQRMLDGIYAGGLPPGGVI-NEVELAREFGVSRGPVREAVRRLQGIQIVTREPYMKARVV	ATTTACTGTT-GACAGTTTAA	BB1351	BB1342	ACTGTTGACAGT
PrpR_BBR	PLTDVVYQRMLDGIYAGGLPPGGVI-NEVELAREFGVSRGPVREAVRRLQGIQIVTREPYMKARVV	ATAAAGTGTC-AACTCTTTTG			AGTGTCAACTCT
PrpR_BBR	PLTDVVYQRMLDGIYAGGLPPGGVI-NEVELAREFGVSRGPVREAVRRLQGIQIVTREPYMKARVV	CAAAAGAGTT-GACACTTTTA	BB1351	BB1351	AGAGTTGACACT
PrpR_BPA	PLTDVVYQRMLDGIYAGGLPPGGVI-NEVELAREFGVSRGPVREAVRRLQGIQIVTREPYMKARVV	ATTTACTGTT-GACAGTTTAA	BPP1135	BPP1126	ACTGTTGACAGT
PrpR_BPA	PLTDVVYQRMLDGIYAGGLPPGGVI-NEVELAREFGVSRGPVREAVRRLQGIQIVTREPYMKARVV	ATAAAGTGTC-AACTCTTTTG			AGTGTCAACTCT
PrpR_BPA	PLTDVVYQRMLDGIYAGGLPPGGVI-NEVELAREFGVSRGPVREAVRRLQGIQIVTREPYMKARVV	TTAAACTGTC-AACAGTAAAT	BPP1135	BPP1125	ACTGTCAACAGT
PrpR_BPA	PLTDVVYQRMLDGIYAGGLPPGGVI-NEVELAREFGVSRGPVREAVRRLQGIQIVTREPYMKARVV	CAAAAGAGTT-GACACTTTAT			AGAGTTGACACT
PrpR_BPA	PLTDVVYQRMLDGIYAGGLPPGGVI-NEVELAREFGVSRGPVREAVRRLQGIQIVTREPYMKARVV	CAAAAGAGTT-GACACTTTTA	BPP1135	BPP1135	AGAGTTGACACT
PrpR_BPT	TLSDHVFRKIQAAIVKGEIAPGSKM-SEPELARTYGISRGPLREAIHRLEGQRLLVRVPHVGARVV	CTAGATTGTC-GACAATCAGC	Bpet1813	Bpet1812	ATTGTCGACAAT
PrpR_BPT	TLSDHVFRKIQAAIVKGEIAPGSKM-SEPELARTYGISRGPLREAIHRLEGQRLLVRVPHVGARVV	TGTCCATGTT-GACAATTCAC			CATGTTGACAAT
PrpR_BPT	TLSDHVFRKIQAAIVKGEIAPGSKM-SEPELARTYGISRGPLREAIHRLEGQRLLVRVPHVGARVV	GCTGATTGTC-GACAATCTAG	Bpet1813	Bpet1813-1815	ATTGTCGACAAT
PrpR_BPT	TLSDHVFRKIQAAIVKGEIAPGSKM-SEPELARTYGISRGPLREAIHRLEGQRLLVRVPHVGARVV	GTGAATTGTC-AACATGGACA			ATTGTCAACATG
PrpR_CPS	TTADKVFEQLQFAIVEGEMAAGSKI-SEPELAKRYQISRSTLREALNRLEKCHLIERKANVGSRVV	ACAAATTGTC-GACATACGCA	CPS_2823	CPS_0917	ATTGTCGACATA
PrpR_CPS	TTADKVFEQLQFAIVEGEMAAGSKI-SEPELAKRYQISRSTLREALNRLEKCHLIERKANVGSRVV	TAATTTTGTC-GACAGTTTTA			TTTGTCGACAGT
PrpR_CPS	TTADKVFEQLQFAIVEGEMAAGSKI-SEPELAKRYQISRSTLREALNRLEKCHLIERKANVGSRVV	TGTACTTGTT-AACAATTCCA	CPS_2823	CPS_2159	CTTGTTAACAAT
PrpR_CPS	TTADKVFEQLQFAIVEGEMAAGSKI-SEPELAKRYQISRSTLREALNRLEKCHLIERKANVGSRVV	CTGTATTGTC-GACAATCTAA			ATTGTCGACAAT
PrpR_CPS	TTADKVFEQLQFAIVEGEMAAGSKI-SEPELAKRYQISRSTLREALNRLEKCHLIERKANVGSRVV	TATTATTGTC-GACAATTTGT			ATTGTCGACAAT
PrpR_CPS	TTADKVFEQLQFAIVEGEMAAGSKI-SEPELAKRYQISRSTLREALNRLEKCHLIERKANVGSRVV	TAAAATTGTC-GACAATTATA	CPS_2823	CPS_2823-2819	ATTGTCGACAAT
PrpR_CPS	TTADKVFEQLQFAIVEGEMAAGSKI-SEPELAKRYQISRSTLREALNRLEKCHLIERKANVGSRVV	TTTGTTTGTC-GACAATGTTA			TTTGTCGACAAT
PrpR_CPS	TTADKVFEQLQFAIVEGEMAAGSKI-SEPELAKRYQISRSTLREALNRLEKCHLIERKANVGSRVV	AGATATTTCC-GACAATTTTT	CPS_2823	CPS_4800	ATTTCCGACAAT
PrpR_CPS	TTADKVFEQLQFAIVEGEMAAGSKI-SEPELAKRYQISRSTLREALNRLEKCHLIERKANVGSRVV	AAAAAGTGTC-GACAATATTG			AGTGTCGACAAT
PrpR_CPS	TTADKVFEQLQFAIVEGEMAAGSKI-SEPELAKRYQISRSTLREALNRLEKCHLIERKANVGSRVV	GATTAGTGTC-TCCAATAAGA			AGTGTCTCCAAT
PrpR_CSA	TLAERVFQQLQSAIVRGELAPGAKI-TEPGLAKAYGISRGPLREAMRRLEAHRLIERIPHVGARVV	TAACATTGTC-GACAGTTTCG	Csal_2422	Csal_2058	ATTGTCGACAGT
PrpR_CSA	TLAERVFQQLQSAIVRGELAPGAKI-TEPGLAKAYGISRGPLREAMRRLEAHRLIERIPHVGARVV	GAGGATTGTC-GACAATGGTG	Csal_2422	Csal_2422-2419	ATTGTCGACAAT
PrpR_CSA	TLAERVFQQLQSAIVRGELAPGAKI-TEPGLAKAYGISRGPLREAMRRLEAHRLIERIPHVGARVV	TTTTATTGTC-GACAATTATA			ATTGTCGACAAT
PrpR_GME	PLTDRIFDVLQDSIIKGEIPAGSKI-SEPELAKTYGVSRGTLREALSRLEERHLVIRAPNHGARVI	TAAAAGTGTC-GACACTTTTT	Gmet_1121	Gmet_1121-1124	AGTGTCGACACT
PrpR_GME	PLTDRIFDVLQDSIIKGEIPAGSKI-SEPELAKTYGVSRGTLREALSRLEERHLVIRAPNHGARVI	ATAAGGTGTC-GACAAAATGA			GGTGTCGACAAA
PrpR_HCH	TLADQAFERLQTAIVKGDIRAGEKI-SEAELSSKFGFGRGPLREALHRLEGRGLIVRKAHSGARVV	CGAAATTGTT-TACAATCCTG	HCH_02709	HCH_02709-02712	ATTGTTTACAAT
PrpR_HCH	TLADQAFERLQTAIVKGDIRAGEKI-SEAELSSKFGFGRGPLREALHRLEGRGLIVRKAHSGARVV	GAGAATTGTA-AACAATATGG			ATTGTAAACAAT
PrpR_ILO	TSSDRVLFEIQRAIVEGDIAAGCKI-SEPELARRFNVSRAPLREALARLERCHLIERIPNAGARVV	TTAGATTGTC-GACAATTTAA	IL1428	IL1428-1424	ATTGTCGACAAT
PrpR_ILO	TSSDRVLFEIQRAIVEGDIAAGCKI-SEPELARRFNVSRAPLREALARLERCHLIERIPNAGARVV	AATTACTGTC-GACAATTAAT			ACTGTCGACAAT
PrpR_MAQ	TRADEAFDCLQTAIVKGDLAPGEKI-GEVELCSRFNLTRGPLREALGRLESRGLLVRRPHAGVKVV	CACAATTGTT-GACAATCAGG	Maqu_1667	Maqu_1667-1662	ATTGTTGACAAT
PrpR_MAQ	TRADEAFDCLQTAIVKGDLAPGEKI-GEVELCSRFNLTRGPLREALGRLESRGLLVRRPHAGVKVV	CTGGATTGTT-AACAAAGCAT			ATTGTTAACAAA
PrpR_MAQ	TRADEAFDCLQTAIVKGDLAPGEKI-GEVELCSRFNLTRGPLREALGRLESRGLLVRRPHAGVKVV	TAAAGTTGTC-GATAACAACG	Maqu_1667	Maqu_1730	GTTGTCGATAAC
PrpR_MMW	TLSEDIAQQLTNAIVQGHIPQGSKI-SEPELAKQYGVSRGPLREAIVKLEGLGLVTRTANVGARVI	ATAAATTGTC-GACAATCTAA	Mmwyl1_0926	Mmwyl1_0926-0923	ATTGTCGACAAT
PrpR_MMW	TLSEDIAQQLTNAIVQGHIPQGSKI-SEPELAKQYGVSRGPLREAIVKLEGLGLVTRTANVGARVI	TCACATTGTC-AACAATAAAG			ATTGTCAACAAT
PrpR_MMW	TLSEDIAQQLTNAIVQGHIPQGSKI-SEPELAKQYGVSRGPLREAIVKLEGLGLVTRTANVGARVI	AGCGATTGTC-GACACATTTG			ATTGTCGACACA
PrpR_PAE	TLSEHVFRKIQSAIVSGEIAPGSKI-SEPELARTYGISRGPLREAIHRLEGLRLLVRVPHVGARVV	GACGATTGTC-GACAATCAAG	PA0797	PA0797-0792	ATTGTCGACAAT
PrpR_PAE	TLSEHVFRKIQSAIVSGEIAPGSKI-SEPELARTYGISRGPLREAIHRLEGLRLLVRVPHVGARVV	AAACATTGTC-GACACATCGA			ATTGTCGACACA
PrpR_PAT	TAADKTFFQLRKDIVEGVVLAGSKL-SETELSTKYGVSRAVIREAINRLEACHIVERKANVGARVV	GCGCATTGTC-GACAATCCCC	Patl_1418	Patl_1418-1422	ATTGTCGACAAT
PrpR_PAT	TAADKTFFQLRKDIVEGVVLAGSKL-SETELSTKYGVSRAVIREAINRLEACHIVERKANVGARVV	CTATATTGTC-GACAACATTA			ATTGTCGACAAC
PrpR_PEN	TLSENVFRRIQAAIVKGEIAPGSKI-SEPELARTYGISRGPLREAIHRLEGQRLLVRVPHVGARVV	GACGATTGTC-GACAATATTC	PSEEN1901	PSEEN1901-1907	ATTGTCGACAAT
PrpR_PEN	TLSENVFRRIQAAIVKGEIAPGSKI-SEPELARTYGISRGPLREAIHRLEGQRLLVRVPHVGARVV	TGAAGGTGTC-GACAATCATG			GGTGTCGACAAT
PrpR_PFL	TLSENVFRRIQAAIVKGEIAPGSKI-SEPELARTYGISRGPLREAIHRLEGQRLLVRVPHVGARVV	GACGATTGTC-GACAATCTCT	PFL_1860	PFL_1860-1865	ATTGTCGACAAT
PrpR_PFL	TLSENVFRRIQAAIVKGEIAPGSKI-SEPELARTYGISRGPLREAIHRLEGQRLLVRVPHVGARVV	TAAAGGTGTC-GACAATATGC			GGTGTCGACAAT
PrpR_PFL	TLSENVFRRIQAAIVKGEIAPGSKI-SEPELARTYGISRGPLREAIHRLEGQRLLVRVPHVGARVV	AGGAATTGTC-GGTAATTCTG	PFL_1860	PFL_2633	ATTGTCGGTAAT
PrpR_PHA	TASDQVFVNMRREIVEGSIAQGSKI-SEPELAKRYGVSRATLREALNRLESCYLVERKANIGCRVV	TATTGGTGTC-GACACTTAGC	PSHAa1776	PSHAa1776-1772	GGTGTCGACACT
PrpR_PHA	TASDQVFVNMRREIVEGSIAQGSKI-SEPELAKRYGVSRATLREALNRLESCYLVERKANIGCRVV	TAATGATGTC-GACAATAAGT			GATGTCGACAAT
PrpR_PHA	TASDQVFVNMRREIVEGSIAQGSKI-SEPELAKRYGVSRATLREALNRLESCYLVERKANIGCRVV	ATAAATTGTC-GACAATCTAA			ATTGTCGACAAT
PrpR_PIN	TKSENLTEQLIEAIVSGEYSPGSKI-SETELARFFNVSRGPLREAMMRIEALNLVERIPHVGTRVA	CCTGATTGTC-GACAATGATG	Ping_1870	Ping_1870-1865	ATTGTCGACAAT
PrpR_PIN	TKSENLTEQLIEAIVSGEYSPGSKI-SETELARFFNVSRGPLREAMMRIEALNLVERIPHVGTRVA	ACAAATTGTA-GACAACGCGA			ATTGTAGACAAC
PrpR_PMY	TLSEHVFRLIQAAIVKGEIAPGSKI-SEPELARTYGISRGPLREAIHRLEGQKLLVRVPHVGARVV	AAATATTGTC-GACAATGCTT	Pmen_2079	Pmen_2079-2083	ATTGTCGACAAT
PrpR_PMY	TLSEHVFRLIQAAIVKGEIAPGSKI-SEPELARTYGISRGPLREAIHRLEGQKLLVRVPHVGARVV	CACTGGTGTC-GACAATCATG			GGTGTCGACAAT
PrpR_PPR	TKSENLTEQLIEFIVSGEYQAGSKI-SEPELARSFGVSRGPLREAIMRVEALGLVERVPHVGARVV	TTTTATTGTC-TACAGTTTCG	PBPRB0234	PBPRB0234-0238	ATTGTCTACAGT
PrpR_PPR	TKSENLTEQLIEFIVSGEYQAGSKI-SEPELARSFGVSRGPLREAIMRVEALGLVERVPHVGARVV	CCAAACTGTC-GACAATCTAG			ACTGTCGACAAT
PrpR_PPR	TKSENLTEQLIEFIVSGEYQAGSKI-SEPELARSFGVSRGPLREAIMRVEALGLVERVPHVGARVV	ACATATTGTT-AACAATTGAC			ATTGTTAACAAT
PrpR_PPR	TKSENLTEQLIEFIVSGEYQAGSKI-SEPELARSFGVSRGPLREAIMRVEALGLVERVPHVGARVV	ACCAATTGTT-GACAATGTAA			ATTGTTGACAAT
PrpR_PPU	TLSENVFRRIQAAIVKGDIAPGSKI-SEPELARTYGISRGPLREAIHRLEGQRLLVRVPHVGARVV	AAAAGGTGTC-GACAATATGC	PP_2333	PP_2333-2338	GGTGTCGACAAT
PrpR_PPU	TLSENVFRRIQAAIVKGDIAPGSKI-SEPELARTYGISRGPLREAIHRLEGQRLLVRVPHVGARVV	GACGATTGTC-GACAATGTTC			ATTGTCGACAAT
PrpR_PSA	TLAENVFRLIQAAIVKGEIAPGSKI-SEPELARTYGISRGPLREAIHRLEGQKLLVRVPHVGARVV	TAAAGGTGTC-GACAATCGGC	PST_2033	PST_2033-2037	GGTGTCGACAAT
PrpR_PSA	TLAENVFRLIQAAIVKGEIAPGSKI-SEPELARTYGISRGPLREAIHRLEGQKLLVRVPHVGARVV	TCGGATTGTC-GACAATCATG			ATTGTCGACAAT
PrpR_PST	TLSENVFRRIQSAIVKGEIAPGSKI-SEPELARTYGISRGPLREAIHRLEGQRLVVRVPHVGARVV	TGCGATTGTC-GACAGTCTTT	PSPTO_2286	PSPTO_2286-2290	ATTGTCGACAGT
PrpR_PST	TLSENVFRRIQSAIVKGEIAPGSKI-SEPELARTYGISRGPLREAIHRLEGQRLVVRVPHVGARVV	TAAAGGTGTC-GACAATGTCG			GGTGTCGACAAT
PrpR_SAZ	TLADQILSAIQTAIIKGELAPGSKI-NEQALAAQFGISRGPTREALQTLERQRLVVRMPHVGARVA	GCCAGTTGTT-GACAATAAAT	Sama_3293	Sama_3293-3297	GTTGTTGACAAT
PrpR_SAZ	TLADQILSAIQTAIIKGELAPGSKI-NEQALAAQFGISRGPTREALQTLERQRLVVRMPHVGARVA	ACGGATTGTT-GACAATCCAC			ATTGTTGACAAT
PrpR_SAZ	TLADQILSAIQTAIIKGELAPGSKI-NEQALAAQFGISRGPTREALQTLERQRLVVRMPHVGARVA	AACCATTGTC-AGCGACAGGG			ATTGTCAGCGAC
PrpR_SBL	TLADQILVQIQTSIIKGELPAGSKI-NEQALAEKYGISRGPTREALQTLERQRLVVRAPHVGARVA	CTTCATTGTT-GACAATTTAA	Sbal_4046	Sbal_4046-4051	ATTGTTGACAAT
PrpR_SBL	TLADQILVQIQTSIIKGELPAGSKI-NEQALAEKYGISRGPTREALQTLERQRLVVRAPHVGARVA	ACACATTGTT-GACAATCCAC			ATTGTTGACAAT
PrpR_SBL	TLADQILVQIQTSIIKGELPAGSKI-NEQALAEKYGISRGPTREALQTLERQRLVVRAPHVGARVA	ACCCATTGTC-GACAATCCTA			ATTGTCGACAAT
PrpR_SDN	TAADKTFILLRDDIVEGRILAGAKL-SETELSTKYGVSRAVIREAINRLESCHIVERKANVGARVV	AACCTTTGTC-GACAATGCAT	Sden_1663	Sden_1663-1667	TTTGTCGACAAT
PrpR_SDN	TAADKTFILLRDDIVEGRILAGAKL-SETELSTKYGVSRAVIREAINRLESCHIVERKANVGARVV	CCCTATTGTT-GACCATCAGC			ATTGTTGACCAT
PrpR_SDN	TAADKTFILLRDDIVEGRILAGAKL-SETELSTKYGVSRAVIREAINRLESCHIVERKANVGARVV	CTATATTGTC-GACAACATTG			ATTGTCGACAAC
PrpR_SFR	TSADKTFVALRDDIVEGRIQAGSKL-SETELSTKYAVSRAVIREAINRLESCHIVERKANVGARVV	AATAATTGTC-GACAAAAAGT	Sfri_1856	Sfri_1856-1860	ATTGTCGACAAA
PrpR_SFR	TSADKTFVALRDDIVEGRIQAGSKL-SETELSTKYAVSRAVIREAINRLESCHIVERKANVGARVV	CTATATTGTC-GACAACTTGT			ATTGTCGACAAC
PrpR_SHL	TSADKTFFQLRKAIVEGEVLQGSKL-SETELSTKYAVSRAVIREAINRLEASHLVERKANVGARVV	CTACTTTGTC-GACAATTTGT	Shal_1960	Shal_1960-1964	TTTGTCGACAAT
PrpR_SHL	TSADKTFFQLRKAIVEGEVLQGSKL-SETELSTKYAVSRAVIREAINRLEASHLVERKANVGARVV	GTGCATTGTT-GACAATTTGT			ATTGTTGACAAT
PrpR_SHL	TSADKTFFQLRKAIVEGEVLQGSKL-SETELSTKYAVSRAVIREAINRLEASHLVERKANVGARVV	CTAGATTGTC-GACAATCCAT			ATTGTCGACAAT
PrpR_SHN	TLADQILVQIQTSIIKGELPPGSKI-NEQTLAEKYGISRGPTREALQTLERQRLVVRAPHVGARVA	CAAAATTGTC-GACAATTATT	Shewana3_3824	Shewana3_3824-3828	ATTGTCGACAAT
PrpR_SHN	TLADQILVQIQTSIIKGELPPGSKI-NEQTLAEKYGISRGPTREALQTLERQRLVVRAPHVGARVA	ACAGATTGTT-GACAATAATC			ATTGTTGACAAT
PrpR_SHN	TLADQILVQIQTSIIKGELPPGSKI-NEQTLAEKYGISRGPTREALQTLERQRLVVRAPHVGARVA	ACCCATTGTC-GACAATCCAG			ATTGTCGACAAT
PrpR_SLO1	TLADKALQAIQTSIIKGELAPGSKI-NEQMLAQRYGISRGPTREALLTLERRRLVVRIPHVGARVA	TCAAGTTGTC-AACAAAATCA	Shew_0280	Shew_0280	GTTGTCAACAAA
PrpR_SLO1	TLADKALQAIQTSIIKGELAPGSKI-NEQMLAQRYGISRGPTREALLTLERRRLVVRIPHVGARVA	ATATATTGTT-GACAATCCAT			ATTGTTGACAAT
PrpR_SLO2	TTADKTFYQLRQDIVEGVIAAGAKL-SETELSTTYGVSRAVIREAINRLESCHIVERRANVGARVV	CCTTTTTGTC-GACAATTTTC	Shew_1819	Shew_1819-1823	TTTGTCGACAAT
PrpR_SLO2	TTADKTFYQLRQDIVEGVIAAGAKL-SETELSTTYGVSRAVIREAINRLESCHIVERRANVGARVV	GTGATTTGTC-GACAATCTCA			TTTGTCGACAAT
PrpR_SLO2	TTADKTFYQLRQDIVEGVIAAGAKL-SETELSTTYGVSRAVIREAINRLESCHIVERRANVGARVV	CTATATTGTC-GACAACTAAT			ATTGTCGACAAC
PrpR_SON	TLADQILVQIQTSIIKGELPAGSKI-NEQALAEKYGISRGPTREALQTLERQRLVVRAPHVGARVA	TCACATTGTC-GACAATTATC	SO0346	SO0346-0342	ATTGTCGACAAT
PrpR_SON	TLADQILVQIQTSIIKGELPAGSKI-NEQALAEKYGISRGPTREALQTLERQRLVVRAPHVGARVA	ACATATTGTT-GACAATAATA			ATTGTTGACAAT
PrpR_SON	TLADQILVQIQTSIIKGELPAGSKI-NEQALAEKYGISRGPTREALQTLERQRLVVRAPHVGARVA	ACCCATTGTC-GACAATCCAG			ATTGTCGACAAT
PrpR_SPС	TLADQILVQIQTSIIKGELPAGSKI-NEQALAEKYGISRGPTREALQTLERQRLVVRAPHVGARVA	CGCCATTGTT-GACAATTTAA	Sputcn32_3643	Sputcn32_3643-3647	ATTGTTGACAAT
PrpR_SPС	TLADQILVQIQTSIIKGELPAGSKI-NEQALAEKYGISRGPTREALQTLERQRLVVRAPHVGARVA	ACACATTGTT-GACAATCCAC			ATTGTTGACAAT
PrpR_SPС	TLADQILVQIQTSIIKGELPAGSKI-NEQALAEKYGISRGPTREALQTLERQRLVVRAPHVGARVA	ACCCATTGTC-GACAATCCTA			ATTGTCGACAAT
PrpR_SPL	TSADKTFFQLRKAIVEGEVLQGSKL-SETELSTKYAVSRAVIREAINRLEASHLVERKANVGARVV	TTACTTTGTC-GACAATTTGT	Spea_2323	Spea_2323-2319	TTTGTCGACAAT
PrpR_SPL	TSADKTFFQLRKAIVEGEVLQGSKL-SETELSTKYAVSRAVIREAINRLEASHLVERKANVGARVV	GTGCATTGTT-GACTATTTGT			ATTGTTGACTAT
PrpR_SPL	TSADKTFFQLRKAIVEGEVLQGSKL-SETELSTKYAVSRAVIREAINRLEASHLVERKANVGARVV	CTAGATTGTC-GACAATCCAT			ATTGTCGACAAT
PrpR_SSE1	TAADKTFFQMRKDIVEGEIASGSKL-SETELSTKYAVSRAVVREAINRLESCNLVERKANVGARVV	TCTTTTTGTC-GACAATGTGT	Ssed_2110	Ssed_2110-2114	TTTGTCGACAAT
PrpR_SSE1	TAADKTFFQMRKDIVEGEIASGSKL-SETELSTKYAVSRAVVREAINRLESCNLVERKANVGARVV	TTATATTGTC-GACAATCTGA			ATTGTCGACAAT
PrpR_SSE2	TLADRVLGEIQTSIIKGELPTGSKI-NEQALARKYGISRGPTREALQTLEQRRLIVRVPHVGARVA	CAGCATTGTC-AACAATATCG	Ssed_4175	Ssed_4175	ATTGTCAACAAT
PrpR_SSE2	TLADRVLGEIQTSIIKGELPTGSKI-NEQALARKYGISRGPTREALQTLEQRRLIVRVPHVGARVA	CCACATTGTT-GACAAAATAG			ATTGTTGACAAA
PrpR_SSE2	TLADRVLGEIQTSIIKGELPTGSKI-NEQALARKYGISRGPTREALQTLEQRRLIVRVPHVGARVA	ATTCATTGTC-AACCATCTCG			ATTGTCAACCAT
PrpR_SWD	TAADKTFFQLRKDIVEGVVLAGSKL-SETELSTKYSVSRAIIREAINRLESCNLVERKANVGARVV	ATTGATTGTC-GACAATTTAA	Swoo_2500	Swoo_2500-2496	ATTGTCGACAAT
PrpR_SWD	TAADKTFFQLRKDIVEGVVLAGSKL-SETELSTKYSVSRAIIREAINRLESCNLVERKANVGARVV	CTATATTGTC-GACAATCTAT			ATTGTCGACAAT
PrpR_SWP	TAADKTFFQLRKDIVEGDIAAGSKL-SETELSTKYAVSRAVIREAINRLEASHLVERKANVGARVV	GGTTTTTGTC-GACAATATTG	swp_2427	swp_2427-2431	TTTGTCGACAAT
PrpR_SWP	TAADKTFFQLRKDIVEGDIAAGSKL-SETELSTKYAVSRAVIREAINRLEASHLVERKANVGARVV	ATAAATTGTC-GACAATCTAG			ATTGTCGACAAT
PrpR_VCH	TKSENLTEYLIEAIVEGQLAPGSKI-SEPELAKQFQVSRGPLREALMRVEGLGLIERIPHIGARVI	CTAAAGTGTC-GACAATTATC	VC1335	VC1335-1340	AGTGTCGACAAT
PrpR_VCH	TKSENLTEYLIEAIVEGQLAPGSKI-SEPELAKQFQVSRGPLREALMRVEGLGLIERIPHIGARVI	CTTGATTGTC-GACACTTTTA			ATTGTCGACACT
PrpR_VCH	TKSENLTEYLIEAIVEGQLAPGSKI-SEPELAKQFQVSRGPLREALMRVEGLGLIERIPHIGARVI	GTGAGTTGTG-AACAGTTAGG			GTTGTGAACAGT
PrpR_VEI	SVTARLYDALLQDIVSGRIAPGEKL-SEPVIARRFGASRAPVREAIRRLQERALVTYVVHQGVRVT	TTTTTTTGTC-GACAATGAAG	Veis_0649	Veis_0651-0649	TTTGTCGACAAT
PrpR_VEI	SVTARLYDALLQDIVSGRIAPGEKL-SEPVIARRFGASRAPVREAIRRLQERALVTYVVHQGVRVT	GCAAGCTGTC-GACAATTCAT			GCTGTCGACAAT
PrpR_VHA	TKSESLTELLVEAIVSGEIEPGSKI-SEPELAKKYQVSRGPLREAMMRLEGLGLIERIPHVGARVI	TTTTATTGTC-GACAATCTTG	VIBHAR_02398	VIBHAR_02398-02393	ATTGTCGACAAT
PrpR_VHA	TKSESLTELLVEAIVSGEIEPGSKI-SEPELAKKYQVSRGPLREAMMRLEGLGLIERIPHVGARVI	CTAAATTGTC-GACAATTTAC			ATTGTCGACAAT
PrpR_VHA	TKSESLTELLVEAIVSGEIEPGSKI-SEPELAKKYQVSRGPLREAMMRLEGLGLIERIPHVGARVI	CTTGATTGTC-GACAATCTGA			ATTGTCGACAAT
PrpR_VHA	TKSESLTELLVEAIVSGEIEPGSKI-SEPELAKKYQVSRGPLREAMMRLEGLGLIERIPHVGARVI	ACAAATTGTT-GACACTTTGA			ATTGTTGACACT
PrpR_VPA	TKSETLTETLIEVIVNGDVEPGSKI-SEPELARKYQVSRGPLREALMRLEGLGLIERIPHVGARVT	TATAGTTGTC-GACAATTGTT	VP1649	VP1649-1644	GTTGTCGACAAT
PrpR_VPA	TKSETLTETLIEVIVNGDVEPGSKI-SEPELARKYQVSRGPLREALMRLEGLGLIERIPHVGARVT	CTAAATTGTC-GACAATTTAC			ATTGTCGACAAT
PrpR_VPA	TKSETLTETLIEVIVNGDVEPGSKI-SEPELARKYQVSRGPLREALMRLEGLGLIERIPHVGARVT	CTTGATTGTC-GACACTTTGA			ATTGTCGACACT
PrpR_VPA	TKSETLTETLIEVIVNGDVEPGSKI-SEPELARKYQVSRGPLREALMRLEGLGLIERIPHVGARVT	AGAAATTGTA-GACACTTTGA			ATTGTAGACACT
PrpR_VSP	TKSENLTEYLVEAIVNGELAPGSKI-SEPELAKRFEVSRGPLREAIMRVEGLGLIERIPHVGARVI	GTCAGTTGTC-GACACATTGC	VS_1342	VS_1342-1347	GTTGTCGACACA
PrpR_VSP	TKSENLTEYLVEAIVNGELAPGSKI-SEPELAKRFEVSRGPLREAIMRVEGLGLIERIPHVGARVI	CTGAATTGTC-GACAATTTGC			ATTGTCGACAAT
PrpR_VSP	TKSENLTEYLVEAIVNGELAPGSKI-SEPELAKRFEVSRGPLREAIMRVEGLGLIERIPHVGARVI	CTTGATTGTC-GACAATTTGA			ATTGTCGACAAT
PrpR_VSP	TKSENLTEYLVEAIVNGELAPGSKI-SEPELAKRFEVSRGPLREAIMRVEGLGLIERIPHVGARVI	TGAAGTTGTT-GACAGTTAGG			GTTGTTGACAGT
PrpR_VVU	TKSESLTESLVEAIVNGQIAPGSKI-SEPELAKHYHVSRGPLREAMMRLEGLGLIERVPHVGARVI	CTAAATTGTC-GACAATTTAC	VV1_2733	VV1_2733-2728	ATTGTCGACAAT
PrpR_VVU	TKSESLTESLVEAIVNGQIAPGSKI-SEPELAKHYHVSRGPLREAMMRLEGLGLIERVPHVGARVI	CTTGATTGTC-GACAATTTGA			ATTGTCGACAAT
PrpR_VVU	TKSESLTESLVEAIVNGQIAPGSKI-SEPELAKHYHVSRGPLREAMMRLEGLGLIERVPHVGARVI	AGACATTGTT-GACAGATTGC			ATTGTTGACAGA
SCO1410_AAU	SVAERVAEELRYQLAEGFLVPGAKL-TEATIAEDLGVSRNTVREAFAELAGERLLLRQPNKGVFVA	CCGGATTGTTCAACAATCCAG	AAur_0050	AAur_0050	GATTGTTCAACAATC
SCO1410_AAU	SVAERVAEELRYQLAEGFLVPGAKL-TEATIAEDLGVSRNTVREAFAELAGERLLLRQPNKGVFVA	CTGGATTGTTGAACAATCCGG	AAur_0050	AAur_0051-0054	GATTGTTGAACAATC
SCO1410_AAV	NLTDRVSDQIRRRIVAGELAPGQRL-SEAALAESLEISRNTLREVFRLLTKEGLLRHEPNRGVSVA	TCAAATTGTTCAACAATTTAT	Aave_3515	Aave_3514-3510	AATTGTTCAACAATT
SCO1410_AAV	NLTDRVSDQIRRRIVAGELAPGQRL-SEAALAESLEISRNTLREVFRLLTKEGLLRHEPNRGVSVA	GCAGATGATTCATCAATGGAT			GATGATTCATCAATG
SCO1410_AAV	NLTDRVSDQIRRRIVAGELAPGQRL-SEAALAESLEISRNTLREVFRLLTKEGLLRHEPNRGVSVA	ATAAATTGTTGAACAATTTGA	Aave_3515	Aave_3515	AATTGTTGAACAATT
SCO1410_AAV	NLTDRVSDQIRRRIVAGELAPGQRL-SEAALAESLEISRNTLREVFRLLTKEGLLRHEPNRGVSVA	ATCCATTGATGAATCATCTGC			CATTGATGAATCATC
SCO1410_AMR	STAERVADALRARVLDGAIRAGSQL-SEKSLGDALRVSRNTLREAFRLLTHERLLVHEHSRGVFVR	TGGGATTGTTCAACAATCCCC	Amir_6997	Amir_5734-5735	GATTGTTCAACAATC
SCO1410_AMR	STAERVADALRARVLDGAIRAGSQL-SEKSLGDALRVSRNTLREAFRLLTHERLLVHEHSRGVFVR	GCGGGTTGTTGAACAATCCAA	Amir_6997	Amir_6832-6834	GGTTGTTGAACAATC
SCO1410_AMR	STAERVADALRARVLDGAIRAGSQL-SEKSLGDALRVSRNTLREAFRLLTHERLLVHEHSRGVFVR	GCGGATTGTTCAACAACCGCC	Amir_6997	Amir_6996	GATTGTTCAACAACC
SCO1410_AMR	STAERVADALRARVLDGAIRAGSQL-SEKSLGDALRVSRNTLREAFRLLTHERLLVHEHSRGVFVR	GGCGGTTGTTGAACAATCCGC	Amir_6997	Amir_6997	GGTTGTTGAACAATC
SCO1410_ART	SVADRVADELRLQLAEGVLLPGARL-TESTIAEDLGVSRNTVREAFAELASERLVIRHPNRGVFVA	AGCGATTGTTCAACAATCCTT	Arth_0092	Arth_0092	GATTGTTCAACAATC
SCO1410_ART	SVADRVADELRLQLAEGVLLPGARL-TESTIAEDLGVSRNTVREAFAELASERLVIRHPNRGVFVA	AAGGATTGTTGAACAATCGCT	Arth_0092	Arth_0093-0096	GATTGTTGAACAATC
SCO1410_ART	SVADRVADELRLQLAEGVLLPGARL-TESTIAEDLGVSRNTVREAFAELASERLVIRHPNRGVFVA	GTAGATTGTTCAACAGTTCGG	Arth_0092	Arth_3577-3576	GATTGTTCAACAGTT
SCO1410_ART	SVADRVADELRLQLAEGVLLPGARL-TESTIAEDLGVSRNTVREAFAELASERLVIRHPNRGVFVA	TCGGATTGTTCAACGATCCAA			GATTGTTCAACGATC
SCO1410_ATU	PLADRLAKGIRTLLISGELAPGQRL-SEAAFSERFDVSRNSLREAFRLLTKDGLLRHEANRGVFVA	CAATATTGTTCAACAATAAAT	AGR_L_1876	AGR_L_1876	TATTGTTCAACAATA
SCO1410_ATU	PLADRLAKGIRTLLISGELAPGQRL-SEAAFSERFDVSRNSLREAFRLLTKDGLLRHEANRGVFVA	ATTTATTGTTGAACAATATTG	AGR_L_1876	AGR_L_1874-1864	TATTGTTGAACAATA
SCO1410_BAC	SVADRISHQLREHIISGKLPPGTAL-IEMDLAAEYDTSRNSLREVLHQLGREGLVTFVRHKGVVVR	ATATATTGTTGAACAATCCAG	BamMC406_4450	BamMC406_4449-4450	TATTGTTGAACAATC
SCO1410_BAC	SVADRISHQLREHIISGKLPPGTAL-IEMDLAAEYDTSRNSLREVLHQLGREGLVTFVRHKGVVVR	CGAAATTGTTCAACAATTTTC	BamMC406_4450	BamMC406_4454-4451	AATTGTTCAACAATT
SCO1410_BMU	SVADRISHQLREHIISGKLPPGTAL-IEMDLAAEYGTSRNSLREVLHQLGREGLVTFVRHKGVVVR	CGAAATTGTTCAACAATTGTC	Bmul_4086	Bmul_4082-4085	AATTGTTCAACAATT
SCO1410_BMU	SVADRISHQLREHIISGKLPPGTAL-IEMDLAAEYGTSRNSLREVLHQLGREGLVTFVRHKGVVVR	ACGGATTGTTGAACAATCCAT	Bmul_4086	Bmul_4087-4086	GATTGTTGAACAATC
SCO1410_BPM	NVAERVTEQIRESIVHGNFAPGQRL-SEAALSENLQISRNTLREIFRILTKEGLLKHEPNRGVSVA	AGATATTGTTCAACAAAATGC	BURPS1710b_2173	BURPS1710b_2173	TATTGTTCAACAAAA
SCO1410_CAR	MLADSVASALRAAISEGEYMPGHQL-SEVRAAERFECSRNTLRESFAMLASERIVERIPHRGVFIA	ACAGATTGTTCAACAACCCCT	cauri_0589	cauri_0587-0588	GATTGTTCAACAACC
SCO1410_CAR	MLADSVASALRAAISEGEYMPGHQL-SEVRAAERFECSRNTLRESFAMLASERIVERIPHRGVFIA	ATAGATTGTTCAACAATTCGG	cauri_0589	cauri_0592-0589	GATTGTTCAACAATT
SCO1410_CEF	GVSTQLATEIMERIDRGEVAPGTQL-LEIPLAEELGCSRNTLREAFRILARDGLVDHIPNRGVFVH	CAGGATTGTTCAACAATGTGG	CE1068	CE1068	GATTGTTCAACAATG
SCO1410_CEF	GVSTQLATEIMERIDRGEVAPGTQL-LEIPLAEELGCSRNTLREAFRILARDGLVDHIPNRGVFVH	CCACATTGTTGAACAATCCTG	CE1068	CE1067-1064	CATTGTTGAACAATC
SCO1410_CGB	AASLDLAARITAKIDQGVLTPGTRL-PEVALAEELGVSRNTLREAFRVLMQDGLVDHIPNRGVFVH	CAAGATTGTTCAACAATCTGC	cg1143	cg1142-1139	GATTGTTCAACAATC
SCO1410_CGB	AASLDLAARITAKIDQGVLTPGTRL-PEVALAEELGVSRNTLREAFRVLMQDGLVDHIPNRGVFVH	TGCGATTGGTGTGCAATCTAC			GATTGGTGTGCAATC
SCO1410_CGB	AASLDLAARITAKIDQGVLTPGTRL-PEVALAEELGVSRNTLREAFRVLMQDGLVDHIPNRGVFVH	GCAGATTGTTGAACAATCTTG	cg1143	cg1143	GATTGTTGAACAATC
SCO1410_CGB	AASLDLAARITAKIDQGVLTPGTRL-PEVALAEELGVSRNTLREAFRVLMQDGLVDHIPNRGVFVH	GTAGATTGCACACCAATCGCA			GATTGCACACCAATC
SCO1410_CGB	AASLDLAARITAKIDQGVLTPGTRL-PEVALAEELGVSRNTLREAFRVLMQDGLVDHIPNRGVFVH	ATGAATCGTTCAACAATTTCC	cg1143	cg2803	AATCGTTCAACAATT
SCO1410_CGT	AASLDLAARITAKIDQGELTPGTRL-PEVALAEELGVSRNTLREAFRVLMQDGLVDHIPNRGVFVH	CAAGATTGTTCAACAATCTGC	cgR_1097	cgR_1096-1093	GATTGTTCAACAATC
SCO1410_CGT	AASLDLAARITAKIDQGELTPGTRL-PEVALAEELGVSRNTLREAFRVLMQDGLVDHIPNRGVFVH	TGCGATTGGTGTGCAAGCTAC			GATTGGTGTGCAAGC
SCO1410_CGT	AASLDLAARITAKIDQGELTPGTRL-PEVALAEELGVSRNTLREAFRVLMQDGLVDHIPNRGVFVH	GCAGATTGTTGAACAATCTTG	cgR_1097	cgR_1097	GATTGTTGAACAATC
SCO1410_CGT	AASLDLAARITAKIDQGELTPGTRL-PEVALAEELGVSRNTLREAFRVLMQDGLVDHIPNRGVFVH	GTAGCTTGCACACCAATCGCA			GCTTGCACACCAATC
SCO1410_CGT	AASLDLAARITAKIDQGELTPGTRL-PEVALAEELGVSRNTLREAFRVLMQDGLVDHIPNRGVFVH	ATGAATCGTTCAACAATTTCC	cgR_1097	cgR_2449	AATCGTTCAACAATT
SCO1410_CJK	SQSAIAHSALLDGIASGAYAPGEKL-NEVNVAQSLGISRNTLREAFATLVSEGLLERIPNRGVFIA	GCGGATTGTTGAACAACATTC	jk0404	jk0402-0403	GATTGTTGAACAACA
SCO1410_CJK	SQSAIAHSALLDGIASGAYAPGEKL-NEVNVAQSLGISRNTLREAFATLVSEGLLERIPNRGVFIA	GCACATTGTTGAACAATCCGG	jk0404	jk0407-0404	CATTGTTGAACAATC
SCO1410_CUR	MRSQTVANQLRQEISRGRYQPGEKL-NEVQLAERLDVSRNTLREGFAELASQGLVTRIHHRGVFIA	AGGTACTGTTCAACAATTTCT	cur_1580	cur_1577-1579	TACTGTTCAACAATT
SCO1410_CUR	MRSQTVANQLRQEISRGRYQPGEKL-NEVQLAERLDVSRNTLREGFAELASQGLVTRIHHRGVFIA	TAGGATTGTTCATCATGAGGT	cur_1580	cur_1580	GATTGTTCATCATGA
SCO1410_CUR	MRSQTVANQLRQEISRGRYQPGEKL-NEVQLAERLDVSRNTLREGFAELASQGLVTRIHHRGVFIA	GGTCTTCGTTGAACAATCCTA	cur_1580	cur_1582-1581	CTTCGTTGAACAATC
SCO1410_DAC	NLTDRVTEQLRSKLIDGAWEPGQKL-SEASLSESLQISRNTLREAFRLLTKEGLLVHEPNKGVSVA	TATGGATGTTCAATATCCGAT	Daci_5735	Daci_5731-5726	GGATGTTCAATATCC
SCO1410_DAC	NLTDRVTEQLRSKLIDGAWEPGQKL-SEASLSESLQISRNTLREAFRLLTKEGLLVHEPNKGVSVA	TTGTTTTGTTGAACAAAACCA			TTTTGTTGAACAAAA
SCO1410_DAC	NLTDRVTEQLRSKLIDGAWEPGQKL-SEASLSESLQISRNTLREAFRLLTKEGLLVHEPNKGVSVA	TGGTTTTGTTCAACAAAACAA	Daci_5735	Daci_5732-5735	TTTTGTTCAACAAAA
SCO1410_DAC	NLTDRVTEQLRSKLIDGAWEPGQKL-SEASLSESLQISRNTLREAFRLLTKEGLLVHEPNKGVSVA	ATCGGATATTGAACATCCATA			GGATATTGAACATCC
SCO1410_KFL	SSAERVADVLRRRITEGDLRPGTQL-SEELLKDALQVSRNTLREAFRLLTHEGLLVHRMHRGVFVP	AGATATTGTTCAACAATCCTG	Kfla_6548	Kfla_6548	TATTGTTCAACAATC
SCO1410_KFL	SSAERVADVLRRRITEGDLRPGTQL-SEELLKDALQVSRNTLREAFRLLTHEGLLVHRMHRGVFVP	CAGGATTGTTGAACAATATCT	Kfla_6548	Kfla_6550-6553	GATTGTTGAACAATA
SCO1410_KRA1	REDGTLAELLSARIAAGEFRPGRRL-SEAELAERFSVSRNTLREAFRVLAEQGLLEHVPHRGVSVT	ACCCGTTGTTCAACAATCCAC	Krad_0537	Krad_0536-0532	CGTTGTTCAACAATC
SCO1410_KRA1	REDGTLAELLSARIAAGEFRPGRRL-SEAELAERFSVSRNTLREAFRVLAEQGLLEHVPHRGVSVT	GTGGATTGTTGAACAACGGGT	Krad_0537	Krad_0537	GATTGTTGAACAACG
SCO1410_KRA2	GGADRVAEALRDLVADGALVPGTRL-PEDATSASLGVSRNTLREAFRLLVREGLLRHELHRGVFVR	GCGAGTTGTTGAACGACCTGG	Krad_2681	Krad_2681	AGTTGTTGAACGACC
SCO1410_KRA2	GGADRVAEALRDLVADGALVPGTRL-PEDATSASLGVSRNTLREAFRLLVREGLLRHELHRGVFVR	CCAGGTCGTTCAACAACTCGC	Krad_2681	Krad_2682	GGTCGTTCAACAACT
SCO1410_NCA	------------------------------SSSAHDVSRNTLREAFRLLVHERLLVHELNRGVFVR	CAAGATCGTCGCGCAACTGAT	Noca_0048	Noca_0048	GATCGTCGCGCAACT
SCO1410_NMU	PTAARVADALREQISAGQFLPGSRL-PEEAIGEALGVSRNTVREAFIELGAERLLVRAPNRGVFVA	GGGAATTGTTGAACAATCCTC	Namu_4799	Namu_4799	AATTGTTGAACAATC
SCO1410_NMU	PTAARVADALREQISAGQFLPGSRL-PEEAIGEALGVSRNTVREAFIELGAERLLVRAPNRGVFVA	GAGGATTGTTCAACAATTCCC	Namu_4799	Namu_4801-4804	GATTGTTCAACAATT
SCO1410_OAN	PAFIRVANAIRDDILKGRLLSGTSL-IEAELINVYDVSRNTLREAMQLLRQQGLVSQEPNKSVRVK	CAATATTGTTGAACGATATCT	Oant_2798	Oant_2795	TATTGTTGAACGATA
SCO1410_OAN	PAFIRVANAIRDDILKGRLLSGTSL-IEAELINVYDVSRNTLREAMQLLRQQGLVSQEPNKSVRVK	CTTAATTGTTCAACAATATTA	Oant_2798	Oant_2800-2796	AATTGTTCAACAATA
SCO1410_PDE	SLAEEIAARLRDQVTGGALVPGQRL-SEARVAAELDISRNTLREVFRLLTREGILRHEPNRGVFVA	CAAAATTGTTGAACAACATGT	Pden_0318	Pden_0318	AATTGTTGAACAACA
SCO1410_PDE	SLAEEIAARLRDQVTGGALVPGQRL-SEARVAAELDISRNTLREVFRLLTREGILRHEPNRGVFVA	ACATGTTGTTCAACAATTTTG	Pden_0318	Pden_0319-0323	TGTTGTTCAACAATT
SCO1410_PFL	SLADHITVELRADIIGGRLLPGMAL-VESELVSAYNASRNTIREALHRLGQEGLTWYVRHKGVVVR	ATGAATTGTTGAACAATCGTG	PFL_4301	PFL_4301-4300	AATTGTTGAACAATC
SCO1410_PLU	TLSEKVTDIIRQKLIIGELSPGQRL-SEAALSEQLEISRNTLREVFRVLTQEGLLRYEPNRGVFVA	TTTTATTGTTGAACAATAAAT	plu4300	plu4300	TATTGTTGAACAATA
SCO1410_PLU	TLSEKVTDIIRQKLIIGELSPGQRL-SEAALSEQLEISRNTLREVFRVLTQEGLLRYEPNRGVFVA	TACCATCGTTGGATAATTTGC			CATCGTTGGATAATT
SCO1410_PLU	TLSEKVTDIIRQKLIIGELSPGQRL-SEAALSEQLEISRNTLREVFRVLTQEGLLRYEPNRGVFVA	ATTTATTGTTCAACAATAAAA	plu4300	plu4301-4306	TATTGTTCAACAATA
SCO1410_PLU	TLSEKVTDIIRQKLIIGELSPGQRL-SEAALSEQLEISRNTLREVFRVLTQEGLLRYEPNRGVFVA	GCAAATTATCCAACGATGGTA			AATTATCCAACGATG
SCO1410_PMR	ILCQKIADIIRQKITIGELPPGERL-SEATLSEQLEISRNTLREVFRILTQEGLLTYKPNRGVFVS	AATAATTGTTAATCAATAGAT	PMI3555	PMI3555	AATTGTTAATCAATA
SCO1410_PMR	ILCQKIADIIRQKITIGELPPGERL-SEATLSEQLEISRNTLREVFRILTQEGLLTYKPNRGVFVS	TTAGATTGTTGAACAATTAAT			GATTGTTGAACAATT
SCO1410_PMR	ILCQKIADIIRQKITIGELPPGERL-SEATLSEQLEISRNTLREVFRILTQEGLLTYKPNRGVFVS	ATTAATTGTTCAACAATCTAA	PMI3555	PMI3556-3559	AATTGTTCAACAATC
SCO1410_PMR	ILCQKIADIIRQKITIGELPPGERL-SEATLSEQLEISRNTLREVFRILTQEGLLTYKPNRGVFVS	ATCTATTGATTAACAATTATT			TATTGATTAACAATT
SCO1410_PST1	TLGESITKELRRMLVEGELVPGQRL-SEAALADSLQISRNTLREAFRVLTREGLLTHEPNRGVTVA	TCGGTTTGCTGAACAATCCTG	PSPTO_5027	PSPTO_5028	GTTTGCTGAACAATC
SCO1410_PST2	TLGETITREIRRMLVEGELVPGQRL-SEAALAENLAISRNTLREAFRVLTREGLLKHEPNRGVTVA	ATTTATTGTTGAACAATTTGT	PSPTO_5376	PSPTO_5376	TATTGTTGAACAATT
SCO1410_PST2	TLGETITREIRRMLVEGELVPGQRL-SEAALAENLAISRNTLREAFRVLTREGLLKHEPNRGVTVA	ACAAATTGTTCAACAATAAAT	PSPTO_5376	PSPTO_5377-5381	AATTGTTCAACAATA
SCO1410_REC	ALAPRLAEELRDKLIAGELKPGQRL-SEAALSVGMDVSRNSLREAFRLLTKEGLLRHEHNRGVFVA	CCGGATCGACGCGCAATCGAT	CH0003759	CH0003761-0003763	GATCGACGCGCAATC
SCO1410_REC	ALAPRLAEELRDKLIAGELKPGQRL-SEAALSVGMDVSRNSLREAFRLLTKEGLLRHEHNRGVFVA	ATCGACGGTTCGACCATCCGG			GACGGTTCGACCATC
SCO1410_REH	NLAERVTEQIRQRIVHGEFAPGQRL-SEAALSESLQISRNTLRETFRVLTKEGLLKHEPNRGVSVA	CAATATTGTTCAACAATATGT	H16_B1761	H16_B1760-1757	TATTGTTCAACAATA
SCO1410_REH	NLAERVTEQIRQRIVHGEFAPGQRL-SEAALSESLQISRNTLRETFRVLTKEGLLKHEPNRGVSVA	TCACTTTGTTGAACAATAGGC			CTTTGTTGAACAATA
SCO1410_REH	NLAERVTEQIRQRIVHGEFAPGQRL-SEAALSESLQISRNTLRETFRVLTKEGLLKHEPNRGVSVA	ACATATTGTTGAACAATATTG	H16_B1761	H16_B1761	TATTGTTGAACAATA
SCO1410_REH	NLAERVTEQIRQRIVHGEFAPGQRL-SEAALSESLQISRNTLRETFRVLTKEGLLKHEPNRGVSVA	GCCTATTGTTCAACAAAGTGA			TATTGTTCAACAAAG
SCO1410_REU	NLTERVAEDIRQKIVHGEFSPGQRL-SEAALSDSLQISRNTLREIFRLLTKEGLLKHEPNRGVSVA	ATATATTGTTGAACAATCTAG	Reut_A2447	Reut_A2447	TATTGTTGAACAATC
SCO1410_REU	NLTERVAEDIRQKIVHGEFSPGQRL-SEAALSDSLQISRNTLREIFRLLTKEGLLKHEPNRGVSVA	CTAGATTGTTCAACAATATAT	Reut_A2447	Reut_A2448-2451	GATTGTTCAACAATA
SCO1410_RFR	TLNERTADLIRQKIVKGEFSPGQRL-SEAALSESLEISRNTLREVFRILTKEGLVRHAPNRGVSVA	CTTAATTGTTCAACAATATAT	Rfer_0874	Rfer_0873-0868	AATTGTTCAACAATA
SCO1410_RFR	TLNERTADLIRQKIVKGEFSPGQRL-SEAALSESLEISRNTLREVFRILTKEGLVRHAPNRGVSVA	ATATATTGTTGAACAATTAAG	Rfer_0874	Rfer_0874	TATTGTTGAACAATT
SCO1410_RHA	SRTTRVAGILRDAIIDGTFRPGARL-SEPDICAALDVSRNTVREAFQILIEDRLVAHELNRGVFVR	CAGGATCGTTGAACGATTTGT	RHA1_ro03477	RHA1_ro03476-03472	GATCGTTGAACGATT
SCO1410_RHA	SRTTRVAGILRDAIIDGTFRPGARL-SEPDICAALDVSRNTVREAFQILIEDRLVAHELNRGVFVR	CTTCCATGTTAAACGATCCTC			CCATGTTAAACGATC
SCO1410_RHA	SRTTRVAGILRDAIIDGTFRPGARL-SEPDICAALDVSRNTVREAFQILIEDRLVAHELNRGVFVR	ACAAATCGTTCAACGATCCTG	RHA1_ro03477	RHA1_ro03477	AATCGTTCAACGATC
SCO1410_RHA	SRTTRVAGILRDAIIDGTFRPGARL-SEPDICAALDVSRNTVREAFQILIEDRLVAHELNRGVFVR	GAGGATCGTTTAACATGGAAG			GATCGTTTAACATGG
SCO1410_SCO	STAERVSDILRSRIAEGYFPPGTRL-SEDSIGGALGVSRNTLRESFRLLTHERLLVHELNRGVFVR	TTAGATCGTTCAACGATCGCT	SCO1410	SCO0440-0437	GATCGTTCAACGATC
SCO1410_SCO	STAERVSDILRSRIAEGYFPPGTRL-SEDSIGGALGVSRNTLRESFRLLTHERLLVHELNRGVFVR	GACGATCGTTGAACGATCCGA			GATCGTTGAACGATC
SCO1410_SCO	STAERVSDILRSRIAEGYFPPGTRL-SEDSIGGALGVSRNTLRESFRLLTHERLLVHELNRGVFVR	AGCGATCGTTGAACGATCTAA	SCO1410	SCO0441-0443	GATCGTTGAACGATC
SCO1410_SCO	STAERVSDILRSRIAEGYFPPGTRL-SEDSIGGALGVSRNTLRESFRLLTHERLLVHELNRGVFVR	TCGGATCGTTCAACGATCGTC			GATCGTTCAACGATC
SCO1410_SCO	STAERVSDILRSRIAEGYFPPGTRL-SEDSIGGALGVSRNTLRESFRLLTHERLLVHELNRGVFVR	GGGGATCGTTCAACGATCCCT	SCO1410	SCO1410	GATCGTTCAACGATC
SCO1410_SCO	STAERVSDILRSRIAEGYFPPGTRL-SEDSIGGALGVSRNTLRESFRLLTHERLLVHELNRGVFVR	AGGGATCGTTGAACGATCCCC	SCO1410	SCO1411-1412	GATCGTTGAACGATC
SCO1410_SER	SAAEQVAGVLRQRIIEGKLEPGTQL-SEKGAAEALAVSRNTLREAFRLLVHERLLVHEFNRGVFVR	AGGAATTGTTGAACAATCCTG	SACE_1548	SACE_1548	AATTGTTGAACAATC
SCO1410_SER	SAAEQVAGVLRQRIIEGKLEPGTQL-SEKGAAEALAVSRNTLREAFRLLVHERLLVHEFNRGVFVR	CAGGATTGTTCAACAATTCCT	SACE_1548	SACE_1549-1553	GATTGTTCAACAATT
SCO1410_SMA	STAERVSDILRGRIAEGYFPPGTRL-SEDSIGGALGVSRNTLREAFRLLTHERLLVHELNRGVFVR	AAGGATCGTTCAACGATCCCC	SAV6942	SAV6941-6937	GATCGTTCAACGATC
SCO1410_SMA	STAERVSDILRGRIAEGYFPPGTRL-SEDSIGGALGVSRNTLREAFRLLTHERLLVHELNRGVFVR	GGGGATCGTTGAACGATCCTT	SAV6942	SAV6942	GATCGTTGAACGATC
SCO1410_VEI	PLAQRINHRLRDDIIDGKLPPGTQL-VEVELAATYGASRNTIREVLHQLGHEGLATFVRHKGVIVR	AGAGATTGTTCAACAATCACG	Veis_1313	Veis_1310-1311	GATTGTTCAACAATC
SCO1410_VEI	PLAQRINHRLRDDIIDGKLPPGTQL-VEVELAATYGASRNTIREVLHQLGHEGLATFVRHKGVIVR	CCTGGTTGTTCAACAATGTTG	Veis_1313	Veis_1314-1313	GGTTGTTCAACAATG
SdaR_AVI	TLVQRVVNSIREEIASGRLLAESRLPTEHQLAEQLNVSRSVIREAVSQLKADGILISRRGFGSYIS	CAATAATGTCAGACAACCTGA	Avin_26860	Avin_26860	ATAATGTCAGACAACCT
SdaR_BPY	SLVQRVVSALRAEIDAGHFPAESRLPTEQQLSERLNVSRSVVREAIAQLKSDGVLVARRGAGSFIS	CCAGTTAGTCTGACAACCTGA	Bphyt_5742	Bphyt_5741	AGTTAGTCTGACAACCT
SdaR_BPY	SLVQRVVSALRAEIDAGHFPAESRLPTEQQLSERLNVSRSVVREAIAQLKSDGVLVARRGAGSFIS	CGCTATTGTCTGACAACCTGA	Bphyt_5742	Bphyt_5742	CTATTGTCTGACAACCT
SdaR_CTI	SLATRIAQTLHDDILAGRYGAGARLPAESALADAFGVSRPIVREAIAQLKADGVLVTRKGSGAYVS	TAAAGCTGTCAGACAGCCTGA	RALTA_A1241	RALTA_A1241-1240	AAGCTGTCAGACAGCCT
SdaR_PEN	TLVERVVSAIRGEIDAGRLAAESRLPTEQQLAEQLNVSRSVVREAVAQLKADGVLIARRGLGSYIS	CTAATTAGTCTGACAACCTGA	PSEEN1737	PSEEN1736-1735	AATTAGTCTGACAACCT
SdaR_PEN	TLVERVVSAIRGEIDAGRLAAESRLPTEQQLAEQLNVSRSVVREAVAQLKADGVLIARRGLGSYIS	AGGCATTGTCTGACAACCTGA	PSEEN1737	PSEEN1737	GCATTGTCTGACAACCT
SdaR_PFL	SLVVRVVNAIRTEIDSGRLAPESRLPTEQQLAEQLNVSRSVIREAIAQLKADGVLIARRGLGSYIS	TTAGTTAGTCTGACAACCTGA	PFL_2433	PFL_2432-2431	AGTTAGTCTGACAACCT
SdaR_PFL	SLVVRVVNAIRTEIDSGRLAPESRLPTEQQLAEQLNVSRSVIREAIAQLKADGVLIARRGLGSYIS	GGCTATTGTCTGACAACCTGA	PFL_2433	PFL_2433	CTATTGTCTGACAACCT
SdaR_PPW	TLVERVVSAIRAEIDSGRLAAEARLPTEQQLAEQLNVSRSVVREAVAQLKADGVLIARRGLGSYIS	TCCATTAGTCTGACAACCTGA	PputW619_1596	PputW619_1595-1594	CATTAGTCTGACAACCT
SdaR_PPW	TLVERVVSAIRAEIDSGRLAAEARLPTEQQLAEQLNVSRSVVREAVAQLKADGVLIARRGLGSYIS	AGGCATTGTCTGACAACCTGA	PputW619_1596	PputW619_1596	GCATTGTCTGACAACCT
SdaR_PST	SLVEGVVSAIRREIVSGRLPAESKMPTEHELADQFSVSRSVVREAISQLKADGVLVIRRGSGSFVS	CCTGATTGTCTGACAACAGGA	PSPTO_A0035	PSPTO_A0035	TGATTGTCTGACAACAG
SdaR_PST	SLVEGVVSAIRREIVSGRLPAESKMPTEHELADQFSVSRSVVREAISQLKADGVLVIRRGSGSFVS	CCAGGTTGTCAGACAACCTGA	PSPTO_A0035	PSPTO_A0036-0037	AGGTTGTCAGACAACCT
SdaR_PST	SLVEGVVSAIRREIVSGRLPAESKMPTEHELADQFSVSRSVVREAISQLKADGVLVIRRGSGSFVS	TCATGTTGTCAGACAACCTGA	PSPTO_A0035	PSPTO_B0042-0043	ATGTTGTCAGACAACCT
SdaR_REH	SLASRIAQTLHDDILAGRYGAGARLPAEASLADNFGVSRPIVREAIAQLKADGVLVTRKGSGAYVS	AAAAGCTGTCTGACAGCCTGA	H16_A1320	H16_A1320-1319	AAGCTGTCTGACAGCCT
SdaR_REU	SLANRIAQSLRKDIAAGRFATGARLPAESALAETFGVSRPIVREAIALLKADGILVTRKGAGAYVS	GAAATCTGTCTGACAGCCTGA	Reut_A1260	Reut_A1260-1259	AATCTGTCTGACAGCCT
SdaR_RFR	SLVERVVHKLQTEIQSGVYPANMRLPAEQTLADNFKVSRPVIREAIARLKVDQILVTRKGSGAYVS	ATAATTTGTCATGCAGCCTTA	Rfer_1641	Rfer_1641-1640	AATTTGTCATGCAGCCT
SdaR_RME	SLASRIAQALRDDIAAGRFAAGARLPAEATLAETFDVSRPIVREAIALLKADGILVTRKGSGAYVS	CAAAGCTGTCTGACAGCCTGA	Rmet_1141	Rmet_1141-1140	AAGCTGTCTGACAGCCT
UraR_BAC	AGPEAIAERIRTAILEHRLAPGAKL-TEAQLCDVFGVKRGTIRQALALLAADKLVDLEPNRGAFVA	CATTTTTGTC-AACAAAATAG	BamMC406_1881	BamMC406_1881-1874	TTTGTCAACAAA
UraR_BAC	AGPEAIAERIRTAILEHRLAPGAKL-TEAQLCDVFGVKRGTIRQALALLAADKLVDLEPNRGAFVA	AAGAATTGTT-GACAATCTTT			ATTGTTGACAAT
UraR_BCJ	AGPEAIAERIRTAILEHRLAPGAKL-TEAQLCDVFGVKRGTIRQALAQLATDKLVDLEPNRGAFVA	CATTTTTGTC-AACAAAATGG	BCAL2043	BCAL2043-2037	TTTGTCAACAAA
UraR_BCJ	AGPEAIAERIRTAILEHRLAPGAKL-TEAQLCDVFGVKRGTIRQALAQLATDKLVDLEPNRGAFVA	AAGAATTGTT-GACAATCTTT			ATTGTTGACAAT
UraR_BMU	AGHEAIAERIRTAILEHRLAPGAKL-TEAQLCEVFGVKRGTIRQALAQLATDKLVDLEPNRGAFVA	CAATTTTGTC-GACAAAATGG	Bmul_1304	Bmul_1304-1310	TTTGTCGACAAA
UraR_BMU	AGHEAIAERIRTAILEHRLAPGAKL-TEAQLCEVFGVKRGTIRQALAQLATDKLVDLEPNRGAFVA	AAGAATTGTT-GACAATCTTT			ATTGTTGACAAT
UraR_BPH	TKPEAIAERIRAAILEHRLAPGAKL-TEAQLCEVFGVKRGPIRQALALLATDRLVDLEPNRGAFVA	CAATTTTGTC-GACAAAATCG	Bphy_1303	Bphy_1303-1297	TTTGTCGACAAA
UraR_BPH	TKPEAIAERIRAAILEHRLAPGAKL-TEAQLCEVFGVKRGPIRQALALLATDRLVDLEPNRGAFVA	TGAAATTGTT-GACAATTTTT			ATTGTTGACAAT
UraR_BPY	SKPEAIAERIRAAILEHRLAPGAKL-TEAQLCEVFGVKRGPIRQALAQLATDHLVDLEPNRGAFVA	CGATTTTGTT-GACAAAACCA	Bphyt_2332	Bphyt_2332-2326	TTTGTTGACAAA
UraR_BPY	SKPEAIAERIRAAILEHRLAPGAKL-TEAQLCEVFGVKRGPIRQALAQLATDHLVDLEPNRGAFVA	AAAAATTGTT-GACAATTTTT			ATTGTTGACAAT
UraR_BTE	ASPESIAERIRTAILEHRLAPGTKL-TEAQLCEVFGVKRGTIRQALALLATDRLVDLEPNRGAFVA	AAAAATTGTC-GACAAAAATA	BTH_I2064	BTH_I2064-2070	ATTGTCGACAAA
UraR_BTE	ASPESIAERIRTAILEHRLAPGTKL-TEAQLCEVFGVKRGTIRQALALLATDRLVDLEPNRGAFVA	CAAAATTGTT-GACAATGTTT			ATTGTTGACAAT
UraR_BUR	ASPEAIAERIRTAILEHRLAPGAKL-TEAQLCDVFNVKRGAIRQALAQLATDKLVDLEPNRGAFVA	CAGTTTTGTC-AACAAAATGG	Bcep18194_A5281	Bcep18194_A5281-5275	TTTGTCAACAAA
UraR_BUR	ASPEAIAERIRTAILEHRLAPGAKL-TEAQLCDVFNVKRGAIRQALAQLATDKLVDLEPNRGAFVA	AAGAATTGTT-GACAATCTTT			ATTGTTGACAAT
[truncated: 397 more rows]

## Sheet: HutC
	HTH domain amino acid sequences	Aligned binding motifs	TF genes	Regulated operons	Binding sites
AgaR_EFA	PIYIQIHDKIKEDIEKGVWSIGDRLPSERELALKFDVSRMTLRQAIQTLADEGILERKIGSGTYVA	CTGAAAATGGTCCATTCCATTTTCAG	EF1328	EF0059	AAAATGGTCCATTCCATTTT
AgaR_EFA	PIYIQIHDKIKEDIEKGVWSIGDRLPSERELALKFDVSRMTLRQAIQTLADEGILERKIGSGTYVA	TTATAATTGGACTATACCAAAATAAA	EF1328	EF0466	TAATTGGACTATACCAAAAT
AgaR_EFA	PIYIQIHDKIKEDIEKGVWSIGDRLPSERELALKFDVSRMTLRQAIQTLADEGILERKIGSGTYVA	GCTTAAAAGGTCTACACCATTTCTTG	EF1328	EF1317	TAAAAGGTCTACACCATTTC
AgaR_EFA	PIYIQIHDKIKEDIEKGVWSIGDRLPSERELALKFDVSRMTLRQAIQTLADEGILERKIGSGTYVA	GTTTACACGGTCTATACCAGTTATAA	EF1328	EF1328	TACACGGTCTATACCAGTTA
AgaR_EFA	PIYIQIHDKIKEDIEKGVWSIGDRLPSERELALKFDVSRMTLRQAIQTLADEGILERKIGSGTYVA	AAACAATTGGTCTATCCAAAAGAATT	EF1328	EF1416	CAATTGGTCTATCCAAAAGA
AgaR_EFA	PIYIQIHDKIKEDIEKGVWSIGDRLPSERELALKFDVSRMTLRQAIQTLADEGILERKIGSGTYVA	TTAAAATTGGTATATACGAAAAAGAA	EF1328	EF1503	AAATTGGTATATACGAAAAA
AgaR_EFA	PIYIQIHDKIKEDIEKGVWSIGDRLPSERELALKFDVSRMTLRQAIQTLADEGILERKIGSGTYVA	ACTTTAAAGAACTAGACCAATTTTCG	EF1328	EF2151	TTAAAGAACTAGACCAATTT
AgaR_LAC	PMYIKIHNQIKRDIENHVYKVGDRIPAERQLSVKFGVSRMTLRQAIKTLEEEGILERRLGSGTYVA	ATAAAATTGGTCAATACCAGTTTAAA	LBA0516	LBA0143	AAATTGGTCAATACCAGTTT
AgaR_LAC	PMYIKIHNQIKRDIENHVYKVGDRIPAERQLSVKFGVSRMTLRQAIKTLEEEGILERRLGSGTYVA	TTTAAACTGGTATTGACCAATTTTAT	LBA0516	LBA0144	AAACTGGTATTGACCAATTT
AgaR_LAC	PMYIKIHNQIKRDIENHVYKVGDRIPAERQLSVKFGVSRMTLRQAIKTLEEEGILERRLGSGTYVA	TAAATATTGAACTAGACCAAAGGAGA	LBA0516	LBA0462	ATATTGAACTAGACCAAAGG
AgaR_LAC	PMYIKIHNQIKRDIENHVYKVGDRIPAERQLSVKFGVSRMTLRQAIKTLEEEGILERRLGSGTYVA	ATAAAAATAAACTAGTCCATTAATTA			AAAATAAACTAGTCCATTAA
AgaR_LAC	PMYIKIHNQIKRDIENHVYKVGDRIPAERQLSVKFGVSRMTLRQAIKTLEEEGILERRLGSGTYVA	TTAAATGAAATCTAGACCAATTTAGC	LBA0516	LBA0516	AATGAAATCTAGACCAATTT
AgaR_LAC	PMYIKIHNQIKRDIENHVYKVGDRIPAERQLSVKFGVSRMTLRQAIKTLEEEGILERRLGSGTYVA	CGTTTAATGGTCTAGTCCATTATAAA	LBA0516	LBA1947	TTAATGGTCTAGTCCATTAT
AgaR_LAC	PMYIKIHNQIKRDIENHVYKVGDRIPAERQLSVKFGVSRMTLRQAIKTLEEEGILERRLGSGTYVA	TATAAAATGGAATAGACCATTTTGTC			AAAATGGAATAGACCATTTT
AgaR_LAC	PMYIKIHNQIKRDIENHVYKVGDRIPAERQLSVKFGVSRMTLRQAIKTLEEEGILERRLGSGTYVA	GACAAAATGGTCTATTCCATTTTATA	LBA0516	LBA1948	AAAATGGTCTATTCCATTTT
AgaR_LAC	PMYIKIHNQIKRDIENHVYKVGDRIPAERQLSVKFGVSRMTLRQAIKTLEEEGILERRLGSGTYVA	TTTATAATGGACTAGACCATTAAACG			ATAATGGACTAGACCATTAA
AgaR_LBR	PIYIQIHNDIKRAIEAGKWAVGDRIPSERELSRNFDVSRMTLRQAIQTLVDEGILERQVGSGTYVA	GTCTTTCTGGTCTATACCGATTATAA	LVIS_0540	LVIS_0539-0540	TTTCTGGTCTATACCGATTA
AgaR_LBR	PIYIQIHNDIKRAIEAGKWAVGDRIPSERELSRNFDVSRMTLRQAIQTLVDEGILERQVGSGTYVA	AACATTTCAGTCTATACCAATTTTAG	LVIS_0540	LVIS_0687	ATTTCAGTCTATACCAATTT
AgaR_LBR	PIYIQIHNDIKRAIEAGKWAVGDRIPSERELSRNFDVSRMTLRQAIQTLVDEGILERQVGSGTYVA	GCGAAATCGGTCTAGATCATTTACAA	LVIS_0540	LVIS_0689	AAATCGGTCTAGATCATTTA
AgaR_LBR	PIYIQIHNDIKRAIEAGKWAVGDRIPSERELSRNFDVSRMTLRQAIQTLVDEGILERQVGSGTYVA	TTACAATTGGACTATACCATTAGAGA			CAATTGGACTATACCATTAG
AgaR_LBR	PIYIQIHNDIKRAIEAGKWAVGDRIPSERELSRNFDVSRMTLRQAIQTLVDEGILERQVGSGTYVA	AAAAATGTGGACTAGACCATTTACTT	LVIS_0540	LVIS_1312	AATGTGGACTAGACCATTTA
AgaR_LBR	PIYIQIHNDIKRAIEAGKWAVGDRIPSERELSRNFDVSRMTLRQAIQTLVDEGILERQVGSGTYVA	GTTATAATGGACTAGTCAATAATAAT			ATAATGGACTAGTCAATAAT
AgaR_LCA	PVYIQIHNAIRADIEAGKWRVGDRIPSERDLAVTFKVSRMTLRQAIQTLVDEGILERRVGSGTYVA	GGTAAATTAATATAGACCAATATATA	LSEI_1807	LSEI_1019	AAATTAATATAGACCAATAT
AgaR_LCA	PVYIQIHNAIRADIEAGKWRVGDRIPSERDLAVTFKVSRMTLRQAIQTLVDEGILERRVGSGTYVA	AAAAAATCTGTCTAAACCAATTTTTA			AAATCTGTCTAAACCAATTT
AgaR_LCA	PVYIQIHNAIRADIEAGKWRVGDRIPSERDLAVTFKVSRMTLRQAIQTLVDEGILERRVGSGTYVA	GTAATCTTGGTCTATACCAGTTATAC	LSEI_1807	LSEI_1808-1807	ATCTTGGTCTATACCAGTTA
AgaR_LCA	PVYIQIHNAIRADIEAGKWRVGDRIPSERDLAVTFKVSRMTLRQAIQTLVDEGILERRVGSGTYVA	GCTACATTGGACTAGACCAGATAGGG	LSEI_1807	LSEI_2889	ACATTGGACTAGACCAGATA
AgaR_LCA	PVYIQIHNAIRADIEAGKWRVGDRIPSERDLAVTFKVSRMTLRQAIQTLVDEGILERRVGSGTYVA	GGCATTACGGTATAGACCACTATTGA			ATTACGGTATAGACCACTAT
AgaR_LDB	PMYIKIHNQLRRDIENHVYQVGDRIPAERQLAEQFKVSRMTLRQAIKTLEEEGILERRLGSGTYVA	CCCAAACTGGTATAGGCTATTTTTTC	Ldb0449	Ldb0196	AAACTGGTATAGGCTATTTT
AgaR_LDB	PMYIKIHNQLRRDIENHVYQVGDRIPAERQLAEQFKVSRMTLRQAIKTLEEEGILERRLGSGTYVA	GAAAAAATAGCCTATACCAGTTTGGG	Ldb0449	Ldb0197	AAAATAGCCTATACCAGTTT
AgaR_LDB	PMYIKIHNQLRRDIENHVYQVGDRIPAERQLAEQFKVSRMTLRQAIKTLEEEGILERRLGSGTYVA	CTTAAATTGAACTAGACCAAAGGAGA	Ldb0449	Ldb0494	AAATTGAACTAGACCAAAGG
AgaR_LDB	PMYIKIHNQLRRDIENHVYQVGDRIPAERQLAEQFKVSRMTLRQAIKTLEEEGILERRLGSGTYVA	CTCATATTGGTATAGTCCATTTTAGT	Ldb0449	Ldb2189	ATATTGGTATAGTCCATTTT
AgaR_LDB	PMYIKIHNQLRRDIENHVYQVGDRIPAERQLAEQFKVSRMTLRQAIKTLEEEGILERRLGSGTYVA	TTTGTCAAGGTCTAGACCGATAAATC			GTCAAGGTCTAGACCGATAA
AgaR_LDB	PMYIKIHNQLRRDIENHVYQVGDRIPAERQLAEQFKVSRMTLRQAIKTLEEEGILERRLGSGTYVA	ACTAAAATGGACTATACCAATATGAG	Ldb0449	Ldb2190	AAAATGGACTATACCAATAT
AgaR_LDB	PMYIKIHNQLRRDIENHVYQVGDRIPAERQLAEQFKVSRMTLRQAIKTLEEEGILERRLGSGTYVA	GATTTATCGGTCTAGACCTTGACAAA			TTATCGGTCTAGACCTTGAC
AgaR_LGA	PMYIKIHNQIKRDIENKKYKVGERIPAERQLALKFNVSRMTLRQAIKTLEDEGILERRLGSGTYVS	CATTTTTTGATATAGACCAATTACAA	LGAS_1535	LGAS_0719	TTTTTGATATAGACCAATTA
AgaR_LGA	PMYIKIHNQIKRDIENKKYKVGERIPAERQLALKFNVSRMTLRQAIKTLEDEGILERRLGSGTYVS	TTTTAAATGAACTATACCAAAGGAGA			TAAATGAACTATACCAAAGG
AgaR_LGA	PMYIKIHNQIKRDIENKKYKVGERIPAERQLALKFNVSRMTLRQAIKTLEDEGILERRLGSGTYVS	CATTCATTGGTCTAGTCCATTATAAA	LGAS_1535	LGAS_1860	TCATTGGTCTAGTCCATTAT
AgaR_LGA	PMYIKIHNQIKRDIENKKYKVGERIPAERQLALKFNVSRMTLRQAIKTLEDEGILERRLGSGTYVS	ATAAAATTGGTCTAGTCAACTTAAAC			AAATTGGTCTAGTCAACTTA
AgaR_LGA	PMYIKIHNQIKRDIENKKYKVGERIPAERQLALKFNVSRMTLRQAIKTLEDEGILERRLGSGTYVS	GTTTAAGTTGACTAGACCAATTTTAT	LGAS_1535	LGAS_1861	TAAGTTGACTAGACCAATTT
AgaR_LGA	PMYIKIHNQIKRDIENKKYKVGERIPAERQLALKFNVSRMTLRQAIKTLEDEGILERRLGSGTYVS	TTTATAATGGACTAGACCAATGAATG			ATAATGGACTAGACCAATGA
AgaR_LIN	PIYIQIQSEIKKKMEDGVWKVGTSIPAERQLAEMFHVSRMTVRQAIQGLVDDNILQRRVGAGTFIA	CGTCTTTTTGTATAGACCAATAATAA	lin0957	lin0825	CTTTTTGTATAGACCAATAA
AgaR_LIN	PIYIQIQSEIKKKMEDGVWKVGTSIPAERQLAEMFHVSRMTVRQAIQGLVDDNILQRRVGAGTFIA	AAATATAATAGCTATACCAATTAAAA			TATAATAGCTATACCAATTA
AgaR_LIN	PIYIQIQSEIKKKMEDGVWKVGTSIPAERQLAEMFHVSRMTVRQAIQGLVDDNILQRRVGAGTFIA	TAATAATTGGTATAGACCGATTTAAC	lin0957	lin0955-0957	TAATTGGTATAGACCGATTT
AgaR_LIN	PIYIQIQSEIKKKMEDGVWKVGTSIPAERQLAEMFHVSRMTVRQAIQGLVDDNILQRRVGAGTFIA	AGTTCACAAGTATAGACCAATTAAAG	lin0957	lin1606	TCACAAGTATAGACCAATTA
AgaR_LIN	PIYIQIQSEIKKKMEDGVWKVGTSIPAERQLAEMFHVSRMTVRQAIQGLVDDNILQRRVGAGTFIA	GGTGAAATGGAATAGACCGATATGAA			GAAATGGAATAGACCGATAT
AgaR_LIN	PIYIQIQSEIKKKMEDGVWKVGTSIPAERQLAEMFHVSRMTVRQAIQGLVDDNILQRRVGAGTFIA	GCGGAATTGGTCTATATCAATTTCGC	lin0957	lin1996	GAATTGGTCTATATCAATTT
AgaR_LIN	PIYIQIQSEIKKKMEDGVWKVGTSIPAERQLAEMFHVSRMTVRQAIQGLVDDNILQRRVGAGTFIA	ATCTATTACCTATAGACCAATTATCT	lin0957	lin2466	TATTACCTATAGACCAATTA
AgaR_LJO	PMYIKIHNQIKRDIENKKYKVGERIPAERQLASKFNVSRMTLRQAIKTLEDEGILERRLGSGTYVS	CATCTTTTGATATAGACCAATTATAG	LJ1739	LJ1581	CTTTTGATATAGACCAATTA
AgaR_LJO	PMYIKIHNQIKRDIENKKYKVGERIPAERQLASKFNVSRMTLRQAIKTLEDEGILERRLGSGTYVS	ACTTAAATGAACTATACCAAAGGAGA			TAAATGAACTATACCAAAGG
AgaR_LJO	PMYIKIHNQIKRDIENKKYKVGERIPAERQLASKFNVSRMTLRQAIKTLEDEGILERRLGSGTYVS	CATTCATTGGTCTAGTCCATTATAAA	LJ1739	LJ1822	TCATTGGTCTAGTCCATTAT
AgaR_LJO	PMYIKIHNQIKRDIENKKYKVGERIPAERQLASKFNVSRMTLRQAIKTLEDEGILERRLGSGTYVS	ATAAAATTGGTCTAGTCAAATTAAAC			AAATTGGTCTAGTCAAATTA
AgaR_LJO	PMYIKIHNQIKRDIENKKYKVGERIPAERQLASKFNVSRMTLRQAIKTLEDEGILERRLGSGTYVS	GTTTAATTTGACTAGACCAATTTTAT	LJ1739	LJ1823	TAATTTGACTAGACCAATTT
AgaR_LJO	PMYIKIHNQIKRDIENKKYKVGERIPAERQLASKFNVSRMTLRQAIKTLEDEGILERRLGSGTYVS	TTTATAATGGACTAGACCAATGAATG			ATAATGGACTAGACCAATGA
AgaR_LLC	PNYVKIHDALKDEVEKGIWKIGQRLPSERDLAERFTVSRMTARQAVTALVDEGILDRRVGSGTYVA	AAAATAATTAAATATACCAATTTAAT	LACR_1526	LACR_1094	ATAATTAAATATACCAATTT
AgaR_LLC	PNYVKIHDALKDEVEKGIWKIGQRLPSERDLAERFTVSRMTARQAVTALVDEGILDRRVGSGTYVA	TGCAATTCATATTATACCAATTTCCG			AATTCATATTATACCAATTT
AgaR_LLC	PNYVKIHDALKDEVEKGIWKIGQRLPSERDLAERFTVSRMTARQAVTALVDEGILDRRVGSGTYVA	TGATAATTGGTATATACTGTTTATTG	LACR_1526	LACR_1458	TAATTGGTATATACTGTTTA
AgaR_LLC	PNYVKIHDALKDEVEKGIWKIGQRLPSERDLAERFTVSRMTARQAVTALVDEGILDRRVGSGTYVA	GAGAAATTGATATATACCAATTTAGG	LACR_1526	LACR_1667	AAATTGATATATACCAATTT
AgaR_LME	PRYIEIHNQILSRIEAGEWRSQERLPAERDLALEFNVSRMTLRQAVQTLVDEGILERKVGSGTYVA	ATTATATTGGTATAGACCAAAACGGT	LEUM_0426	LEUM_0354	ATATTGGTATAGACCAAAAC
AgaR_LME	PRYIEIHNQILSRIEAGEWRSQERLPAERDLALEFNVSRMTLRQAVQTLVDEGILERKVGSGTYVA	ACCAAAACGGTATAGACCAATTTGAA			AAAACGGTATAGACCAATTT
AgaR_LME	PRYIEIHNQILSRIEAGEWRSQERLPAERDLALEFNVSRMTLRQAVQTLVDEGILERKVGSGTYVA	GCATAATAGGTCTAGACCAATTATAC	LEUM_0426	LEUM_0425-0426	TAATAGGTCTAGACCAATTA
AgaR_LME	PRYIEIHNQILSRIEAGEWRSQERLPAERDLALEFNVSRMTLRQAVQTLVDEGILERKVGSGTYVA	CTTTTTATAAGGTATACCAATAATTA	LEUM_0426	LEUM_0684	TTTATAAGGTATACCAATAA
AgaR_LMO	PIYIQIQSEIKKKMEDGVWKVGTSIPAERQLAEMFHVSRMTVRQAIQGLVDDNILQRRVGAGTFIA	GTCTTTTTTGTATAGACCAATTGTGA	lmo0958	lmo0830	TTTTTTGTATAGACCAATTG
AgaR_LMO	PIYIQIQSEIKKKMEDGVWKVGTSIPAERQLAEMFHVSRMTVRQAIQGLVDDNILQRRVGAGTFIA	AAATATAATAGCTATACCAATTAAAA			TATAATAGCTATACCAATTA
AgaR_LMO	PIYIQIQSEIKKKMEDGVWKVGTSIPAERQLAEMFHVSRMTVRQAIQGLVDDNILQRRVGAGTFIA	TAATAATTGGTATAGACCGATTTAAC	lmo0958	lmo0956-0958	TAATTGGTATAGACCGATTT
AgaR_LMO	PIYIQIQSEIKKKMEDGVWKVGTSIPAERQLAEMFHVSRMTVRQAIQGLVDDNILQRRVGAGTFIA	GCTTCTTTGGTATATGCCAAACGAGG	lmo0958	lmo1571	TCTTTGGTATATGCCAAACG
AgaR_LMO	PIYIQIQSEIKKKMEDGVWKVGTSIPAERQLAEMFHVSRMTVRQAIQGLVDDNILQRRVGAGTFIA	TCTTCACAAGTATAGACCAATTATGT			TCACAAGTATAGACCAATTA
AgaR_LMO	PIYIQIQSEIKKKMEDGVWKVGTSIPAERQLAEMFHVSRMTVRQAIQGLVDDNILQRRVGAGTFIA	GATAAATCGGAATAGACCGGTTTTTG			AAATCGGAATAGACCGGTTT
AgaR_LMO	PIYIQIQSEIKKKMEDGVWKVGTSIPAERQLAEMFHVSRMTVRQAIQGLVDDNILQRRVGAGTFIA	GCGAAATTGGTCTATATCAATTTCGC	lmo0958	lmo1883	AAATTGGTCTATATCAATTT
AgaR_LMO	PIYIQIQSEIKKKMEDGVWKVGTSIPAERQLAEMFHVSRMTVRQAIQGLVDDNILQRRVGAGTFIA	ATTTATTAGCTGTAGACCAATTATCA	lmo0958	lmo2367	TATTAGCTGTAGACCAATTA
AgaR_LPL	PIYIQIHNQIKQAIEAGRWAVGDRIPSERELATQFDVSRMTLRQAIQTLVDEGILERRVGAGTFVA	TGAATTTTAGTCTAGACCAATATACA	lp_0563	lp_0226	ATTTTAGTCTAGACCAATAT
AgaR_LPL	PIYIQIHNQIKQAIEAGRWAVGDRIPSERELATQFDVSRMTLRQAIQTLVDEGILERRVGAGTFVA	ATACAATTGGACTATACCAAACAAAG			CAATTGGACTATACCAAACA
AgaR_LPL	PIYIQIHNQIKQAIEAGRWAVGDRIPSERELATQFDVSRMTLRQAIQTLVDEGILERRVGAGTFVA	GCAAGTTTGGTCTATACCGATTATAA	lp_0563	lp_0562-0563	AGTTTGGTCTATACCGATTA
AgaR_LPL	PIYIQIHNQIKQAIEAGRWAVGDRIPSERELATQFDVSRMTLRQAIQTLVDEGILERRVGAGTFVA	CGGAGGTTAGACTAGACCAATTGTTA	lp_0563	lp_0822	AGGTTAGACTAGACCAATTG
AgaR_LPL	PIYIQIHNQIKQAIEAGRWAVGDRIPSERELATQFDVSRMTLRQAIQTLVDEGILERRVGAGTFVA	TTAACATTGGTCTATACACTTAGGTG	lp_0563	lp_2531	ACATTGGTCTATACACTTAG
AgaR_LPL	PIYIQIHNQIKQAIEAGRWAVGDRIPSERELATQFDVSRMTLRQAIQTLVDEGILERRVGAGTFVA	AAACCAATGGACTATACCAATAAAAA	lp_0563	lp_2969	CCAATGGACTATACCAATAA
AgaR_LSA	PVYIQIHNQLKKDIEAGKWSIGDRIPSERELALNFEVSRMTLRQAVQTLVDEGILERRIGAGTYVA	CGTTATACGGTATAGACCAAAATATT	LSA1587	LSA0060	TATACGGTATAGACCAAAAT
AgaR_LSA	PVYIQIHNQLKKDIEAGKWSIGDRIPSERELALNFEVSRMTLRQAVQTLVDEGILERRIGAGTYVA	ACCTTAAAGGTCTATACCAACTATTA			TTAAAGGTCTATACCAACTA
AgaR_LSA	PVYIQIHNQLKKDIEAGKWSIGDRIPSERELALNFEVSRMTLRQAVQTLVDEGILERRIGAGTYVA	TTATAATTGGACTATACCAATGGTTC	LSA1587	LSA0417	TAATTGGACTATACCAATGG
AgaR_LSA	PVYIQIHNQLKKDIEAGKWSIGDRIPSERELALNFEVSRMTLRQAVQTLVDEGILERRIGAGTYVA	TTTTAATTGAAATATACCAATAAAAA	LSA1587	LSA1355	TAATTGAAATATACCAATAA
AgaR_LSA	PVYIQIHNQLKKDIEAGKWSIGDRIPSERELALNFEVSRMTLRQAVQTLVDEGILERRIGAGTYVA	TTCACTCAGGGCTATACCAATGTTTT			ACTCAGGGCTATACCAATGT
AgaR_LSA	PVYIQIHNQLKKDIEAGKWSIGDRIPSERELALNFEVSRMTLRQAVQTLVDEGILERRIGAGTYVA	GCATTTTTGGTCTATACCATTTATAC	LSA1587	LSA1588-1587	TTTTTGGTCTATACCATTTA
AgaR_LWE	PIYIQIQSEIKKKMEDGVWKVGTSIPAERQLAEMFHVSRMTVRQAIQGLVDDNILQRRVGAGTFIA	CGTCTTTTTGTATAGACCAATTTAAA	lwe0940	lwe0821	CTTTTTGTATAGACCAATTT
AgaR_LWE	PIYIQIQSEIKKKMEDGVWKVGTSIPAERQLAEMFHVSRMTVRQAIQGLVDDNILQRRVGAGTFIA	AAATATAATAGCTATACCAATTAAAA			TATAATAGCTATACCAATTA
AgaR_LWE	PIYIQIQSEIKKKMEDGVWKVGTSIPAERQLAEMFHVSRMTVRQAIQGLVDDNILQRRVGAGTFIA	TACTAATTGGTATAGACCGATTTAAC	lwe0940	lwe0938-0940	TAATTGGTATAGACCGATTT
AgaR_LWE	PIYIQIQSEIKKKMEDGVWKVGTSIPAERQLAEMFHVSRMTVRQAIQGLVDDNILQRRVGAGTFIA	TCTTCATTGGTATACACCAAAGATCG	lwe0940	lwe1584	TCATTGGTATACACCAAAGA
AgaR_LWE	PIYIQIQSEIKKKMEDGVWKVGTSIPAERQLAEMFHVSRMTVRQAIQGLVDDNILQRRVGAGTFIA	GGTTCACAAGTATAGACCGATTATCC			TCACAAGTATAGACCGATTA
AgaR_LWE	PIYIQIQSEIKKKMEDGVWKVGTSIPAERQLAEMFHVSRMTVRQAIQGLVDDNILQRRVGAGTFIA	GTCTAATAGGAATAGACCAATACGAT			TAATAGGAATAGACCAATAC
AgaR_LWE	PIYIQIQSEIKKKMEDGVWKVGTSIPAERQLAEMFHVSRMTVRQAIQGLVDDNILQRRVGAGTFIA	GCGGAATTGGTCTATATCAATTTCGC	lwe0940	lwe1902	GAATTGGTCTATATCAATTT
AgaR_LWE	PIYIQIQSEIKKKMEDGVWKVGTSIPAERQLAEMFHVSRMTVRQAIQGLVDDNILQRRVGAGTFIA	ATTTGCTACCTATAGACCAATTATCT	lwe0940	lwe2316	TGCTACCTATAGACCAATTA
AgaR_OOE	PIFLQIRDDLAEKIRRQHFKGGSRLPAERVLAEQYKVSRMTLRQAIALLVNQGKLIRKPGSGTYVS	TGGTTAATGGCCTATACCAATGTTCC	OEOE_1727	OEOE_0635	TTAATGGCCTATACCAATGT
AgaR_OOE	PIFLQIRDDLAEKIRRQHFKGGSRLPAERVLAEQYKVSRMTLRQAIALLVNQGKLIRKPGSGTYVS	CCACAAAAAAACTATACCAATTTATA	OEOE_1727	OEOE_0644	CAAAAAAACTATACCAATTT
AgaR_OOE	PIFLQIRDDLAEKIRRQHFKGGSRLPAERVLAEQYKVSRMTLRQAIALLVNQGKLIRKPGSGTYVS	TATTAATTGGGCTATACCAAACCTAT	OEOE_1727	OEOE_1728-1727	TAATTGGGCTATACCAAACC
AgaR_PPE	PVYIQIHNEIKKAIEAGKWKVGERIPAERELSTEFSVSRMTLRQAISTLVDEGILERKVGSGTYVA	TTATAATTGGACTATACCAAAAACGA	PEPE_1527	PEPE_0335	TAATTGGACTATACCAAAAA
AgaR_PPE	PVYIQIHNEIKKAIEAGKWKVGERIPAERELSTEFSVSRMTLRQAISTLVDEGILERKVGSGTYVA	TGCATTTTGGTTTAGACCATTTTATA			ATTTTGGTTTAGACCATTTT
AgaR_PPE	PVYIQIHNEIKKAIEAGKWKVGERIPAERELSTEFSVSRMTLRQAISTLVDEGILERKVGSGTYVA	CGGCATTTGATATATACCGATTTTAA	PEPE_1527	PEPE_0478	CATTTGATATATACCGATTT
AgaR_PPE	PVYIQIHNEIKKAIEAGKWKVGERIPAERELSTEFSVSRMTLRQAISTLVDEGILERKVGSGTYVA	ATAATCGTTCTATATACCAATTTTAA			ATCGTTCTATATACCAATTT
AgaR_PPE	PVYIQIHNEIKKAIEAGKWKVGERIPAERELSTEFSVSRMTLRQAISTLVDEGILERKVGSGTYVA	TGTTTTTTGGTCTATACCGATATATA	PEPE_1527	PEPE_1528-1527	TTTTTGGTCTATACCGATAT
AgaR_PPE	PVYIQIHNEIKKAIEAGKWKVGERIPAERELSTEFSVSRMTLRQAISTLVDEGILERKVGSGTYVA	CGATAATAGGTATATACCAATTTTAA	PEPE_1527	PEPE_1816	TAATAGGTATATACCAATTT
AgaR_PPE	PVYIQIHNEIKKAIEAGKWKVGERIPAERELSTEFSVSRMTLRQAISTLVDEGILERKVGSGTYVA	TATAAAGCGGATTATACCAATAATTT			AAAGCGGATTATACCAATAA
AgaR_SAG	PAYIKIHDAIKKEIDKGTWKIGQRLPSERDLADDYSVSRMTLRQSITLLVEEGILERRVGSGTYVA	AAAAAATAGGTATATACCATTTACAA	SAG0968	SAG0266	AAATAGGTATATACCATTTA
AgaR_SAG	PAYIKIHDAIKKEIDKGTWKIGQRLPSERDLADDYSVSRMTLRQSITLLVEEGILERRVGSGTYVA	CAAAAATTGGTATATACCATATAATA	SAG0968	SAG0799	AAATTGGTATATACCATATA
AgaR_SAG	PAYIKIHDAIKKEIDKGTWKIGQRLPSERDLADDYSVSRMTLRQSITLLVEEGILERRVGSGTYVA	ATCATAAAGGTCTATACCAAATAAAA			ATAAAGGTCTATACCAAATA
AgaR_SAG	PAYIKIHDAIKKEIDKGTWKIGQRLPSERDLADDYSVSRMTLRQSITLLVEEGILERRVGSGTYVA	TATATATTAATATATACCAATTCAAA	SAG0968	SAG0944	ATATTAATATATACCAATTC
AgaR_SAG	PAYIKIHDAIKKEIDKGTWKIGQRLPSERDLADDYSVSRMTLRQSITLLVEEGILERRVGSGTYVA	AATCAAAAAGACTATACCAATTTTTT			CAAAAAGACTATACCAATTT
AgaR_SEZ	PAYIKIHDAIKKDIEKEVWTIGSRLPSERDLAEHFEVSRMTLRQAITLLVEEGILERRVGSGTYVA	GAAGGACTGGTATATACCATTTACAA	Sez_1012	Sez_0477	GGACTGGTATATACCATTTA
AgaR_SEZ	PAYIKIHDAIKKDIEKEVWTIGSRLPSERDLAEHFEVSRMTLRQAITLLVEEGILERRVGSGTYVA	CAATAATTGGTATATACCATATAATA	Sez_1012	Sez_0658	TAATTGGTATATACCATATA
AgaR_SEZ	PAYIKIHDAIKKDIEKEVWTIGSRLPSERDLAEHFEVSRMTLRQAITLLVEEGILERRVGSGTYVA	CCACAAAAGGTCTATACCAATCAAAA			CAAAAGGTCTATACCAATCA
AgaR_SEZ	PAYIKIHDAIKKDIEKEVWTIGSRLPSERDLAEHFEVSRMTLRQAITLLVEEGILERRVGSGTYVA	TCAAAATATGACTATACCAATTTTCT	Sez_1012	Sez_0884	AAATATGACTATACCAATTT
AgaR_SEZ	PAYIKIHDAIKKDIEKEVWTIGSRLPSERDLAEHFEVSRMTLRQAITLLVEEGILERRVGSGTYVA	TTTATATCTGACTATACCAATTATAT			ATATCTGACTATACCAATTA
AgaR_SMU	PAYIRIHDQIKKEIDEGLWKIGDRLPSERDLAERFEVSRMTLRQAITLLVEEGILERRVGSGTYIA	AGAAATTTGGTATATACCATTTACAA	SMU.1065c	SMU.435	AATTTGGTATATACCATTTA
AgaR_SMU	PAYIRIHDQIKKEIDEGLWKIGDRLPSERDLAERFEVSRMTLRQAITLLVEEGILERRVGSGTYIA	CAAAAATTGGTCTATACCTTATACTA	SMU.1065c	SMU.636	AAATTGGTCTATACCTTATA
AgaR_SMU	PAYIRIHDQIKKEIDEGLWKIGDRLPSERDLAERFEVSRMTLRQAITLLVEEGILERRVGSGTYIA	ATACTATTTGTATAGACCGATTAGGA			CTATTTGTATAGACCGATTA
AgaR_SMU	PAYIRIHDQIKKEIDEGLWKIGDRLPSERDLAERFEVSRMTLRQAITLLVEEGILERRVGSGTYIA	GTCTTATTAGACTATACCAATTATAA	SMU.1065c	SMU.1187	TTATTAGACTATACCAATTA
AgaR_SMU	PAYIRIHDQIKKEIDEGLWKIGDRLPSERDLAERFEVSRMTLRQAITLLVEEGILERRVGSGTYIA	TGTCAAAAAGACTATACCAATTTTCT			CAAAAAGACTATACCAATTT
AgaR_SPN	PAYIKIHDQIKKDIDEYRWAIGERLPSERDLAEQFAVSRMTLRQAVSLLVEEGVLERRVGSGTFVS	CTTAATTTGAACTATACCAATTTTTA	SP_1446	SP_0266	AATTTGAACTATACCAATTT
AgaR_SPN	PAYIKIHDQIKKDIDEYRWAIGERLPSERDLAEQFAVSRMTLRQAVSLLVEEGVLERRVGSGTFVS	AAGAAACAAGTATATACTGTTTTTGC			AAACAAGTATATACTGTTTT
AgaR_SPN	PAYIKIHDQIKKDIDEYRWAIGERLPSERDLAEQFAVSRMTLRQAVSLLVEEGVLERRVGSGTFVS	GATGAATTAGACTATACCAATTTTAA			GAATTAGACTATACCAATTT
AgaR_SPN	PAYIKIHDQIKKDIDEYRWAIGERLPSERDLAEQFAVSRMTLRQAVSLLVEEGVLERRVGSGTFVS	CAAAAATTGGTCTATACCATATAATA	SP_1446	SP_1415	AAATTGGTCTATACCATATA
AgaR_SPN	PAYIKIHDQIKKDIDEYRWAIGERLPSERDLAEQFAVSRMTLRQAVSLLVEEGVLERRVGSGTFVS	AAAAAATAGGTCTATACCATTTACAA	SP_1446	SP_2056	AAATAGGTCTATACCATTTA
AgaR_SPY	PAYIKIHDAIKKDIDLGIWPIGSRLPSERHLAEHFTVSRMTLRQAITLLVEEGILERRIGSGTYVA	TTATAATTAGACTATACCAATTTTAT	SPy1202	SPy1280	TAATTAGACTATACCAATTT
AgaR_SPY	PAYIKIHDAIKKDIDLGIWPIGSRLPSERHLAEHFTVSRMTLRQAITLLVEEGILERRIGSGTYVA	GTATAATTAGACTATACCAATTATTG			TAATTAGACTATACCAATTA
AgaR_SPY	PAYIKIHDAIKKDIDLGIWPIGSRLPSERHLAEHFTVSRMTLRQAITLLVEEGILERRIGSGTYVA	CAAAAATTGGTATATACCATATAATA	SPy1202	SPy1399	AAATTGGTATATACCATATA
AgaR_SPY	PAYIKIHDAIKKDIDLGIWPIGSRLPSERHLAEHFTVSRMTLRQAITLLVEEGILERRIGSGTYVA	ACACGAAAGGTCTATACCAATTAGAA			CGAAAGGTCTATACCAATTA
AgaR_SPY	PAYIKIHDAIKKDIDLGIWPIGSRLPSERHLAEHFTVSRMTLRQAITLLVEEGILERRIGSGTYVA	CCAAAAGTGGTATATACCATTTACAA	SPy1202	SPy1694	AAAGTGGTATATACCATTTA
AgaR_SSA	PAYIKIHDQIKKDIDDAVWEIGERLPSERDLAETFKVSRMTLRQAITLLVDEGVLERRVGSGTFVA	CAAAAATTGGTCTATACCATATAATA	SSA_1165	SSA_0746	AAATTGGTCTATACCATATA
AgaR_SSA	PAYIKIHDQIKKDIDDAVWEIGERLPSERDLAETFKVSRMTLRQAITLLVDEGVLERRVGSGTFVA	CAAAAATAGGTATATACCATTTACAA	SSA_1165	SSA_1893	AAATAGGTATATACCATTTA
AgaR_SSA	PAYIKIHDQIKKDIDDAVWEIGERLPSERDLAETFKVSRMTLRQAITLLVDEGVLERRVGSGTFVA	CTTAAAGAAAACTATACCAATTTTAT	SSA_1165	SSA_2107	AAAGAAAACTATACCAATTT
AgaR_SSA	PAYIKIHDQIKKDIDDAVWEIGERLPSERDLAETFKVSRMTLRQAITLLVDEGVLERRVGSGTFVA	CTTCAAGTATACTATACCAATTTTTA			CAAGTATACTATACCAATTT
AgaR_SSU	AAYITIHDKIKEQIDNGIWKIGQRLPSERDLADEFGVSRMTLRQGITLLVEEGILQRKIGSGTYVA	TTGAAATTAGACTAGACCAATTAAAA	SSU05_0874	SSU05_0549	AAATTAGACTAGACCAATTA
AgaR_SSU	AAYITIHDKIKEQIDNGIWKIGQRLPSERDLADEFGVSRMTLRQGITLLVEEGILQRKIGSGTYVA	GAAATCTTGTTATATACTGATTTCAC			ATCTTGTTATATACTGATTT
AgaR_SSU	AAYITIHDKIKEQIDNGIWKIGQRLPSERDLADEFGVSRMTLRQGITLLVEEGILQRKIGSGTYVA	TATAAATTAGACTAGACCAATTTTTA			AAATTAGACTAGACCAATTT
AgaR_SSU	AAYITIHDKIKEQIDNGIWKIGQRLPSERDLADEFGVSRMTLRQGITLLVEEGILQRKIGSGTYVA	CAAAAATTGGTCTATACCATATAATA	SSU05_0874	SSU05_0634	AAATTGGTCTATACCATATA
AgaR_SSU	AAYITIHDKIKEQIDNGIWKIGQRLPSERDLADEFGVSRMTLRQGITLLVEEGILQRKIGSGTYVA	AACAAAATGGTATAGACCAAAGAGGT			AAAATGGTATAGACCAAAGA
AgaR_STE	PAYIRIHDKIKEDVDDGTWKIGQRLPSERDLCETFDVSRMTVRQAITLLVDEGILERKPGSGTFVA	AAGAAAATGGTATATACCAATATTGA	STER_0913	STER_0581	AAAATGGTATATACCAATAT
AgaR_STE	PAYIRIHDKIKEDVDDGTWKIGQRLPSERDLCETFDVSRMTVRQAITLLVDEGILERKPGSGTFVA	GAGCTTATTGACTATACCAATTTTAA	STER_0913	STER_0903	CTTATTGACTATACCAATTT
AgaR_STE	PAYIRIHDKIKEDVDDGTWKIGQRLPSERDLCETFDVSRMTVRQAITLLVDEGILERKPGSGTFVA	GAATATATGGAATATACTGTCTTCGT			TATATGGAATATACTGTCTT
AgaR_STE	PAYIRIHDKIKEDVDDGTWKIGQRLPSERDLCETFDVSRMTVRQAITLLVDEGILERKPGSGTFVA	TCTTTTGGAAACTATACCAATTTTAT			TTTGGAAACTATACCAATTT
AgaR_SUB	PAYIKIHDAIKKDIDEGVWLIGDRLPSERDLADHFEVSRMTLRQAVTLLVEEGILERRVGSGTYVA	TTAAAATTAGACTATACCAATAAAAT	SUB0893	SUB0998	AAATTAGACTATACCAATAA
AgaR_SUB	PAYIKIHDAIKKDIDEGVWLIGDRLPSERDLADHFEVSRMTLRQAVTLLVEEGILERRVGSGTYVA	GTTTTATTTGACTATACCAATTTAAT			TTATTTGACTATACCAATTT
AgaR_SUB	PAYIKIHDAIKKDIDEGVWLIGDRLPSERDLADHFEVSRMTLRQAVTLLVEEGILERRVGSGTYVA	CAAAAATTGGTATATACCATATAATA	SUB0893	SUB1239	AAATTGGTATATACCATATA
AgaR_SUB	PAYIKIHDAIKKDIDEGVWLIGDRLPSERDLADHFEVSRMTLRQAVTLLVEEGILERRVGSGTYVA	ATATAAAAGGTCTATACCAATAAAGG			TAAAAGGTCTATACCAATAA
AgaR_SUB	PAYIKIHDAIKKDIDEGVWLIGDRLPSERDLADHFEVSRMTLRQAVTLLVEEGILERRVGSGTYVA	CCAAAACTGGTATATACCATTTACAA	SUB0893	SUB1443	AAACTGGTATATACCATTTA
AgaR2_BCZ	PLYYQLMDIIVEQIETGNLQEHDKLPSERELCEIHDVSRTTVRQTMQELEKEGYIYKKHGKGSFVS	CATAAACTGGTCATAACAACTTTATA	BCZK1638	BCZK1638	AAACTGGTCATAACAACTTT
AgaR2_BCZ	PLYYQLMDIIVEQIETGNLQEHDKLPSERELCEIHDVSRTTVRQTMQELEKEGYIYKKHGKGSFVS	ATTCAACTGGTAATGATGACGTGATA	BCZK1638	BCZK1639-1642	CAACTGGTAATGATGACGTG
AgaR2_CBE	PLYVQLMNILIEKIESS-MEENEKLDSEREICKKYAVSRTTVREALDELEKNNYIYKVQGKGNFIS	TAGTAAGTGGACATTATCAGTTTATA	Cbei_4563	Cbei_4563-4562	TAAGTGGACATTATCAGTTT
AgaR2_CBE	PLYVQLMNILIEKIESS-MEENEKLDSEREICKKYAVSRTTVREALDELEKNNYIYKVQGKGNFIS	CCCTTAGTGGTAATTACCACTTGAAA			TTAGTGGTAATTACCACTTG
AgaR2_CBE	PLYVQLMNILIEKIESS-MEENEKLDSEREICKKYAVSRTTVREALDELEKNNYIYKVQGKGNFIS	TTTCAAGTGGTAATTACCACTAAGGG	Cbei_4563	Cbei_4564	CAAGTGGTAATTACCACTAA
AgaR2_CBE	PLYVQLMNILIEKIESS-MEENEKLDSEREICKKYAVSRTTVREALDELEKNNYIYKVQGKGNFIS	TATAAACTGATAATGTCCACTTACTA			AAACTGATAATGTCCACTTA
AgaR2_CDF	PIYDQLVEILRTKIEN-EMEPNDRMLSERKICDEYGVSRTTVRLAMAELEHMGYIYKRHGKGTFVA	GGATTAGTGGTAATTACCACTTTGGT	CD3452	CD3449-3448	TTAGTGGTAATTACCACTTT
AgaR2_CDF	PIYDQLVEILRTKIEN-EMEPNDRMLSERKICDEYGVSRTTVRLAMAELEHMGYIYKRHGKGTFVA	TTTAAAGTGGGTATAACCTCATTACC			AAAGTGGGTATAACCTCATT
AgaR2_CDF	PIYDQLVEILRTKIEN-EMEPNDRMLSERKICDEYGVSRTTVRLAMAELEHMGYIYKRHGKGTFVA	TTCTAAGTGGTTATTACCACAATTTG	CD3452	CD3451	TAAGTGGTTATTACCACAAT
AgaR2_CDF	PIYDQLVEILRTKIEN-EMEPNDRMLSERKICDEYGVSRTTVRLAMAELEHMGYIYKRHGKGTFVA	TTCAAATTGGTAATAACCACTTTGGA			AAATTGGTAATAACCACTTT
AgaR2_CDF	PIYDQLVEILRTKIEN-EMEPNDRMLSERKICDEYGVSRTTVRLAMAELEHMGYIYKRHGKGTFVA	TCCAAAGTGGTTATTACCAATTTGAA	CD3452	CD3452-3453	AAAGTGGTTATTACCAATTT
AgaR2_CDF	PIYDQLVEILRTKIEN-EMEPNDRMLSERKICDEYGVSRTTVRLAMAELEHMGYIYKRHGKGTFVA	CAAATTGTGGTAATAACCACTTAGAA			ATTGTGGTAATAACCACTTA
AgaR2_CNO1	PLYYQLMNVILEKIELGILQEHDKLPSERELCEQYDISRSTVRQTMQELENNGYVYREHGKGTFVS	ACATAACTGGTAATGACAACACAACA	NT01CX_0293	NT01CX_0292-0288	TAACTGGTAATGACAACACA
AgaR2_CNO2	PLYIQLYNIFKELIESGNLQSGFKLPSENELSEQYEVSRSTVRQTLSELERYGYIYKERGKGSFVS	AATTAAGTGGTATGTACAACATGATA	NT01CX_0293	NT01CX_0293	TAAGTGGTATGTACAACATG
AgaR2_CNO1	PLYYQLMNVILEKIELGILQEHDKLPSERELCEQYDISRSTVRQTMQELENNGYVYREHGKGTFVS	TACAATGTGGTAATAACAACATTATA	NT01CX_0293	NT01CX_0299-0296	AATGTGGTAATAACAACATT
AgaR2_CNO2	PLYIQLYNIFKELIESGNLQSGFKLPSENELSEQYEVSRSTVRQTLSELERYGYIYKERGKGSFVS	AATGAACTGGTAATGACAACATTATA			GAACTGGTAATGACAACATT
AgaR2_CNO2	PLYIQLYNIFKELIESGNLQSGFKLPSENELSEQYEVSRSTVRQTLSELERYGYIYKERGKGSFVS	CAACAACTTGTACGAACAAGTTGTTG	NT01CX_0302	NT01CX_0301	CAACTTGTACGAACAAGTTG
AgaR2_CNO2	PLYIQLYNIFKELIESGNLQSGFKLPSENELSEQYEVSRSTVRQTLSELERYGYIYKERGKGSFVS	CAACAACTTGTTCGTACAAGTTGTTG	NT01CX_0302	NT01CX_0302	CAACTTGTTCGTACAAGTTG
AgaR2_CPE	ALYHQLETELIDLINSGELKENDKLPSERELCEQYNVSRTTARQAIGELERKEYVYKVHGKGTFIS	AACCAAGTGGTAATTACAACTATGTA	CPE2627	CPE1897	CAAGTGGTAATTACAACTAT
AgaR2_CPE	ALYHQLETELIDLINSGELKENDKLPSERELCEQYNVSRTTARQAIGELERKEYVYKVHGKGTFIS	TATTAACTTGTAATAACATCATTATC	CPE2627	CPE2625-2626	TAACTTGTAATAACATCATT
AgaR2_CPE	ALYHQLETELIDLINSGELKENDKLPSERELCEQYNVSRTTARQAIGELERKEYVYKVHGKGTFIS	TACCAACTGGTAATGACAACATTATA			CAACTGGTAATGACAACATT
AgaR2_EFA	ALYHQLVDLLQERIET-CMIPHDKLPSERELTAQYGVSRTTVRLALQELENRGSIYRRHGKGTFVS	TGGTTTGTGGTTATAACCAGTTAGGG	EF1809	EF1809-1801	TTTGTGGTTATAACCAGTTA
AgaR2_LGA	PLYQQVISDLEKKIKT-EMKPNDRLPSERQLLKEYGVSRNTIRLALNNLEERGIIYRLHGKGTFVS	CTTAAACTGGTTAGTACCACCTTCTA	LGAS_0114	LGAS_0113	AAACTGGTTAGTACCACCTT
AgaR2_LGA	PLYQQVISDLEKKIKT-EMKPNDRLPSERQLLKEYGVSRNTIRLALNNLEERGIIYRLHGKGTFVS	TAGAAGGTGGTACTAACCAGTTTAAG	LGAS_0114	LGAS_0114-0116	AAGGTGGTACTAACCAGTTT
AgaR2_LGA	PLYQQVISDLEKKIKT-EMKPNDRLPSERQLLKEYGVSRNTIRLALNNLEERGIIYRLHGKGTFVS	AAAAAAGTGGTCACAACCAGTTGACT	LGAS_0114	LGAS_0117-0120	AAAGTGGTCACAACCAGTTG
AgaR2_LJO	PLYQQVISDLEKKIKT-EMKPNDRLPSERQLLKEYGVSRNTIRLALNDLEERGIIYRLHGKGTFVS	CTTTAACTGGTTAGTACCACCTTCTA	LJ0116	LJ0115	TAACTGGTTAGTACCACCTT
AgaR2_LJO	PLYQQVISDLEKKIKT-EMKPNDRLPSERQLLKEYGVSRNTIRLALNDLEERGIIYRLHGKGTFVS	TAGAAGGTGGTACTAACCAGTTAAAG	LJ0116	LJ0116-0118	AAGGTGGTACTAACCAGTTA
AgaR2_LJO	PLYQQVISDLEKKIKT-EMKPNDRLPSERQLLKEYGVSRNTIRLALNDLEERGIIYRLHGKGTFVS	AAAAAAGTGGTTGCAACCAGTTGACT	LJ0116	LJ0119-0122	AAAGTGGTTGCAACCAGTTG
AgaR2_PPE	PVYGQLVDELRKQIKN-NYKPNDKLLSEREIMRKYEVSRNTVREALSELENIGYIYRQHGKGTFVA	GACAAAGTGGTACCAACCAGTTAAAA	PEPE_1756	PEPE_0143-0144	AAAGTGGTACCAACCAGTTA
AgaR2_PPE	PVYGQLVDELRKQIKN-NYKPNDKLLSEREIMRKYEVSRNTVREALSELENIGYIYRQHGKGTFVA	GACAAACTGGTACCAACCAGTTATGA	PEPE_1756	PEPE_1761-1754	AAACTGGTACCAACCAGTTA
AgaR2_SEZ	PLYLQIVDVLEVKIRN-TMSANDKLLSERELSDLFGVSRITIRLALKELELRGLIYKQQGKGTYVS	ACTTAAGTGGTTATAACAAGTTAGGG	Sez_0737	Sez_0737-0739	TAAGTGGTTATAACAAGTTA
AgaR2_SPY	PLYLQIVDDLEVKIKK-SMTENDKLLSERELSDLYGVSRITIRLTLKELELRDLIYKKQGKGTYVS	CTTTAAGTGGTTATAACAAGTTAGAG	SPy0715	SPy0715-0716	TAAGTGGTTATAACAAGTTA
AgaR2_SSU	PLYLQLVDELEVAIRE-RMAPNDKLFSERELTQVYGVSRITVRLALQELEKRGLVYKKHGKGTYVS	GAAAAACTGGTTATAACCAGAAATCC	SSU05_0447	SSU05_0195	AAACTGGTTATAACCAGAAA
AgaR2_SSU	PLYLQLVDELEVAIRE-RMAPNDKLFSERELTQVYGVSRITVRLALQELEKRGLVYKKHGKGTYVS	TTCTTTGTGGTTATGTCCAGTACTTT	SSU05_0447	SSU05_0448	TTTGTGGTTATGTCCAGTAC
AgaR2_SSU	PLYLQLVDELEVAIRE-RMAPNDKLFSERELTQVYGVSRITVRLALQELEKRGLVYKKHGKGTYVS	AAAGTACTGGACATAACCACAAAGAA	SSU05_0447	SSU05_0449-0053	GTACTGGACATAACCACAAA
AgaR2_SSU	PLYLQLVDELEVAIRE-RMAPNDKLFSERELTQVYGVSRITVRLALQELEKRGLVYKKHGKGTYVS	TGGTATATGGTTATAACCAGTTTGAT	SSU05_0447	SSU05_1259-1258	TATATGGTTATAACCAGTTT
AgaR2_STH	PLYNQLVDLLIRTIQT-SMKPDDPLPSEREICEKYGVSRTTVRAALSELEDLGYIYRRHGKGTYVS	GATGAACTGGTAATGACAAGTAGTGA	STH563	STH563-562	GAACTGGTAATGACAAGTAG
AgaR2_SUB	PLYMQLVDMLELKIRE-SMSPNDKLLSERELSEHYGVSRITVRLALKELEIRGLIYKKQGKGTYVS	TCTTAAGTGTTTATAACCAGTTGGAG	SUB0038	SUB0038-0040	TAAGTGTTTATAACCAGTTG
AgaR3_CAC	PLHYQLKMILQEMIENEELLPGDTIPTERELCEIQKISRMTVNKAILSLVSEGILYREQGKGTFVA	TTTAAATTGGTATATACAACATGTCA	CAC0189	CAC0189-0187	AAATTGGTATATACAACATG
AgaR3_CBF	PLHYQIKEILQEMIENEELKPGDAVPTERELCEIQGVSRMTVNKAIMSLVNEGLLYREQGKGTFVA	GAGAAATTGGTATATACAACATAACA	CLI_2885	CLI_2885-2883	AAATTGGTATATACAACATA
AgaR3_CDF	PLHTQLSSIIREMIETGELKEGDAIMPERELCNIQNVSRMTVNKTIVGLVTEGLLYRVQGKGTFVA	GTATAATTGGTATATACCAAAATTGG	CD1009	CD1009-1011	TAATTGGTATATACCAAAAT
AgaR3_CDF	PLHTQLSSIIREMIETGELKEGDAIMPERELCNIQNVSRMTVNKTIVGLVTEGLLYRVQGKGTFVA	CCAAAATTGGTATATACCATATCGAA			AAATTGGTATATACCATATC
AgaR3_CPE	PVYYQLKEMIKEKIADGTWQVGQCIASERELTEAYGVSRMTVRQALGELVQEGLLVREKGKGTFVC	TGTATAGTGGTCTAGACAAGTTAGAA	CPE2435	CPE2435-2434	ATAGTGGTCTAGACAAGTTA
DasR_AAU1	PKYYVLKTEVLRLMAG--LQPGTLIPTERALAEKYGTSRTTVRQAISELVAEGKLGRIQGHGTFVA	ACATCATTGGTCTATGCCAATCTTGT	AAur_2055	AAur_2054	ATTGGTCTATGCCAAT
DasR_AAU1	PKYYVLKTEVLRLMAG--LQPGTLIPTERALAEKYGTSRTTVRQAISELVAEGKLGRIQGHGTFVA	GTCACGTTGGTCTAAACCAATCTCGG			GTTGGTCTAAACCAAT
DasR_AAU1	PKYYVLKTEVLRLMAG--LQPGTLIPTERALAEKYGTSRTTVRQAISELVAEGKLGRIQGHGTFVA	CCGAGATTGGTTTAGACCAACGTGAC	AAur_2055	AAur_2055	ATTGGTTTAGACCAAC
DasR_AAU1	PKYYVLKTEVLRLMAG--LQPGTLIPTERALAEKYGTSRTTVRQAISELVAEGKLGRIQGHGTFVA	ACAAGATTGGCATAGACCAATGATGT			ATTGGCATAGACCAAT
DasR_AAU1	PKYYVLKTEVLRLMAG--LQPGTLIPTERALAEKYGTSRTTVRQAISELVAEGKLGRIQGHGTFVA	AAGCCAAAGGACTAGACCAAAACGCG	AAur_2055	AAur_4092-4089	AAAGGACTAGACCAAA
DasR_AAU1	PKYYVLKTEVLRLMAG--LQPGTLIPTERALAEKYGTSRTTVRQAISELVAEGKLGRIQGHGTFVA	GCGACCTAGGTATAGACCAAAACACC			CTAGGTATAGACCAAA
DasR_AAU2	PIYVQLREILRTFIAQS-CPPGSALPSERDLSERFGLARMTVRQAIDALVGEEVIERVVGLGTFVR	GCCTCACTGGTCTAGACCTCCGGCCG	AAur_2211	AAur_2211	ACTGGTCTAGACCTCC
DasR_AAU2	PIYVQLREILRTFIAQS-CPPGSALPSERDLSERFGLARMTVRQAIDALVGEEVIERVVGLGTFVR	CGGCCGGAGGTCTAGACCAGTGAGGC	AAur_2211	AAur_2212	GGAGGTCTAGACCAGT
DasR_ACE	PKYYTLKQQLLAMTET--LPAGSPVPPERTLSAQFGTSRTTVRQALQELVLEGRLERIQGKGTFVA	TGCTCAAAGGTCTAGACCTATCTCGG	Acel_0551	Acel_0128	AAAGGTCTAGACCTAT
DasR_ACE	PKYYTLKQQLLAMTET--LPAGSPVPPERTLSAQFGTSRTTVRQALQELVLEGRLERIQGKGTFVA	GCGCGATTGGTTTAGACCAATCGTGA	Acel_0551	Acel_0551	ATTGGTTTAGACCAAT
DasR_ACE	PKYYTLKQQLLAMTET--LPAGSPVPPERTLSAQFGTSRTTVRQALQELVLEGRLERIQGKGTFVA	GTGAGGTTGGCATAGACCACCGACGC			GTTGGCATAGACCACC
DasR_ACE	PKYYTLKQQLLAMTET--LPAGSPVPPERTLSAQFGTSRTTVRQALQELVLEGRLERIQGKGTFVA	GCGTCGGTGGTCTATGCCAACCTCAC	Acel_0551	Acel_0552-0556	GGTGGTCTATGCCAAC
DasR_ACE	PKYYTLKQQLLAMTET--LPAGSPVPPERTLSAQFGTSRTTVRQALQELVLEGRLERIQGKGTFVA	TCACGATTGGTCTAAACCAATCGCGC			ATTGGTCTAAACCAAT
DasR_ACE	PKYYTLKQQLLAMTET--LPAGSPVPPERTLSAQFGTSRTTVRQALQELVLEGRLERIQGKGTFVA	TACGGTATGGTCTGGACCAATTTCGC	Acel_0551	Acel_0557	TATGGTCTGGACCAAT
DasR_ACE	PKYYTLKQQLLAMTET--LPAGSPVPPERTLSAQFGTSRTTVRQALQELVLEGRLERIQGKGTFVA	CGAGCATTGGTCTAGTCCACAATCAC			ATTGGTCTAGTCCACA
DasR_ACE	PKYYTLKQQLLAMTET--LPAGSPVPPERTLSAQFGTSRTTVRQALQELVLEGRLERIQGKGTFVA	GTGATTGTGGACTAGACCAATGCTCG	Acel_0551	Acel_0558	TGTGGACTAGACCAAT
DasR_ACE	PKYYTLKQQLLAMTET--LPAGSPVPPERTLSAQFGTSRTTVRQALQELVLEGRLERIQGKGTFVA	GCGAAATTGGTCCAGACCATACCGTA			ATTGGTCCAGACCATA
DasR_ACE	PKYYTLKQQLLAMTET--LPAGSPVPPERTLSAQFGTSRTTVRQALQELVLEGRLERIQGKGTFVA	GGCAGATTGGTCTTGACCTATTGGTC	Acel_0551	Acel_0603	ATTGGTCTTGACCTAT
DasR_ACE	PKYYTLKQQLLAMTET--LPAGSPVPPERTLSAQFGTSRTTVRQALQELVLEGRLERIQGKGTFVA	GACCTATTGGTCTAGGCCAATTAGCC			ATTGGTCTAGGCCAAT
DasR_ACE	PKYYTLKQQLLAMTET--LPAGSPVPPERTLSAQFGTSRTTVRQALQELVLEGRLERIQGKGTFVA	CAGTGCCTGGTCTAGTCCTCTTACCT	Acel_0551	Acel_1459	CCTGGTCTAGTCCTCT
DasR_ACE	PKYYTLKQQLLAMTET--LPAGSPVPPERTLSAQFGTSRTTVRQALQELVLEGRLERIQGKGTFVA	CATGGATTGGACTAGTCCAATTTCGA	Acel_0551	Acel_1460	ATTGGACTAGTCCAAT
DasR_ACE	PKYYTLKQQLLAMTET--LPAGSPVPPERTLSAQFGTSRTTVRQALQELVLEGRLERIQGKGTFVA	TCGACATTGGTCTAGGCCACTAGATC			ATTGGTCTAGGCCACT
DasR_ACE	PKYYTLKQQLLAMTET--LPAGSPVPPERTLSAQFGTSRTTVRQALQELVLEGRLERIQGKGTFVA	TGCGGATCGGTACAGACCACTAACCC	Acel_0551	Acel_1854	ATCGGTACAGACCACT
DasR_ACE	PKYYTLKQQLLAMTET--LPAGSPVPPERTLSAQFGTSRTTVRQALQELVLEGRLERIQGKGTFVA	CGTCCGTTGGTCTAGTCCAATCTCTT	Acel_0551	Acel_2033	GTTGGTCTAGTCCAAT
DasR_AMR1	PKYWGLKRHLLDLLRA--MPPGSPIPTERSLASEFDVSRTTVRQALAELTVEGRLLRVQGKGTFAA	CTAATATTGGTCTAGACCTAAGTGGC	Amir_0404	Amir_0400	ATTGGTCTAGACCTAA
DasR_AMR1	PKYWGLKRHLLDLLRA--MPPGSPIPTERSLASEFDVSRTTVRQALAELTVEGRLLRVQGKGTFAA	GCCGCATTGGTCTACACCACTTAGGT	Amir_0404	Amir_0403-0401	ATTGGTCTACACCACT
DasR_AMR1	PKYWGLKRHLLDLLRA--MPPGSPIPTERSLASEFDVSRTTVRQALAELTVEGRLLRVQGKGTFAA	ACCTAAGTGGTGTAGACCAATGCGGC	Amir_0404	Amir_0404	AGTGGTGTAGACCAAT
DasR_AMR1	PKYWGLKRHLLDLLRA--MPPGSPIPTERSLASEFDVSRTTVRQALAELTVEGRLLRVQGKGTFAA	CCCGCTCTGGTCTAGACCTACCTCCC	Amir_0404	Amir_0446-0449	TCTGGTCTAGACCTAC
DasR_AMR1	PKYWGLKRHLLDLLRA--MPPGSPIPTERSLASEFDVSRTTVRQALAELTVEGRLLRVQGKGTFAA	GCCTGATTGGTCCAGACCTTGACACC	Amir_0404	Amir_1091	ATTGGTCCAGACCTTG
DasR_AMR1	PKYWGLKRHLLDLLRA--MPPGSPIPTERSLASEFDVSRTTVRQALAELTVEGRLLRVQGKGTFAA	CCCACATTGGTCTAGTCCACTTTGGC	Amir_0404	Amir_1220	ATTGGTCTAGTCCACT
DasR_AMR1	PKYWGLKRHLLDLLRA--MPPGSPIPTERSLASEFDVSRTTVRQALAELTVEGRLLRVQGKGTFAA	TTGACAGAGGTCTAGTCCACCTACAA	Amir_0404	Amir_4031	AGAGGTCTAGTCCACC
DasR_AMR1	PKYWGLKRHLLDLLRA--MPPGSPIPTERSLASEFDVSRTTVRQALAELTVEGRLLRVQGKGTFAA	CAGAGTATGGTCTAGACCGGCCGCCG	Amir_0404	Amir_5107	TATGGTCTAGACCGGC
DasR_AMR1	PKYWGLKRHLLDLLRA--MPPGSPIPTERSLASEFDVSRTTVRQALAELTVEGRLLRVQGKGTFAA	CGCTTTATGGTCTAGACCAAGCGATG	Amir_0404	Amir_5334	TATGGTCTAGACCAAG
DasR_AMR1	PKYWGLKRHLLDLLRA--MPPGSPIPTERSLASEFDVSRTTVRQALAELTVEGRLLRVQGKGTFAA	CCTTGACTGGTGTAGACCAATCCGGT	Amir_0404	Amir_5336	ACTGGTGTAGACCAAT
DasR_AMR1	PKYWGLKRHLLDLLRA--MPPGSPIPTERSLASEFDVSRTTVRQALAELTVEGRLLRVQGKGTFAA	GATGAAGTGGTCTAGACCTTGACCGG	Amir_0404	Amir_6206	AGTGGTCTAGACCTTG
DasR_AMR1	PKYWGLKRHLLDLLRA--MPPGSPIPTERSLASEFDVSRTTVRQALAELTVEGRLLRVQGKGTFAA	CGGTAAGTGGTCTGAACCACATGTTT			AGTGGTCTGAACCACA
DasR_AMR1	PKYWGLKRHLLDLLRA--MPPGSPIPTERSLASEFDVSRTTVRQALAELTVEGRLLRVQGKGTFAA	CCACGATTGGTCTACACCAAAGAGGC	Amir_0404	Amir_6558	ATTGGTCTACACCAAA
DasR_AMR1	PKYWGLKRHLLDLLRA--MPPGSPIPTERSLASEFDVSRTTVRQALAELTVEGRLLRVQGKGTFAA	CGGAACTTGGTATAGACCAATGACGG	Amir_0404	Amir_6923-6924	CTTGGTATAGACCAAT
DasR_AMR2	PKHAQLRDILRAVADE--APPGSAIPSERDLATRYRVSRITVRAAIGQLVSEGLLTRAKGRGTFTA	TACTTTCCGGTCTAGACCAGTTGGTG	Amir_5259	Amir_5258-5257	TCCGGTCTAGACCAGT
DasR_AMR2	PKHAQLRDILRAVADE--APPGSAIPSERDLATRYRVSRITVRAAIGQLVSEGLLTRAKGRGTFTA	CACCAACTGGTCTAGACCGGAAAGTA	Amir_5259	Amir_5259-5261	ACTGGTCTAGACCGGA
DasR_ART1	PIYVQLRELLRAHITAS-CPPGSSLPSERDLAERFGLARMTVRQAIDALVGEEVIERVVGLGTFVR	ATCCGGGTGGTCTAGACCTGCCCTGT	Arth_2213	Arth_2213	GGTGGTCTAGACCTGC
DasR_ART1	PIYVQLRELLRAHITAS-CPPGSSLPSERDLAERFGLARMTVRQAIDALVGEEVIERVVGLGTFVR	ACAGGGCAGGTCTAGACCACCCGGAT	Arth_2213	Arth_2214	GCAGGTCTAGACCACC
DasR_ART2	LKHVWVRRQLQDLVAT-RLRPGDALLGERQLEEQFGVSRITVRRAISDLVQDGALVRIKGKGTFVS	TTGTCACTGGTTATAACCAGTTAGCA	Arth_3517	Arth_3514-3512	ACTGGTTATAACCAGT
DasR_ART2	LKHVWVRRQLQDLVAT-RLRPGDALLGERQLEEQFGVSRITVRRAISDLVQDGALVRIKGKGTFVS	TCTGCTTTGGACATGTCCACTCCTGT			TTTGGACATGTCCACT
DasR_ART2	LKHVWVRRQLQDLVAT-RLRPGDALLGERQLEEQFGVSRITVRRAISDLVQDGALVRIKGKGTFVS	TGCTAACTGGTTATAACCAGTGACAA	Arth_3517	Arth_3515-3517	ACTGGTTATAACCAGT
DasR_ART2	LKHVWVRRQLQDLVAT-RLRPGDALLGERQLEEQFGVSRITVRRAISDLVQDGALVRIKGKGTFVS	ACAGGAGTGGACATGTCCAAAGCAGA			AGTGGACATGTCCAAA
DasR_CAF1	PKYYRLKQHLLDLTQT--MPPGTPVPPERLLATEFDTSRTTVRQALAELVVEGRLERIQGKGTFVA	AGACCTCTGGTCTAGTCCAATGATGT	Caci_7722	Caci_1445	TCTGGTCTAGTCCAAT
DasR_CAF1	PKYYRLKQHLLDLTQT--MPPGTPVPPERLLATEFDTSRTTVRQALAELVVEGRLERIQGKGTFVA	GTATCTTTGGTCTATACCAATGGTCC	Caci_7722	Caci_1961	TTTGGTCTATACCAAT
DasR_CAF1	PKYYRLKQHLLDLTQT--MPPGTPVPPERLLATEFDTSRTTVRQALAELVVEGRLERIQGKGTFVA	ATACCAATGGTCCAGACCGGTACCAC			AATGGTCCAGACCGGT
DasR_CAF1	PKYYRLKQHLLDLTQT--MPPGTPVPPERLLATEFDTSRTTVRQALAELVVEGRLERIQGKGTFVA	CGATAACTGGTCTATACCTGAGGACT	Caci_7722	Caci_2170	ACTGGTCTATACCTGA
DasR_CAF1	PKYYRLKQHLLDLTQT--MPPGTPVPPERLLATEFDTSRTTVRQALAELVVEGRLERIQGKGTFVA	GACTCTCTGGTCTATACCGCCGGGCC			TCTGGTCTATACCGCC
DasR_CAF1	PKYYRLKQHLLDLTQT--MPPGTPVPPERLLATEFDTSRTTVRQALAELVVEGRLERIQGKGTFVA	TCTCCAATGGTCTAGTCCACGCTCCA	Caci_7722	Caci_2490	AATGGTCTAGTCCACG
DasR_CAF1	PKYYRLKQHLLDLTQT--MPPGTPVPPERLLATEFDTSRTTVRQALAELVVEGRLERIQGKGTFVA	ACGTAACTGGTCTAGTCCCTTGACGT			ACTGGTCTAGTCCCTT
DasR_CAF1	PKYYRLKQHLLDLTQT--MPPGTPVPPERLLATEFDTSRTTVRQALAELVVEGRLERIQGKGTFVA	ACCCGAGTGGTCCAGACCAAAACTTT	Caci_7722	Caci_4654	AGTGGTCCAGACCAAA
DasR_CAF1	PKYYRLKQHLLDLTQT--MPPGTPVPPERLLATEFDTSRTTVRQALAELVVEGRLERIQGKGTFVA	AAAACTTTGGTCTAGACCCTTGACCC			TTTGGTCTAGACCCTT
DasR_CAF1	PKYYRLKQHLLDLTQT--MPPGTPVPPERLLATEFDTSRTTVRQALAELVVEGRLERIQGKGTFVA	CCCCGTCTGGTCTACACCATTTTGAA	Caci_7722	Caci_5990	TCTGGTCTACACCATT
DasR_CAF1	PKYYRLKQHLLDLTQT--MPPGTPVPPERLLATEFDTSRTTVRQALAELVVEGRLERIQGKGTFVA	GCCCCCGTGGTGTAGACCACTACCCC			CGTGGTGTAGACCACT
DasR_CAF1	PKYYRLKQHLLDLTQT--MPPGTPVPPERLLATEFDTSRTTVRQALAELVVEGRLERIQGKGTFVA	ATGACCATGGTCTATGCCAGTAGGTC	Caci_7722	Caci_6134	CATGGTCTATGCCAGT
DasR_CAF1	PKYYRLKQHLLDLTQT--MPPGTPVPPERLLATEFDTSRTTVRQALAELVVEGRLERIQGKGTFVA	ACGAAAGATGTCTAGACCAGCGATGG			AGATGTCTAGACCAGC
DasR_CAF1	PKYYRLKQHLLDLTQT--MPPGTPVPPERLLATEFDTSRTTVRQALAELVVEGRLERIQGKGTFVA	TGCCAGTAGGTCTAGACCTTGGTCTA			GTAGGTCTAGACCTTG
DasR_CAF1	PKYYRLKQHLLDLTQT--MPPGTPVPPERLLATEFDTSRTTVRQALAELVVEGRLERIQGKGTFVA	TAGACCTTGGTCTAGACCTCACCCTT			CTTGGTCTAGACCTCA
DasR_CAF1	PKYYRLKQHLLDLTQT--MPPGTPVPPERLLATEFDTSRTTVRQALAELVVEGRLERIQGKGTFVA	AAGGGTGAGGTCTAGACCAAGGTCTA	Caci_7722	Caci_6135	TGAGGTCTAGACCAAG
DasR_CAF1	PKYYRLKQHLLDLTQT--MPPGTPVPPERLLATEFDTSRTTVRQALAELVVEGRLERIQGKGTFVA	TAGACCAAGGTCTAGACCTACTGGCA			CAAGGTCTAGACCTAC
DasR_CAF1	PKYYRLKQHLLDLTQT--MPPGTPVPPERLLATEFDTSRTTVRQALAELVVEGRLERIQGKGTFVA	GACCTACTGGCATAGACCATGGTCAT			ACTGGCATAGACCATG
DasR_CAF1	PKYYRLKQHLLDLTQT--MPPGTPVPPERLLATEFDTSRTTVRQALAELVVEGRLERIQGKGTFVA	CCATCGCTGGTCTAGACATCTTTCGT			GCTGGTCTAGACATCT
DasR_CAF1	PKYYRLKQHLLDLTQT--MPPGTPVPPERLLATEFDTSRTTVRQALAELVVEGRLERIQGKGTFVA	CCCCGTATGGTCTGGACCAATTTTGC	Caci_7722	Caci_7196	TATGGTCTGGACCAAT
DasR_CAF1	PKYYRLKQHLLDLTQT--MPPGTPVPPERLLATEFDTSRTTVRQALAELVVEGRLERIQGKGTFVA	CCTTGACTGGTCTGGACCAATTCAGT			ACTGGTCTGGACCAAT
DasR_CAF1	PKYYRLKQHLLDLTQT--MPPGTPVPPERLLATEFDTSRTTVRQALAELVVEGRLERIQGKGTFVA	ACCGAAGTGGTCTGGACCGATTGGTT	Caci_7722	Caci_7221	AGTGGTCTGGACCGAT
DasR_CAF1	PKYYRLKQHLLDLTQT--MPPGTPVPPERLLATEFDTSRTTVRQALAELVVEGRLERIQGKGTFVA	GACCGATTGGTTTAGACCCTTGACGA			ATTGGTTTAGACCCTT
DasR_CAF1	PKYYRLKQHLLDLTQT--MPPGTPVPPERLLATEFDTSRTTVRQALAELVVEGRLERIQGKGTFVA	CGCCGATTGGTCTAGTCCACAATCTT	Caci_7722	Caci_7714	ATTGGTCTAGTCCACA
DasR_CAF1	PKYYRLKQHLLDLTQT--MPPGTPVPPERLLATEFDTSRTTVRQALAELVVEGRLERIQGKGTFVA	TGAACATAGGTCTAGACATCGCCGAT			ATAGGTCTAGACATCG
DasR_CAF1	PKYYRLKQHLLDLTQT--MPPGTPVPPERLLATEFDTSRTTVRQALAELVVEGRLERIQGKGTFVA	ACCCCAGTGGTCTATGCCAGTCTCCG	Caci_7722	Caci_7721-7717	AGTGGTCTATGCCAGT
DasR_CAF1	PKYYRLKQHLLDLTQT--MPPGTPVPPERLLATEFDTSRTTVRQALAELVVEGRLERIQGKGTFVA	TCCGGACTGGTCTAAACCAATCGGGA			ACTGGTCTAAACCAAT
DasR_CAF1	PKYYRLKQHLLDLTQT--MPPGTPVPPERLLATEFDTSRTTVRQALAELVVEGRLERIQGKGTFVA	TCCCGATTGGTTTAGACCAGTCCGGA	Caci_7722	Caci_7722	ATTGGTTTAGACCAGT
DasR_CAF1	PKYYRLKQHLLDLTQT--MPPGTPVPPERLLATEFDTSRTTVRQALAELVVEGRLERIQGKGTFVA	CGGAGACTGGCATAGACCACTGGGGT			ACTGGCATAGACCACT
DasR_CAF2	PKHLQLKDLLGRMISDG-LGPGSPIPSERDLAEQHGLSRMTVRQAINALVADGRLERRLGRGTFVA	GCGCCGGTGGTCTAGTCCGGTGACAT	Caci_8112	Caci_8112-8111	GGTGGTCTAGTCCGGT
DasR_CAF2	PKHLQLKDLLGRMISDG-LGPGSPIPSERDLAEQHGLSRMTVRQAINALVADGRLERRLGRGTFVA	ATGTCACCGGACTAGACCACCGGCGC	Caci_8112	Caci_8113-8116	ACCGGACTAGACCACC
DasR_CAF2	PKHLQLKDLLGRMISDG-LGPGSPIPSERDLAEQHGLSRMTVRQAINALVADGRLERRLGRGTFVA	CGATTACAGGTCTATACCAATCACCG	Caci_8112	Caci_8130	ACAGGTCTATACCAAT
DasR_CGB	PKHQQLREILEEICTT-QLQPGDMLPGERILEEKYGVSRITVRRAIGDLVASGRLKRARGKGTFVA	ACACCCCTGGTTATGACCAGATCGGC	cg3202	cg3202	CCTGGTTATGACCAGA
DasR_CGT	PKHQQLREILEEICTT-QLQPGDMLPGERILEEKYGVSRITVRRAIGDLVASGRLKRARGKGTFVA	ACACCCCTGGTTATGACCAGATCGGC	cgR_2782	cgR_2782	CCTGGTTATGACCAGA
DasR_CDI	PKHQQLREILEELCRT-QLKPGDMLPGERALEEQYGVSRITVRRAIGDLVATGQLRRSRGKGTFVA	CCCTCGCTGGTTATGACCACTCACAC	DIP2241	DIP2241	GCTGGTTATGACCACT
DasR_CEF	PKHQQLREILEELCTT-QLQPGDMLPGERVLEDTYGVSRITVRRAIGDLVASGRLKRARGKGTFVA	TACCTCCTGGTTATGACCAGATGCGC	CE2725	CE2725	CCTGGTTATGACCAGA
DasR_NMU	PKYYQVKSQILELIAG--LAPGSPVPTERELAERFGTSRTTVRQAIAELVVDGRLERTQGRGTFVA	GAGTGATTGGCGTAGACCATTGCCGC	Namu_0953	Namu_0953	ATTGGCGTAGACCATT
DasR_NMU	PKYYQVKSQILELIAG--LAPGSPVPTERELAERFGTSRTTVRQAIAELVVDGRLERTQGRGTFVA	GATCGATTGGTCTATGCCAATCTAGT	Namu_0953	Namu_0958-0961	ATTGGTCTATGCCAAT
DasR_NMU	PKYYQVKSQILELIAG--LAPGSPVPTERELAERFGTSRTTVRQAIAELVVDGRLERTQGRGTFVA	AGCAAGTTGGTCTATACCAATCCAGA			GTTGGTCTATACCAAT
DasR_PAC	MKYVTVRDYLVELIDT-RLSVGDVVPSERELAERFGISRMTVRQAVDSLVSSGMLERRRGSGTYVR	CGGCGAGTGGTCCATACCACCCCTTG	PPA0676	PPA0675	AGTGGTCCATACCACC
DasR_PAC	MKYVTVRDYLVELIDT-RLSVGDVVPSERELAERFGISRMTVRQAVDSLVSSGMLERRRGSGTYVR	CAAGGGGTGGTATGGACCACTCGCCG	PPA0676	PPA0676-0677	GGTGGTATGGACCACT
DasR_PAC	MKYVTVRDYLVELIDT-RLSVGDVVPSERELAERFGISRMTVRQAVDSLVSSGMLERRRGSGTYVR	GTGTTAGTTGTCTGGACCACTTAGGA	PPA0676	PPA0678-0679	AGTTGTCTGGACCACT
DasR_RHA	PKHEQLRAILLHKCTK-ELQPGDLMTSERKLMQDYGVSRITVREAIGQLVNEGHLVRVRGKGTFVA	TAGCAACTGGTTATGACCGGACAGTA	RHA1_ro01553	RHA1_ro01550-01547	ACTGGTTATGACCGGA
DasR_RHA	PKHEQLRAILLHKCTK-ELQPGDLMTSERKLMQDYGVSRITVREAIGQLVNEGHLVRVRGKGTFVA	TACTGTCCGGTCATAACCAGTTGCTA	RHA1_ro01553	RHA1_ro01551-01552	TCCGGTCATAACCAGT
DasR_RXY	PKYYQLKEIIRDMIEKEELRAGQAIPSEREFCERYGISRMTARQAIMELVNEGLLYREQGRGTFVA	TATGATATCGTCTATACGATAGTACA	Rxyl_0630	Rxyl_0629-0624	TATCGTCTATACGATA
DasR_RXY	PKYYQLKEIIRDMIEKEELRAGQAIPSEREFCERYGISRMTARQAIMELVNEGLLYREQGRGTFVA	TGTACTATCGTATAGACGATATCATA	Rxyl_0630	Rxyl_0630	TATCGTATAGACGATA
DasR_SCO1	LKRERVRDAVLELIED--RRPGDAIPSERTLCAELGVSRPTLRAAIDELVVAGLLVREHGRGMFVA	TCGAAGGTGGCATGGACCAATGAGGG	SCO0530	SCO0530	GGTGGCATGGACCAAT
DasR_SCO1	LKRERVRDAVLELIED--RRPGDAIPSERTLCAELGVSRPTLRAAIDELVVAGLLVREHGRGMFVA	CCCTCATTGGTCCATGCCACCTTCGA	SCO0530	SCO0531-0533	ATTGGTCCATGCCACC
DasR_SCO2	PKYYRLKKHLLDMTRT--QTPGTPVPPERTLAAEFDTSRTTVRQALQELVVEGRLERIQGKGTFVA	GCTTGTATGGTCTAGTCCAACAGAAC	SCO5231	SCO0481-0482	TATGGTCTAGTCCAAC
DasR_SCO2	PKYYRLKKHLLDMTRT--QTPGTPVPPERTLAAEFDTSRTTVRQALQELVVEGRLERIQGKGTFVA	TTTGTAATGGTCCATACCAAAATCCC	SCO5231	SCO0914	AATGGTCCATACCAAA
DasR_SCO2	PKYYRLKKHLLDMTRT--QTPGTPVPPERTLAAEFDTSRTTVRQALQELVVEGRLERIQGKGTFVA	GCGGGATTGGTCTTGACCAAGGGGGT	SCO5231	SCO1262	ATTGGTCTTGACCAAG
DasR_SCO2	PKYYRLKKHLLDMTRT--QTPGTPVPPERTLAAEFDTSRTTVRQALQELVVEGRLERIQGKGTFVA	AGGAGTGTGGTCTAGACCTCTAATCG	SCO5231	SCO1390-1391	TGTGGTCTAGACCTCT
DasR_SCO2	PKYYRLKKHLLDMTRT--QTPGTPVPPERTLAAEFDTSRTTVRQALQELVVEGRLERIQGKGTFVA	ACCACACTGGTCTAGTCCTCCTACGG	SCO5231	SCO1429	ACTGGTCTAGTCCTCC
DasR_SCO2	PKYYRLKKHLLDMTRT--QTPGTPVPPERTLAAEFDTSRTTVRQALQELVVEGRLERIQGKGTFVA	CCAAGAATGGTCCGAACCATTGACCA			AATGGTCCGAACCATT
DasR_SCO2	PKYYRLKKHLLDMTRT--QTPGTPVPPERTLAAEFDTSRTTVRQALQELVVEGRLERIQGKGTFVA	TTGAGATTGGTCCATACCTATTGACT	SCO5231	SCO1444	ATTGGTCCATACCTAT
DasR_SCO2	PKYYRLKKHLLDMTRT--QTPGTPVPPERTLAAEFDTSRTTVRQALQELVVEGRLERIQGKGTFVA	GACTCACTGGTCTAGTCCTCTCTACT			ACTGGTCTAGTCCTCT
DasR_SCO2	PKYYRLKKHLLDMTRT--QTPGTPVPPERTLAAEFDTSRTTVRQALQELVVEGRLERIQGKGTFVA	CGCCACTTGGTCCAGACCTCTTGACG	SCO5231	SCO2503	CTTGGTCCAGACCTCT
DasR_SCO2	PKYYRLKKHLLDMTRT--QTPGTPVPPERTLAAEFDTSRTTVRQALQELVVEGRLERIQGKGTFVA	TGACGAAAGGTCTGGACCACAGCACT			AAAGGTCTGGACCACA
DasR_SCO2	PKYYRLKKHLLDMTRT--QTPGTPVPPERTLAAEFDTSRTTVRQALQELVVEGRLERIQGKGTFVA	GGGAGAGTGGTCCGCACCCGTCCCCA	SCO5231	SCO2786	AGTGGTCCGCACCCGT
DasR_SCO2	PKYYRLKKHLLDMTRT--QTPGTPVPPERTLAAEFDTSRTTVRQALQELVVEGRLERIQGKGTFVA	TGAGACTTGGTCTAGACCTGCACGGC	SCO5231	SCO2833	CTTGGTCTAGACCTGC
DasR_SCO2	PKYYRLKKHLLDMTRT--QTPGTPVPPERTLAAEFDTSRTTVRQALQELVVEGRLERIQGKGTFVA	GGTACACTGGTGTAGACCAGTTGACA	SCO5231	SCO2905	ACTGGTGTAGACCAGT
DasR_SCO2	PKYYRLKKHLLDMTRT--QTPGTPVPPERTLAAEFDTSRTTVRQALQELVVEGRLERIQGKGTFVA	TGTCAACTGGTCTACACCAGTGTACC	SCO5231	SCO2906	ACTGGTCTACACCAGT
DasR_SCO2	PKYYRLKKHLLDMTRT--QTPGTPVPPERTLAAEFDTSRTTVRQALQELVVEGRLERIQGKGTFVA	CACTGAGTGGTGTAGACCACCACCCG	SCO5231	SCO2907	AGTGGTGTAGACCACC
DasR_SCO2	PKYYRLKKHLLDMTRT--QTPGTPVPPERTLAAEFDTSRTTVRQALQELVVEGRLERIQGKGTFVA	CTACAACAGGTCTACACCACTGAGTG			ACAGGTCTACACCACT
DasR_SCO2	PKYYRLKKHLLDMTRT--QTPGTPVPPERTLAAEFDTSRTTVRQALQELVVEGRLERIQGKGTFVA	TACGAATTGGTTCAGACCTCTTGTGG	SCO5231	SCO2946-2943	ATTGGTTCAGACCTCT
DasR_SCO2	PKYYRLKKHLLDMTRT--QTPGTPVPPERTLAAEFDTSRTTVRQALQELVVEGRLERIQGKGTFVA	ACCCGTGTGGACTACACCACCACCTT	SCO5231	SCO4240	TGTGGACTACACCACC
DasR_SCO2	PKYYRLKKHLLDMTRT--QTPGTPVPPERTLAAEFDTSRTTVRQALQELVVEGRLERIQGKGTFVA	ACCGCAGTGGACTAGACCTCTCCCGG	SCO5231	SCO4285-4283	AGTGGACTAGACCTCT
DasR_SCO2	PKYYRLKKHLLDMTRT--QTPGTPVPPERTLAAEFDTSRTTVRQALQELVVEGRLERIQGKGTFVA	CGGATTAAGGTCTACACCACCGCAGT			TAAGGTCTACACCACC
DasR_SCO2	PKYYRLKKHLLDMTRT--QTPGTPVPPERTLAAEFDTSRTTVRQALQELVVEGRLERIQGKGTFVA	CCGGGAGAGGTCTAGTCCACTGCGGT	SCO5231	SCO4286	AGAGGTCTAGTCCACT
DasR_SCO2	PKYYRLKKHLLDMTRT--QTPGTPVPPERTLAAEFDTSRTTVRQALQELVVEGRLERIQGKGTFVA	ACTGCGGTGGTGTAGACCTTAATCCG			GGTGGTGTAGACCTTA
DasR_SCO2	PKYYRLKKHLLDMTRT--QTPGTPVPPERTLAAEFDTSRTTVRQALQELVVEGRLERIQGKGTFVA	GCCAACTTGGTCCGTACCTACCTCTT	SCO5231	SCO5003	CTTGGTCCGTACCTAC
DasR_SCO2	PKYYRLKKHLLDMTRT--QTPGTPVPPERTLAAEFDTSRTTVRQALQELVVEGRLERIQGKGTFVA	CTTCAATTGGTCTGGACCACCTTGTA			ATTGGTCTGGACCACC
DasR_SCO2	PKYYRLKKHLLDMTRT--QTPGTPVPPERTLAAEFDTSRTTVRQALQELVVEGRLERIQGKGTFVA	CCACCTATGGACTAGACCAAGGGTGT	SCO5231	SCO5231	TATGGACTAGACCAAG
DasR_SCO2	PKYYRLKKHLLDMTRT--QTPGTPVPPERTLAAEFDTSRTTVRQALQELVVEGRLERIQGKGTFVA	GGACCAATGGTGTAGACCAGTACGGG			AATGGTGTAGACCAGT
DasR_SCO2	PKYYRLKKHLLDMTRT--QTPGTPVPPERTLAAEFDTSRTTVRQALQELVVEGRLERIQGKGTFVA	GGGAGCTTGGCCCAGACCAATAGGAC			CTTGGCCCAGACCAAT
DasR_SCO2	PKYYRLKKHLLDMTRT--QTPGTPVPPERTLAAEFDTSRTTVRQALQELVVEGRLERIQGKGTFVA	ACACCCTTGGTCTAGTCCATAGGTGG	SCO5231	SCO5232-5235	CTTGGTCTAGTCCATA
DasR_SCO2	PKYYRLKKHLLDMTRT--QTPGTPVPPERTLAAEFDTSRTTVRQALQELVVEGRLERIQGKGTFVA	GTCCTATTGGTCTGGGCCAAGCTCCC			ATTGGTCTGGGCCAAG
DasR_SCO2	PKYYRLKKHLLDMTRT--QTPGTPVPPERTLAAEFDTSRTTVRQALQELVVEGRLERIQGKGTFVA	CCCGTACTGGTCTACACCATTGGTCC			ACTGGTCTACACCATT
DasR_SCO2	PKYYRLKKHLLDMTRT--QTPGTPVPPERTLAAEFDTSRTTVRQALQELVVEGRLERIQGKGTFVA	GTTAGATTGGTCTAAACCACATAGCC	SCO5231	SCO5236	ATTGGTCTAAACCACA
DasR_SCO2	PKYYRLKKHLLDMTRT--QTPGTPVPPERTLAAEFDTSRTTVRQALQELVVEGRLERIQGKGTFVA	CGGTTAGTGGTCTAGTCCACAATGGT	SCO5231	SCO5239	AGTGGTCTAGTCCACA
DasR_SCO2	PKYYRLKKHLLDMTRT--QTPGTPVPPERTLAAEFDTSRTTVRQALQELVVEGRLERIQGKGTFVA	GCCACATTGGTCCAGACCTATTGACC	SCO5231	SCO5376	ATTGGTCCAGACCTAT
DasR_SCO2	PKYYRLKKHLLDMTRT--QTPGTPVPPERTLAAEFDTSRTTVRQALQELVVEGRLERIQGKGTFVA	TGACCTATGGTCCAGACCTTTCTATT			TATGGTCCAGACCTTT
DasR_SCO2	PKYYRLKKHLLDMTRT--QTPGTPVPPERTLAAEFDTSRTTVRQALQELVVEGRLERIQGKGTFVA	ACAGAATTGGTCTGGACCAAATTGGG	SCO5231	SCO5673	ATTGGTCTGGACCAAA
DasR_SCO2	PKYYRLKKHLLDMTRT--QTPGTPVPPERTLAAEFDTSRTTVRQALQELVVEGRLERIQGKGTFVA	ACAAGACTGGTCTAGACAACTTCAAC	SCO5231	SCO5841	ACTGGTCTAGACAACT
DasR_SCO2	PKYYRLKKHLLDMTRT--QTPGTPVPPERTLAAEFDTSRTTVRQALQELVVEGRLERIQGKGTFVA	GGGAAACTGGTCTAGACAAGACTGGT			ACTGGTCTAGACAAGA
DasR_SCO2	PKYYRLKKHLLDMTRT--QTPGTPVPPERTLAAEFDTSRTTVRQALQELVVEGRLERIQGKGTFVA	GACGCATTGGTCCAGACCTTCTACGT	SCO5231	SCO5954	ATTGGTCCAGACCTTC
DasR_SCO2	PKYYRLKKHLLDMTRT--QTPGTPVPPERTLAAEFDTSRTTVRQALQELVVEGRLERIQGKGTFVA	GCGAAAGTGGACTATACCTGTCGGCA	SCO5231	SCO6005-6007	AGTGGACTATACCTGT
DasR_SCO2	PKYYRLKKHLLDMTRT--QTPGTPVPPERTLAAEFDTSRTTVRQALQELVVEGRLERIQGKGTFVA	GCACACCTGGACAGAACCAATCGATC			CCTGGACAGAACCAAT
DasR_SCO2	PKYYRLKKHLLDMTRT--QTPGTPVPPERTLAAEFDTSRTTVRQALQELVVEGRLERIQGKGTFVA	ACCCGGGTGGTCCAGTCCACCGGGCG	SCO5231	SCO6012	GGTGGTCCAGTCCACC
DasR_SCO2	PKYYRLKKHLLDMTRT--QTPGTPVPPERTLAAEFDTSRTTVRQALQELVVEGRLERIQGKGTFVA	GGCCGATTGGTCTAGTCCCATTCTGG			ATTGGTCTAGTCCCAT
DasR_SCO2	PKYYRLKKHLLDMTRT--QTPGTPVPPERTLAAEFDTSRTTVRQALQELVVEGRLERIQGKGTFVA	CCCATTCTGGTCCAGACCATTGCGTC			TCTGGTCCAGACCATT
DasR_SCO2	PKYYRLKKHLLDMTRT--QTPGTPVPPERTLAAEFDTSRTTVRQALQELVVEGRLERIQGKGTFVA	CTCACAATGGACTAGACCAAGGCGGG	SCO5231	SCO6032	AATGGACTAGACCAAG
DasR_SCO2	PKYYRLKKHLLDMTRT--QTPGTPVPPERTLAAEFDTSRTTVRQALQELVVEGRLERIQGKGTFVA	CCCTCCTTGGTCTATACCAAGAATCC			CTTGGTCTATACCAAG
DasR_SCO2	PKYYRLKKHLLDMTRT--QTPGTPVPPERTLAAEFDTSRTTVRQALQELVVEGRLERIQGKGTFVA	CGGCCTTTTGTCTAGACCTATTTTGT	SCO5231	SCO6300	TTTTGTCTAGACCTAT
DasR_SCO2	PKYYRLKKHLLDMTRT--QTPGTPVPPERTLAAEFDTSRTTVRQALQELVVEGRLERIQGKGTFVA	ACCTATTTTGTCTAGACCTCTTGTCC			TTTTGTCTAGACCTCT
DasR_SCO2	PKYYRLKKHLLDMTRT--QTPGTPVPPERTLAAEFDTSRTTVRQALQELVVEGRLERIQGKGTFVA	CACACGTAGGTCTAGACCTGCGGTGC	SCO5231	SCO6345	GTAGGTCTAGACCTGC
DasR_SCO2	PKYYRLKKHLLDMTRT--QTPGTPVPPERTLAAEFDTSRTTVRQALQELVVEGRLERIQGKGTFVA	TTCGCTAAGGTCTAGACCTGCACACG			TAAGGTCTAGACCTGC
DasR_SCO2	PKYYRLKKHLLDMTRT--QTPGTPVPPERTLAAEFDTSRTTVRQALQELVVEGRLERIQGKGTFVA	GTCATATTGGTCCGGACCTGTACAGT	SCO5231	SCO7069	ATTGGTCCGGACCTGT
DasR_SCO2	PKYYRLKKHLLDMTRT--QTPGTPVPPERTLAAEFDTSRTTVRQALQELVVEGRLERIQGKGTFVA	AGTCGTCAGGTCTAGACCTGTATCCG	SCO5231	SCO7225	TCAGGTCTAGACCTGT
DasR_SCO2	PKYYRLKKHLLDMTRT--QTPGTPVPPERTLAAEFDTSRTTVRQALQELVVEGRLERIQGKGTFVA	GTCGCTATGGTCTAGACCTGAAGTCG			TATGGTCTAGACCTGA
DasR_SCO2	PKYYRLKKHLLDMTRT--QTPGTPVPPERTLAAEFDTSRTTVRQALQELVVEGRLERIQGKGTFVA	GCGACCCTTGTCTAGACCAATAGCGC			CCTTGTCTAGACCAAT
DasR_SCO2	PKYYRLKKHLLDMTRT--QTPGTPVPPERTLAAEFDTSRTTVRQALQELVVEGRLERIQGKGTFVA	CCTTGACTGGTACAGACCAAAGCGGT	SCO5231	SCO7263	ACTGGTACAGACCAAA
DasR_SCO2	PKYYRLKKHLLDMTRT--QTPGTPVPPERTLAAEFDTSRTTVRQALQELVVEGRLERIQGKGTFVA	GTTGAACTGGTCTACACCCTTGACTG			ACTGGTCTACACCCTT
DasR_SCO2	PKYYRLKKHLLDMTRT--QTPGTPVPPERTLAAEFDTSRTTVRQALQELVVEGRLERIQGKGTFVA	TCAGAATCGGTACGGACCAATTCCCC	SCO5231	SCO7559	ATCGGTACGGACCAAT
DasR_SCO2	PKYYRLKKHLLDMTRT--QTPGTPVPPERTLAAEFDTSRTTVRQALQELVVEGRLERIQGKGTFVA	TTCCGATTGATCTCGTTCAACTAGTT	SCO5231	SCO7576-7575	ATTGATCTCGTTCAAC
DasR_SER1	PKYWGLKQHLLDMLRS--LPPGSPIPTERALAAEFDVSRTTVRQALAELTVEGRLLRVQGKGTFAA	CGTCAGTTGGACTGGACCAAACGGAC	SACE_0500	SACE_0110	GTTGGACTGGACCAAA
DasR_SER1	PKYWGLKQHLLDMLRS--LPPGSPIPTERALAAEFDVSRTTVRQALAELTVEGRLLRVQGKGTFAA	GGACTCATGGTCTGGACCAAAACCCA			CATGGTCTGGACCAAA
DasR_SER1	PKYWGLKQHLLDMLRS--LPPGSPIPTERALAAEFDVSRTTVRQALAELTVEGRLLRVQGKGTFAA	CTACGATTGGTCTAGACCTGGATGCG	SACE_0500	SACE_0498	ATTGGTCTAGACCTGG
DasR_SER1	PKYWGLKQHLLDMLRS--LPPGSPIPTERALAAEFDVSRTTVRQALAELTVEGRLLRVQGKGTFAA	CGCATCCAGGTCTAGACCAATCGTAG	SACE_0500	SACE_0500	CCAGGTCTAGACCAAT
DasR_SER1	PKYWGLKQHLLDMLRS--LPPGSPIPTERALAAEFDVSRTTVRQALAELTVEGRLLRVQGKGTFAA	CTTTTGGTGGTACAAACCAATTTGGA	SACE_0500	SACE_1076	GGTGGTACAAACCAAT
DasR_SER1	PKYWGLKQHLLDMLRS--LPPGSPIPTERALAAEFDVSRTTVRQALAELTVEGRLLRVQGKGTFAA	GCGAAATTGGACCGGACCATTGACAC	SACE_0500	SACE_2232	ATTGGACCGGACCATT
DasR_SER1	PKYWGLKQHLLDMLRS--LPPGSPIPTERALAAEFDVSRTTVRQALAELTVEGRLLRVQGKGTFAA	GATGCGGTGGTCCAGTCCACTTGTGC			GGTGGTCCAGTCCACT
DasR_SER1	PKYWGLKQHLLDMLRS--LPPGSPIPTERALAAEFDVSRTTVRQALAELTVEGRLLRVQGKGTFAA	CAGGATTTGGTCTATACCTTTGTGGG	SACE_0500	SACE_3851	TTTGGTCTATACCTTT
DasR_SER1	PKYWGLKQHLLDMLRS--LPPGSPIPTERALAAEFDVSRTTVRQALAELTVEGRLLRVQGKGTFAA	ACGGTACTGGTCTGGACCAAATACCT	SACE_0500	SACE_3887	ACTGGTCTGGACCAAA
DasR_SER1	PKYWGLKQHLLDMLRS--LPPGSPIPTERALAAEFDVSRTTVRQALAELTVEGRLLRVQGKGTFAA	ACAGCAGTGGTCTAGTCCATTTTTGT	SACE_0500	SACE_5394	AGTGGTCTAGTCCATT
DasR_SER1	PKYWGLKQHLLDMLRS--LPPGSPIPTERALAAEFDVSRTTVRQALAELTVEGRLLRVQGKGTFAA	CTACCGGTGGTCTAGACCTTATCGGA	SACE_0500	SACE_6558-6557	GGTGGTCTAGACCTTA
DasR_SER1	PKYWGLKQHLLDMLRS--LPPGSPIPTERALAAEFDVSRTTVRQALAELTVEGRLLRVQGKGTFAA	CCTCGGGAGGTATGGACCAATAGCGG	SACE_0500	SACE_6768	GGAGGTATGGACCAAT
DasR_SER1	PKYWGLKQHLLDMLRS--LPPGSPIPTERALAAEFDVSRTTVRQALAELTVEGRLLRVQGKGTFAA	CACGTGTTGGTGTAGACCACTGGGGG	SACE_0500	SACE_7183-7184	GTTGGTGTAGACCACT
DasR_SER1	PKYWGLKQHLLDMLRS--LPPGSPIPTERALAAEFDVSRTTVRQALAELTVEGRLLRVQGKGTFAA	GAAGGTATGGTCTAGACCATGTCTCG	SACE_0500	SACE_7368	TATGGTCTAGACCATG
DasR_SER2	PKHVQLREILRELASG-ELLPGSPVPSERELATRYGVSRLTVREAVGQLVADGLLVRVRGKGTFTT	ATCCAACTGGTTTAGACCGGACAGTA	SACE_2060	SACE_2060-2058	ACTGGTTTAGACCGGA
DasR_SER2	PKHVQLREILRELASG-ELLPGSPVPSERELATRYGVSRLTVREAVGQLVADGLLVRVRGKGTFTT	TACTGTCCGGTCTAAACCAGTTGGAT	SACE_2060	SACE_2061-2062	TCCGGTCTAAACCAGT
DasR_SGR1	LKRERTRDAVLELIET--RSPGDAIPSERALCALLGVSRPTVRAAVDELVAAGLLVREHGRGMFVA	GGCATACAGGTCTGGACCATTGCTGT	SGR_1315	SGR_1301	ACAGGTCTGGACCATT
DasR_SGR1	LKRERTRDAVLELIET--RSPGDAIPSERALCALLGVSRPTVRAAVDELVAAGLLVREHGRGMFVA	TTGAAGGTGGCATGGACCCATGCGGT	SGR_1315	SGR_1315	GGTGGCATGGACCCAT
DasR_SGR1	LKRERTRDAVLELIET--RSPGDAIPSERALCALLGVSRPTVRAAVDELVAAGLLVREHGRGMFVA	ACCGCATGGGTCCATGCCACCTTCAA	SGR_1315	SGR_1316-1318	ATGGGTCCATGCCACC
DasR_SGR2	PKYYRLKRHLLDMTDT--LPPGTPVPPERTLAAEFDTSRTTVRQALQELVVEGRLERIQGKGTFVA	TTATGAATGGTCCATACCAAAATTCA	SGR_2282	SGR_701	AATGGTCCATACCAAA
DasR_SGR2	PKYYRLKRHLLDMTDT--LPPGTPVPPERTLAAEFDTSRTTVRQALQELVVEGRLERIQGKGTFVA	CGACGAGTGGACTATACCTGTCGGCA	SGR_2282	SGR_1502-1500	AGTGGACTATACCTGT
DasR_SGR2	PKYYRLKRHLLDMTDT--LPPGTPVPPERTLAAEFDTSRTTVRQALQELVVEGRLERIQGKGTFVA	GAGAGACTGGTCTAGACAACCGTTGA	SGR_2282	SGR_1684	ACTGGTCTAGACAACC
DasR_SGR2	PKYYRLKRHLLDMTDT--LPPGTPVPPERTLAAEFDTSRTTVRQALQELVVEGRLERIQGKGTFVA	ACCTGATTGGTCTGGACCATGTTGTG	SGR_2282	SGR_1831	ATTGGTCTGGACCATG
DasR_SGR2	PKYYRLKRHLLDMTDT--LPPGTPVPPERTLAAEFDTSRTTVRQALQELVVEGRLERIQGKGTFVA	CTGCCAGAGGTCTTGACAACCTGATT			AGAGGTCTTGACAACC
DasR_SGR2	PKYYRLKRHLLDMTDT--LPPGTPVPPERTLAAEFDTSRTTVRQALQELVVEGRLERIQGKGTFVA	TGATCTTTGGTCCAGACCTCTTGACG	SGR_2282	SGR_2160	TTTGGTCCAGACCTCT
DasR_SGR2	PKYYRLKRHLLDMTDT--LPPGTPVPPERTLAAEFDTSRTTVRQALQELVVEGRLERIQGKGTFVA	TGACGATTGGTCCAGACCTTCCTACT			ATTGGTCCAGACCTTC
DasR_SGR2	PKYYRLKRHLLDMTDT--LPPGTPVPPERTLAAEFDTSRTTVRQALQELVVEGRLERIQGKGTFVA	AACATTGTGGACTAGACCAATTGCCC	SGR_2282	SGR_2275	TGTGGACTAGACCAAT
DasR_SGR2	PKYYRLKRHLLDMTDT--LPPGTPVPPERTLAAEFDTSRTTVRQALQELVVEGRLERIQGKGTFVA	GAGCCGGTGGTATAGACCAATCAAGT	SGR_2282	SGR_2276	GGTGGTATAGACCAAT
DasR_SGR2	PKYYRLKRHLLDMTDT--LPPGTPVPPERTLAAEFDTSRTTVRQALQELVVEGRLERIQGKGTFVA	ACTTGATTGGTCTATACCACCGGCTC	SGR_2282	SGR_2277	ATTGGTCTATACCACC
DasR_SGR2	PKYYRLKRHLLDMTDT--LPPGTPVPPERTLAAEFDTSRTTVRQALQELVVEGRLERIQGKGTFVA	CCCCTAAAGGTCTAGGCCAAGCTCCC	SGR_2282	SGR_2281-2278	AAAGGTCTAGGCCAAG
DasR_SGR2	PKYYRLKRHLLDMTDT--LPPGTPVPPERTLAAEFDTSRTTVRQALQELVVEGRLERIQGKGTFVA	CCGGTACTGGTCTAAACCATTAAAGA			ACTGGTCTAAACCATT
DasR_SGR2	PKYYRLKRHLLDMTDT--LPPGTPVPPERTLAAEFDTSRTTVRQALQELVVEGRLERIQGKGTFVA	TCTTTAATGGTTTAGACCAGTACCGG	SGR_2282	SGR_2282	AATGGTTTAGACCAGT
DasR_SGR2	PKYYRLKRHLLDMTDT--LPPGTPVPPERTLAAEFDTSRTTVRQALQELVVEGRLERIQGKGTFVA	GGGAGCTTGGCCTAGACCTTTAGGGG			CTTGGCCTAGACCTTT
DasR_SGR2	PKYYRLKRHLLDMTDT--LPPGTPVPPERTLAAEFDTSRTTVRQALQELVVEGRLERIQGKGTFVA	ACATTTATGGTCCAGACCAATACATT	SGR_2282	SGR_2458	TATGGTCCAGACCAAT
DasR_SGR2	PKYYRLKRHLLDMTDT--LPPGTPVPPERTLAAEFDTSRTTVRQALQELVVEGRLERIQGKGTFVA	ACTTGATTGGTCTGGACCAGTTTATG	SGR_2282	SGR_2533	ATTGGTCTGGACCAGT
DasR_SGR2	PKYYRLKRHLLDMTDT--LPPGTPVPPERTLAAEFDTSRTTVRQALQELVVEGRLERIQGKGTFVA	CCGCCAGAGGTCTTGACAACTTGATT			AGAGGTCTTGACAACT
DasR_SGR2	PKYYRLKRHLLDMTDT--LPPGTPVPPERTLAAEFDTSRTTVRQALQELVVEGRLERIQGKGTFVA	CCTAGCTTGGTCTAGACCAAGCGCGG	SGR_2282	SGR_2956	CTTGGTCTAGACCAAG
DasR_SGR2	PKYYRLKRHLLDMTDT--LPPGTPVPPERTLAAEFDTSRTTVRQALQELVVEGRLERIQGKGTFVA	TCGAGGATGGTCTAGACCTTGACAGG	SGR_2282	SGR_3400	GATGGTCTAGACCTTG
DasR_SGR2	PKYYRLKRHLLDMTDT--LPPGTPVPPERTLAAEFDTSRTTVRQALQELVVEGRLERIQGKGTFVA	CCTTGACAGGTCCAGACCATCCTCGC			ACAGGTCCAGACCATC
DasR_SGR2	PKYYRLKRHLLDMTDT--LPPGTPVPPERTLAAEFDTSRTTVRQALQELVVEGRLERIQGKGTFVA	GGTCGTCTGGTCTAGACCTTGACAGG	SGR_2282	SGR_3401	TCTGGTCTAGACCTTG
DasR_SGR2	PKYYRLKRHLLDMTDT--LPPGTPVPPERTLAAEFDTSRTTVRQALQELVVEGRLERIQGKGTFVA	CCTTGACAGGTTCAGACCATGCGGGC			ACAGGTTCAGACCATG
DasR_SGR2	PKYYRLKRHLLDMTDT--LPPGTPVPPERTLAAEFDTSRTTVRQALQELVVEGRLERIQGKGTFVA	ACCCAAGTGGACCAGACCACTCCCTA	SGR_2282	SGR_4024	AGTGGACCAGACCACT
DasR_SGR2	PKYYRLKRHLLDMTDT--LPPGTPVPPERTLAAEFDTSRTTVRQALQELVVEGRLERIQGKGTFVA	ACGCTAGTGGACTAGACCTTTTGGGG	SGR_2282	SGR_4056-4054	AGTGGACTAGACCTTT
DasR_SGR2	PKYYRLKRHLLDMTDT--LPPGTPVPPERTLAAEFDTSRTTVRQALQELVVEGRLERIQGKGTFVA	CGTATCTTGGTCCAGACCTTTGGACC			CTTGGTCCAGACCTTT
DasR_SGR2	PKYYRLKRHLLDMTDT--LPPGTPVPPERTLAAEFDTSRTTVRQALQELVVEGRLERIQGKGTFVA	GATGCGAAGGTCTACACCACCGGCGT			GAAGGTCTACACCACC
DasR_SGR2	PKYYRLKRHLLDMTDT--LPPGTPVPPERTLAAEFDTSRTTVRQALQELVVEGRLERIQGKGTFVA	GGTCCAAAGGTCTGGACCAAGATACG	SGR_2282	SGR_4057	AAAGGTCTGGACCAAG
DasR_SGR2	PKYYRLKRHLLDMTDT--LPPGTPVPPERTLAAEFDTSRTTVRQALQELVVEGRLERIQGKGTFVA	CCCCAAAAGGTCTAGTCCACTAGCGT			AAAGGTCTAGTCCACT
DasR_SGR2	PKYYRLKRHLLDMTDT--LPPGTPVPPERTLAAEFDTSRTTVRQALQELVVEGRLERIQGKGTFVA	ACGCCGGTGGTGTAGACCTTCGCATC			GGTGGTGTAGACCTTC
DasR_SGR2	PKYYRLKRHLLDMTDT--LPPGTPVPPERTLAAEFDTSRTTVRQALQELVVEGRLERIQGKGTFVA	CACAGAGTGGTCGAGACCACTTGTCG	SGR_2282	SGR_4588-4591	AGTGGTCGAGACCACT
DasR_SGR2	PKYYRLKRHLLDMTDT--LPPGTPVPPERTLAAEFDTSRTTVRQALQELVVEGRLERIQGKGTFVA	CTAAAACTGGTCTACACCACTGAGTG	SGR_2282	SGR_4635	ACTGGTCTACACCACT
DasR_SGR2	PKYYRLKRHLLDMTDT--LPPGTPVPPERTLAAEFDTSRTTVRQALQELVVEGRLERIQGKGTFVA	CACTGAGTGGTCCAGACCACGGCTGT			AGTGGTCCAGACCACG
DasR_SGR2	PKYYRLKRHLLDMTDT--LPPGTPVPPERTLAAEFDTSRTTVRQALQELVVEGRLERIQGKGTFVA	ACGCAACTGGTCTACACCAGTTTGCA	SGR_2282	SGR_4636	ACTGGTCTACACCAGT
DasR_SGR2	PKYYRLKRHLLDMTDT--LPPGTPVPPERTLAAEFDTSRTTVRQALQELVVEGRLERIQGKGTFVA	TGCAAACTGGTGTAGACCAGTTGCGT	SGR_2282	SGR_4637	ACTGGTGTAGACCAGT
DasR_SGR2	PKYYRLKRHLLDMTDT--LPPGTPVPPERTLAAEFDTSRTTVRQALQELVVEGRLERIQGKGTFVA	CCCTCATTGGTCTGGACATGTTCACG	SGR_2282	SGR_4707	ATTGGTCTGGACATGT
DasR_SGR2	PKYYRLKRHLLDMTDT--LPPGTPVPPERTLAAEFDTSRTTVRQALQELVVEGRLERIQGKGTFVA	TAAGACTTGGTCTAGACCGCAGTACC			CTTGGTCTAGACCGCA
DasR_SGR2	PKYYRLKRHLLDMTDT--LPPGTPVPPERTLAAEFDTSRTTVRQALQELVVEGRLERIQGKGTFVA	TCCGTCTTGGTCTAGACCAAGTGCGG	SGR_2282	SGR_4740	CTTGGTCTAGACCAAG
DasR_SGR2	PKYYRLKRHLLDMTDT--LPPGTPVPPERTLAAEFDTSRTTVRQALQELVVEGRLERIQGKGTFVA	GACGCACTGGTCTAGTCCTCTTAATC	SGR_2282	SGR_6088	ACTGGTCTAGTCCTCT
DasR_SGR2	PKYYRLKRHLLDMTDT--LPPGTPVPPERTLAAEFDTSRTTVRQALQELVVEGRLERIQGKGTFVA	CCCTTAAAGGTCCAGACCTATTGACG			AAAGGTCCAGACCTAT
DasR_SGR2	PKYYRLKRHLLDMTDT--LPPGTPVPPERTLAAEFDTSRTTVRQALQELVVEGRLERIQGKGTFVA	GGCGAATTGGTCCGAACCATTGACCC	SGR_2282	SGR_6104	ATTGGTCCGAACCATT
DasR_SGR2	PKYYRLKRHLLDMTDT--LPPGTPVPPERTLAAEFDTSRTTVRQALQELVVEGRLERIQGKGTFVA	ACCCAACTGGTCTAGTCCTTCTACGG			ACTGGTCTAGTCCTTC
DasR_SGR2	PKYYRLKRHLLDMTDT--LPPGTPVPPERTLAAEFDTSRTTVRQALQELVVEGRLERIQGKGTFVA	TAAGGATTGGTCTTGACCAAGGGGGT	SGR_2282	SGR_6265	ATTGGTCTTGACCAAG
DasR_SGR2	PKYYRLKRHLLDMTDT--LPPGTPVPPERTLAAEFDTSRTTVRQALQELVVEGRLERIQGKGTFVA	CCCTCTCCGGTCTGGACCAGGTTATT	SGR_2282	SGR_6489-6490	TCCGGTCTGGACCAGG
DasR_SGR2	PKYYRLKRHLLDMTDT--LPPGTPVPPERTLAAEFDTSRTTVRQALQELVVEGRLERIQGKGTFVA	GGCCGTCTGGTCCAGACCTCTTGACC	SGR_2282	SGR_6727	TCTGGTCCAGACCTCT
DasR_SGR2	PKYYRLKRHLLDMTDT--LPPGTPVPPERTLAAEFDTSRTTVRQALQELVVEGRLERIQGKGTFVA	TGACCGAAGGTCTGGACCATTCTACG			GAAGGTCTGGACCATT
DasR_SGR2	PKYYRLKRHLLDMTDT--LPPGTPVPPERTLAAEFDTSRTTVRQALQELVVEGRLERIQGKGTFVA	GTGGGTATGGTCTAGTCCAAGTGCAA	SGR_2282	SGR_6855	TATGGTCTAGTCCAAG
DasR_SMA	PKYYRLKKHLLDMTET--LPPGTPVPPERTLAAEFDTSRTTVRQALQELVVEGRLERIQGKGTFVA	CTCAATTTGGTACGGACCAAACTCCA	SAV3023	SAV1053	TTTGGTACGGACCAAA
DasR_SMA	PKYYRLKKHLLDMTET--LPPGTPVPPERTLAAEFDTSRTTVRQALQELVVEGRLERIQGKGTFVA	GGCATACAGGTACAGACCAATCCCGT	SAV3023	SAV1289	ACAGGTACAGACCAAT
DasR_SMA	PKYYRLKKHLLDMTET--LPPGTPVPPERTLAAEFDTSRTTVRQALQELVVEGRLERIQGKGTFVA	GCCTTACCGGTCTGGACCAATCATGG	SAV3023	SAV1751	ACCGGTCTGGACCAAT
DasR_SMA	PKYYRLKKHLLDMTET--LPPGTPVPPERTLAAEFDTSRTTVRQALQELVVEGRLERIQGKGTFVA	CCGTGATTGGTCCATACCAACTTGGT			ATTGGTCCATACCAAC
DasR_SMA	PKYYRLKKHLLDMTET--LPPGTPVPPERTLAAEFDTSRTTVRQALQELVVEGRLERIQGKGTFVA	CAAGAAGTGGACTATACCTGTCGGCG	SAV3023	SAV2251-2249	AGTGGACTATACCTGT
DasR_SMA	PKYYRLKKHLLDMTET--LPPGTPVPPERTLAAEFDTSRTTVRQALQELVVEGRLERIQGKGTFVA	GGGACACTGGTCTAGACAACCTGAGA	SAV3023	SAV2418	ACTGGTCTAGACAACC
DasR_SMA	PKYYRLKKHLLDMTET--LPPGTPVPPERTLAAEFDTSRTTVRQALQELVVEGRLERIQGKGTFVA	ACCGAATTGGTCTGGACCAAGTTGGG	SAV3023	SAV2585	ATTGGTCTGGACCAAG
DasR_SMA	PKYYRLKKHLLDMTET--LPPGTPVPPERTLAAEFDTSRTTVRQALQELVVEGRLERIQGKGTFVA	CCGCCGGAGGTCTTGACAACCGAATT			GGAGGTCTTGACAACC
DasR_SMA	PKYYRLKKHLLDMTET--LPPGTPVPPERTLAAEFDTSRTTVRQALQELVVEGRLERIQGKGTFVA	TGCGCACTGGTCCAGACCTATTGACC	SAV3023	SAV2878	ACTGGTCCAGACCTAT
DasR_SMA	PKYYRLKKHLLDMTET--LPPGTPVPPERTLAAEFDTSRTTVRQALQELVVEGRLERIQGKGTFVA	TGACCTATGGTCCAGACCTTTCTATT			TATGGTCCAGACCTTT
DasR_SMA	PKYYRLKKHLLDMTET--LPPGTPVPPERTLAAEFDTSRTTVRQALQELVVEGRLERIQGKGTFVA	GCATATGTGGTTTAGACCAATCTAGC	SAV3023	SAV3017	TGTGGTTTAGACCAAT
DasR_SMA	PKYYRLKKHLLDMTET--LPPGTPVPPERTLAAEFDTSRTTVRQALQELVVEGRLERIQGKGTFVA	AGGACCGTGGTCTAGTCCACAATGTG			CGTGGTCTAGTCCACA
DasR_SMA	PKYYRLKKHLLDMTET--LPPGTPVPPERTLAAEFDTSRTTVRQALQELVVEGRLERIQGKGTFVA	CACATTGTGGACTAGACCACGGTCCT	SAV3023	SAV3018	TGTGGACTAGACCACG
DasR_SMA	PKYYRLKKHLLDMTET--LPPGTPVPPERTLAAEFDTSRTTVRQALQELVVEGRLERIQGKGTFVA	GCTAGATTGGTCTAAACCACATATGC			ATTGGTCTAAACCACA
DasR_SMA	PKYYRLKKHLLDMTET--LPPGTPVPPERTLAAEFDTSRTTVRQALQELVVEGRLERIQGKGTFVA	GGCCTATTGGTCTGGGCCAAGCTCCC	SAV3023	SAV3022-3019	ATTGGTCTGGGCCAAG
DasR_SMA	PKYYRLKKHLLDMTET--LPPGTPVPPERTLAAEFDTSRTTVRQALQELVVEGRLERIQGKGTFVA	CCCGTACTGGTCTACACCATTGGTCC			ACTGGTCTACACCATT
DasR_SMA	PKYYRLKKHLLDMTET--LPPGTPVPPERTLAAEFDTSRTTVRQALQELVVEGRLERIQGKGTFVA	TCCCTGTTGGTCTAGTCCACCGCGCT			GTTGGTCTAGTCCACC
DasR_SMA	PKYYRLKKHLLDMTET--LPPGTPVPPERTLAAEFDTSRTTVRQALQELVVEGRLERIQGKGTFVA	AGCGCGGTGGACTAGACCAACAGGGA	SAV3023	SAV3023	GGTGGACTAGACCAAC
DasR_SMA	PKYYRLKKHLLDMTET--LPPGTPVPPERTLAAEFDTSRTTVRQALQELVVEGRLERIQGKGTFVA	GGACCAATGGTGTAGACCAGTACGGG			AATGGTGTAGACCAGT
DasR_SMA	PKYYRLKKHLLDMTET--LPPGTPVPPERTLAAEFDTSRTTVRQALQELVVEGRLERIQGKGTFVA	GGGAGCTTGGCCCAGACCAATAGGCC			CTTGGCCCAGACCAAT
DasR_SMA	PKYYRLKKHLLDMTET--LPPGTPVPPERTLAAEFDTSRTTVRQALQELVVEGRLERIQGKGTFVA	ACCAGATTGGTCTGGACCAGTTTGTA	SAV3023	SAV3258	ATTGGTCTGGACCAGT
DasR_SMA	PKYYRLKKHLLDMTET--LPPGTPVPPERTLAAEFDTSRTTVRQALQELVVEGRLERIQGKGTFVA	TCTCCAGAGGTCTTGACAACCAGATT			AGAGGTCTTGACAACC
DasR_SMA	PKYYRLKKHLLDMTET--LPPGTPVPPERTLAAEFDTSRTTVRQALQELVVEGRLERIQGKGTFVA	CCGGAAGAGGTCTAGTCCACTTACGT	SAV3023	SAV3939	AGAGGTCTAGTCCACT
DasR_SMA	PKYYRLKKHLLDMTET--LPPGTPVPPERTLAAEFDTSRTTVRQALQELVVEGRLERIQGKGTFVA	ACTTACGTGGTGTAGACCTTATAGCT			CGTGGTGTAGACCTTA
DasR_SMA	PKYYRLKKHLLDMTET--LPPGTPVPPERTLAAEFDTSRTTVRQALQELVVEGRLERIQGKGTFVA	ACGTAAGTGGACTAGACCTCTTCCGG	SAV3023	SAV3940-3942	AGTGGACTAGACCTCT
DasR_SMA	PKYYRLKKHLLDMTET--LPPGTPVPPERTLAAEFDTSRTTVRQALQELVVEGRLERIQGKGTFVA	AGCTATAAGGTCTACACCACGTAAGT			TAAGGTCTACACCACG
DasR_SMA	PKYYRLKKHLLDMTET--LPPGTPVPPERTLAAEFDTSRTTVRQALQELVVEGRLERIQGKGTFVA	ACTCTTGTGGACTACACCACTACGAA	SAV3023	SAV3962	TGTGGACTACACCACT
DasR_SMA	PKYYRLKKHLLDMTET--LPPGTPVPPERTLAAEFDTSRTTVRQALQELVVEGRLERIQGKGTFVA	AGAGGATTGGTTGAGACCTCTCTTCG	SAV3023	SAV5131-5134	ATTGGTTGAGACCTCT
DasR_SMA	PKYYRLKKHLLDMTET--LPPGTPVPPERTLAAEFDTSRTTVRQALQELVVEGRLERIQGKGTFVA	CACTGAGTGGTGTAGACCACGTCGGC	SAV3023	SAV5167	AGTGGTGTAGACCACG
DasR_SMA	PKYYRLKKHLLDMTET--LPPGTPVPPERTLAAEFDTSRTTVRQALQELVVEGRLERIQGKGTFVA	CTACAACAGGTCTACACCACTGAGTG			ACAGGTCTACACCACT
DasR_SMA	PKYYRLKKHLLDMTET--LPPGTPVPPERTLAAEFDTSRTTVRQALQELVVEGRLERIQGKGTFVA	CGGCAACTGGTCTACACCACCTGTCG	SAV3023	SAV5168	ACTGGTCTACACCACC
DasR_SMA	PKYYRLKKHLLDMTET--LPPGTPVPPERTLAAEFDTSRTTVRQALQELVVEGRLERIQGKGTFVA	CGACAGGTGGTGTAGACCAGTTGCCG	SAV3023	SAV5169	GGTGGTGTAGACCAGT
DasR_SMA	PKYYRLKKHLLDMTET--LPPGTPVPPERTLAAEFDTSRTTVRQALQELVVEGRLERIQGKGTFVA	TGAGACTTGGTCTAGACCTGAACACC	SAV3023	SAV5223	CTTGGTCTAGACCTGA
DasR_SMA	PKYYRLKKHLLDMTET--LPPGTPVPPERTLAAEFDTSRTTVRQALQELVVEGRLERIQGKGTFVA	TCGTGATTGGTATGGACATGTTGAAC			ATTGGTATGGACATGT
DasR_SMA	PKYYRLKKHLLDMTET--LPPGTPVPPERTLAAEFDTSRTTVRQALQELVVEGRLERIQGKGTFVA	GGGAGAGTGGTCTATACCCATTGGGG	SAV3023	SAV5268	AGTGGTCTATACCCAT
DasR_SMA	PKYYRLKKHLLDMTET--LPPGTPVPPERTLAAEFDTSRTTVRQALQELVVEGRLERIQGKGTFVA	GCCCCTCTGGTCCAGACCTATTGACG	SAV3023	SAV5636	TCTGGTCCAGACCTAT
DasR_SMA	PKYYRLKKHLLDMTET--LPPGTPVPPERTLAAEFDTSRTTVRQALQELVVEGRLERIQGKGTFVA	TGACGAAAGGTCTGGACCAAGAGCAG			AAAGGTCTGGACCAAG
DasR_SMA	PKYYRLKKHLLDMTET--LPPGTPVPPERTLAAEFDTSRTTVRQALQELVVEGRLERIQGKGTFVA	ACCCAACTGGTCTAGTCCTCCTACTG	SAV3023	SAV6918	ACTGGTCTAGTCCTCC
DasR_SMA	PKYYRLKKHLLDMTET--LPPGTPVPPERTLAAEFDTSRTTVRQALQELVVEGRLERIQGKGTFVA	GCGAAATTGGTCCGAACCATTGACCC			ATTGGTCCGAACCATT
DasR_SMA	PKYYRLKKHLLDMTET--LPPGTPVPPERTLAAEFDTSRTTVRQALQELVVEGRLERIQGKGTFVA	CGAGGATTGGTCTTGACCAAGGGTGG	SAV3023	SAV7069	ATTGGTCTTGACCAAG
DasR_SMA	PKYYRLKKHLLDMTET--LPPGTPVPPERTLAAEFDTSRTTVRQALQELVVEGRLERIQGKGTFVA	TCCGCATTGGTCCATACCAAAATCCA	SAV3023	SAV7329	ATTGGTCCATACCAAA
DasR_SMA	PKYYRLKKHLLDMTET--LPPGTPVPPERTLAAEFDTSRTTVRQALQELVVEGRLERIQGKGTFVA	CAACTACTGGTCCGGACCACCGACTT	SAV3023	SAV7442	ACTGGTCCGGACCACC
DasR_TFU	PKYYQVKKQLLQLIET--MPAGNPVPPERTLATQFGTSRTTVRQALSEMVVEGRLLRIQGKGTFVA	CTACCATTGGACTAGACCAGTCGCCG	Tfu_0554	Tfu_0554	ATTGGACTAGACCAGT
DasR_TFU	PKYYQVKKQLLQLIET--MPAGNPVPPERTLATQFGTSRTTVRQALSEMVVEGRLLRIQGKGTFVA	CGGCGACTGGTCTAGTCCAATGGTAG	Tfu_0554	Tfu_0555	ACTGGTCTAGTCCAAT
GamR_BCL	SLHAFVKQELVTAIQQGVYPVKSQLPTEAELCKMYDVSRTTIRNALQQLVIDGYVERIQGRGTFVA	CCAAAATAGGTAGTTACAAATTTAAG	ABC0645	ABC0643-0640	AAATAGGTAGTTACAAATTT
GamR_BCL	SLHAFVKQELVTAIQQGVYPVKSQLPTEAELCKMYDVSRTTIRNALQQLVIDGYVERIQGRGTFVA	AGTTGATTAGTAATTACAAATATGAT			TGATTAGTAATTACAAATAT
GamR_BCL	SLHAFVKQELVTAIQQGVYPVKSQLPTEAELCKMYDVSRTTIRNALQQLVIDGYVERIQGRGTFVA	ATCATATTTGTAATTACTAATCAACT	ABC0645	ABC0644	ATATTTGTAATTACTAATCA
GamR_BCL	SLHAFVKQELVTAIQQGVYPVKSQLPTEAELCKMYDVSRTTIRNALQQLVIDGYVERIQGRGTFVA	CTTAAATTTGTAACTACCTATTTTGG			AAATTTGTAACTACCTATTT
GamR_BCL	SLHAFVKQELVTAIQQGVYPVKSQLPTEAELCKMYDVSRTTIRNALQQLVIDGYVERIQGRGTFVA	CTCAAAGTTGTTACTACTAATTCGAT	ABC0645	ABC0645	AAAGTTGTTACTACTAATTC
GamR_BCL	SLHAFVKQELVTAIQQGVYPVKSQLPTEAELCKMYDVSRTTIRNALQQLVIDGYVERIQGRGTFVA	ATCGAATTAGTAGTAACAACTTTGAG	ABC0645	ABC0646	GAATTAGTAGTAACAACTTT
GamR_BHA	SLHSYVKNELVNAIQQGVYPVKSQLPTEAELCQMYDVSRTTIRNALQQLVIDGYVERIQGKGTFVA	TAAAAATAAGTAACTACAATTAATAA	BH0914	BH0912-0909	AAATAAGTAACTACAATTAA
GamR_BHA	SLHSYVKNELVNAIQQGVYPVKSQLPTEAELCQMYDVSRTTIRNALQQLVIDGYVERIQGKGTFVA	CATAAAATTGTCATTACGTATAAAAA			AAAATTGTCATTACGTATAA
GamR_BHA	SLHSYVKNELVNAIQQGVYPVKSQLPTEAELCQMYDVSRTTIRNALQQLVIDGYVERIQGKGTFVA	AATTGATTAGTAGTAACAAATATGAT			TGATTAGTAGTAACAAATAT
GamR_BHA	SLHSYVKNELVNAIQQGVYPVKSQLPTEAELCQMYDVSRTTIRNALQQLVIDGYVERIQGKGTFVA	ATCATATTTGTTACTACTAATCAATT	BH0914	BH0913	ATATTTGTTACTACTAATCA
GamR_BHA	SLHSYVKNELVNAIQQGVYPVKSQLPTEAELCQMYDVSRTTIRNALQQLVIDGYVERIQGKGTFVA	TTATTAATTGTAGTTACTTATTTTTA			TTAATTGTAGTTACTTATTT
GamR_BHA	SLHSYVKNELVNAIQQGVYPVKSQLPTEAELCQMYDVSRTTIRNALQQLVIDGYVERIQGKGTFVA	TTTTTATACGTAATGACAATTTTATG			TTATACGTAATGACAATTTT
GamR_BHA	SLHSYVKNELVNAIQQGVYPVKSQLPTEAELCQMYDVSRTTIRNALQQLVIDGYVERIQGKGTFVA	TTTTGTCCTGTTATAACCTTTGATGA	BH0914	BH0914	TGTCCTGTTATAACCTTTGA
GamR_BHA	SLHSYVKNELVNAIQQGVYPVKSQLPTEAELCQMYDVSRTTIRNALQQLVIDGYVERIQGKGTFVA	AACATATTTGTTATTACATTTATGAT	BH0914	BH0916	ATATTTGTTATTACATTTAT
GamR_BHA	SLHSYVKNELVNAIQQGVYPVKSQLPTEAELCQMYDVSRTTIRNALQQLVIDGYVERIQGKGTFVA	ATCATTTTAGTAGTAACTTTTATTTT			ATTTTAGTAGTAACTTTTAT
GamR_BHA	SLHSYVKNELVNAIQQGVYPVKSQLPTEAELCQMYDVSRTTIRNALQQLVIDGYVERIQGKGTFVA	TTTAATATTGTTACTACAAATAAAAA			AATATTGTTACTACAAATAA
GamR_BLI	QLHSQIKQDIVDKIESGYYPPGSLLPTESEFCKIYDVSRTTLRTALNHLLMEGAIYRKQGKGTFVA	AAACAATTTGTTATAACAAATATGTA	BLi00336	BLi00335-00332	CAATTTGTTATAACAAATAT
GamR_BLI	QLHSQIKQDIVDKIESGYYPPGSLLPTESEFCKIYDVSRTTLRTALNHLLMEGAIYRKQGKGTFVA	GACAAATTTGTTATAACATGTTAAGT			AAATTTGTTATAACATGTTA
GamR_BLI	QLHSQIKQDIVDKIESGYYPPGSLLPTESEFCKIYDVSRTTLRTALNHLLMEGAIYRKQGKGTFVA	AACAAATATGTATGGACAAATTTGTT			AAATATGTATGGACAAATTT
GamR_BLI	QLHSQIKQDIVDKIESGYYPPGSLLPTESEFCKIYDVSRTTLRTALNHLLMEGAIYRKQGKGTFVA	ACTTAACATGTTATAACAAATTTGTC	BLi00336	BLi00336-00337	TAACATGTTATAACAAATTT
GamR_BLI	QLHSQIKQDIVDKIESGYYPPGSLLPTESEFCKIYDVSRTTLRTALNHLLMEGAIYRKQGKGTFVA	TACATATTTGTTATAACAAATTGTTT			ATATTTGTTATAACAAATTG
GamR_BLI	QLHSQIKQDIVDKIESGYYPPGSLLPTESEFCKIYDVSRTTLRTALNHLLMEGAIYRKQGKGTFVA	AACAAATTTGTCCATACATATTTGTT			AAATTTGTCCATACATATTT
GamR_BLI	QLHSQIKQDIVDKIESGYYPPGSLLPTESEFCKIYDVSRTTLRTALNHLLMEGAIYRKQGKGTFVA	TATAAATTTGTCATAACAAATTTATG	BLi00336	BLi00338-00339	AAATTTGTCATAACAAATTT
GamR_BSU	ALYSVIKFKIIELIKSGKYQANDQLPTESEFCEQYDVSRTTVRLALQQLELEGYIKRIQGKGTFVS	GCTAAATTCGTAATGACAAGTATCAT	BSU02370	BSU02360-02340	AAATTCGTAATGACAAGTAT
GamR_BSU	ALYSVIKFKIIELIKSGKYQANDQLPTESEFCEQYDVSRTTVRLALQQLELEGYIKRIQGKGTFVS	CATAAATTGGTCATAACAAATATGGT			AAATTGGTCATAACAAATAT
GamR_BSU	ALYSVIKFKIIELIKSGKYQANDQLPTESEFCEQYDVSRTTVRLALQQLELEGYIKRIQGKGTFVS	ACCATATTTGTTATGACCAATTTATG	BSU02370	BSU02370-02390	ATATTTGTTATGACCAATTT
GamR_BSU	ALYSVIKFKIIELIKSGKYQANDQLPTESEFCEQYDVSRTTVRLALQQLELEGYIKRIQGKGTFVS	ATGATACTTGTCATTACGAATTTAGC			ATACTTGTCATTACGAATTT
GamR_OIH	SLHAYIKQELLQRIKTNQYKKGEKIPPELELCKDFNVSRTTVRTALNQLTLEGYLVRQQGSGTYVA	ATAAAATTTGTTATAACACAATTTAT	OB2272	OB2272-2271	AAATTTGTTATAACACAATT
GamR_OIH	SLHAYIKQELLQRIKTNQYKKGEKIPPELELCKDFNVSRTTVRTALNQLTLEGYLVRQQGSGTYVA	TTTTTTATTGTCCATACAAATTTATA			TTTATTGTCCATACAAATTT
GamR_OIH	SLHAYIKQELLQRIKTNQYKKGEKIPPELELCKDFNVSRTTVRTALNQLTLEGYLVRQQGSGTYVA	ATAAATTGTGTTATAACAAATTTTAT	OB2272	OB2273-2276	AATTGTGTTATAACAAATTT
GamR_OIH	SLHAYIKQELLQRIKTNQYKKGEKIPPELELCKDFNVSRTTVRTALNQLTLEGYLVRQQGSGTYVA	TATAAATTTGTATGGACAATAAAAAA			AAATTTGTATGGACAATAAA
GmuR_BAY	NKYEKIANEMRKRIKSSVYDIDQPIPDEKTLAAEFGCSRMTMKRALDTLAAEGMLFRKRGHGTFII	CCGTAAGGAGTCTATACAGATCAAAC	RBAM_006170	RBAM_006170	AGGAGTCTATACAGAT
GmuR_BAY	NKYEKIANEMRKRIKSSVYDIDQPIPDEKTLAAEFGCSRMTMKRALDTLAAEGMLFRKRGHGTFII	ATTTTAAAAGTATAGACATTTAATTT	RBAM_006170	RBAM_035870-035930	AAAAGTATAGACATTT
GmuR_BHA	KKYEAISMEIKKRIKENDYPVDQPIPDEISLSKEFGCSRMTMKRALDILVMEGLLYRKRGHGTFIV	TAAATAAAAGTATAGACATTTAAAAT	BH3917	BH3921-3916	AAAAGTATAGACATTT
GmuR_BLI	RKYEYISNEMRRRIQEEYYPIDQPIPDELSLAKEFSCSRMTMKRALDILVSEGMLYRKRGHGTFIV	TTTTTAAATGTCTAGACATTTAAAAA	BLi02559	BLi02564-02559	AAATGTCTAGACATTT
GmuR_BPU	KKYELISEEIRKRIGTAYYPEDQPIPDENSLAAEFQCSRMTMKRALDLLVAEGLLFRKRGHGTFIV	ATTCTAAATGTCTAGACATTTAGAAA	BPUM_2117	BPUM_2121-2117	AAATGTCTAGACATTT
GmuR_BSU	NKYEIIANEMRNRIKNNVYPIDQPIPDEVSLAKEFNSSRMTMKRALDNLVAEGLLFRKRGHGTFII	TTTATAAAAGTATAGACATTTAAAAT	BSU05850	BSU05810-05880	AAAAGTATAGACATTT
GmuR_GKA	PKYEQISNEIRRRIKEGVYSLDEPIPDEISLAEEFGCSRMTVKRALDLLVSEGLLYRKRGHGTFIV	TTATTAAATGACTAGACAAATAAAAA	GK1855	GK1859-1855	AAATGACTAGACAAAT
GmuR_GTN	PKYEQISNEIRRRIKEGMYSLDEPIPDEISLAEEFGCSRMTVKRALDVLVSEGLLYRKRGHGTFIV	TAATTAAATGACTAGACAAATATATT	GTNG_1746	GTNG_1750-1746	AAATGACTAGACAAAT
GmuR_GTN	PKYEQISNEIRRRIKEGMYSLDEPIPDEISLAEEFGCSRMTVKRALDVLVSEGLLYRKRGHGTFIV	ATCGCAAAAGAATAGCCATTCACGTT	GTNG_1746	GTNG_3123	AAAAGAATAGCCATTC
GmuR_LIN1	TKYSFIAEEIRKRIMNHAYPLNQPIPDEITLAKEFDCSRMTMKKALEVLVLEGLLYRKRGHGTFII	CATAAATAAGTTTATACTTTTAAAAA	lin0584	lin0583-0584	ATAAGTTTATACTTTT
GmuR_LIN2	VKYELIAAEIREKINNGTYPPESILPDQVSLSRAYDCSRMTIKKAFDVLALEGLVYRQRGAGTFVM	TTTTAAAAAGACTAGACATTTAAAAA	lin0901	lin0900	AAAAGACTAGACATTT
GmuR_LIN2	VKYELIAAEIREKINNGTYPPESILPDQVSLSRAYDCSRMTIKKAFDVLALEGLVYRQRGAGTFVM	ATTGGAAATGGCTAGACATTTTTAAT	lin0901	lin0901	AAATGGCTAGACATTT
GmuR_LIN2	VKYELIAAEIREKINNGTYPPESILPDQVSLSRAYDCSRMTIKKAFDVLALEGLVYRQRGAGTFVM	CGGTTATTAGTATATACTTTTAAGTG	lin0901	lin2215	ATTAGTATATACTTTT
GmuR_LMO1	TKYSFIAEEIRKRIMNHAYPLNQPIPDEITLAKEFDCSRMTMKKALEVLVLEGLLYRKRGHGTFII	AATAAATAAGTTTATACTTTTAAATA	lmo0575	lmo0574 -0575	ATAAGTTTATACTTTT
GmuR_LMO2	VKYELIAADIREKINNGTYPPESILPDQVSLCKAYDCSRMTIKKAFDVLALEGLVYRQRGAGTFVM	TTTTAAAAAGACTAGACATTTAAAAT	lmo0902	lmo0901	AAAAGACTAGACATTT
GmuR_LMO2	VKYELIAADIREKINNGTYPPESILPDQVSLCKAYDCSRMTIKKAFDVLALEGLVYRQRGAGTFVM	ACTAGAAATGGCTAGACATTTTTAAT	lmo0902	lmo0902	AAATGGCTAGACATTT
GmuR_LMO2	VKYELIAADIREKINNGTYPPESILPDQVSLCKAYDCSRMTIKKAFDVLALEGLVYRQRGAGTFVM	CCATTATTAGTATATACTTTTAATTG	lmo0902	lmo2110	ATTAGTATATACTTTT
GmuR_LWE1	TKYSFIAEEIRKRIMNHAYPLNQPIPDEITLAKEFDCSRMTMKKALEVLVLEGLLYRKRGHGTFII	AATAAATAAGTTTATACTTTTAAAAA	lwe0541	lwe0540 -0541	ATAAGTTTATACTTTT
GmuR_LWE2	VKYELIAADIREKINNGTYPPESILPDQVSLCKAYDCSRMTIKKAFDVLALEGLVYRQRGAGTFVM	TTTACAAAAGACTAGACATTTAAAAT	lwe0887	lwe0886	AAAAGACTAGACATTT
GmuR_LWE2	VKYELIAADIREKINNGTYPPESILPDQVSLCKAYDCSRMTIKKAFDVLALEGLVYRQRGAGTFVM	ACTAGAAATGGCTAGACATTTTTAAT	lwe0887	lwe0887	AAATGGCTAGACATTT
GmuR_LWE2	VKYELIAADIREKINNGTYPPESILPDQVSLCKAYDCSRMTIKKAFDVLALEGLVYRQRGAGTFVM	CTATTATTAGTATATACTTTTAATTG	lwe0887	lwe2129	ATTAGTATATACTTTT
HutC_ACR	PLYARVKEAIVERIASGQIGPGGRLPSEHELMAEFGVSRMTAHRALRELSAAGLVARVQGRGSFAA	GAACAAAATGTATATACAACTAGCCG	Acry_1750	Acry_1745	AAAATGTATATACAACTA
HutC_ACR	PLYARVKEAIVERIASGQIGPGGRLPSEHELMAEFGVSRMTAHRALRELSAAGLVARVQGRGSFAA	CGGCTAGTTGTATATACATTTTGTTC	Acry_1750	Acry_1746-1749	TAGTTGTATATACATTTT
HutC_ACR	PLYARVKEAIVERIASGQIGPGGRLPSEHELMAEFGVSRMTAHRALRELSAAGLVARVQGRGSFAA	GGACAAATTGTATAGACAATTGTTTG	Acry_1750	Acry_2484	AAATTGTATAGACAATTG
HutC_ATU1	SLHQRIRNDVERHIMSGEWPPGYRIPFEHEMTRQYGCSRMTVNKALGELVQRGLIERRRRLGTFVR	CTCTATTTTGTCTAGACAAATGTAAA	AGR_C_262	AGR_C_256-262	ATTTTGTCTAGACAAATG
HutC_ATU2	TLHQRILSDIEGRIVSGEWPPGHRLPFEVDLADHYHCSRMTVNKVMGQLAKAGLIERRKKSGSFVR	GAGTTAAATGTATATACATAATAATC	AGR_L_1354GM	AGR_L_1821-1354GM	TAAATGTATATACATAAT
HutC_ATU2	TLHQRILSDIEGRIVSGEWPPGHRLPFEVDLADHYHCSRMTVNKVMGQLAKAGLIERRKKSGSFVR	GATTATTATGTATATACATTTAACTC	AGR_L_1354GM	AGR_L_1824-1834	ATTATGTATATACATTTA
HutC_ATU3	PLYERVKEQIKEKIASGQWLTNHRIPSENEMVDMLGVSRMTANRALRELATEGVIVRVQGRGSFVA	CGCTAAGTTGTATAGTGAACTTTCAA	AGR_L_2068	AGR_L_2067-1400GM	AAGTTGTATAGTGAACTT
HutC_ATU3	PLYERVKEQIKEKIASGQWLTNHRIPSENEMVDMLGVSRMTANRALRELATEGVIVRVQGRGSFVA	TTGAAAGTTCACTATACAACTTAGCG	AGR_L_2068	AGR_L_2068	AAGTTCACTATACAACTT
HutC_BBT	TLYKTIRQDIERRILTGEWPPGHRIPFEHEIMARYGCSRMTVNKALSELAQADLIERRRRAGSFVR	CGAGTTTATGTATAGACATATTGCCC	BBta_6454	BBta_6452-6450	TTTATGTATAGACATATT
HutC_BBT	TLYKTIRQDIERRILTGEWPPGHRIPFEHEIMARYGCSRMTVNKALSELAQADLIERRRRAGSFVR	GGGCAATATGTCTATACATAAACTCG	BBta_6454	BBta_6453-6457	AATATGTCTATACATAAA
HutC_BCS	SLHQRILDDIESRILSGEWLPGHRIPFEHELTEYYGCSRMTVNKALTQLAKAGLIERKRRSGSFVS	CACAATAATGTATATACATATTATGG	BCAN_B0946	BCAN_B0947-0946	ATAATGTATATACATATT
HutC_BJA	TLYKRIRADIENRILTGEWPPGHRIPFEHELVARYGCSRMTVNKALSELAQADLIERRRRAGSFVR	CGATTATATGTCTAGACATATAAGTC	blr6245	bll6243-6241	TATATGTCTAGACATATA
HutC_BJA	TLYKRIRADIENRILTGEWPPGHRIPFEHELVARYGCSRMTVNKALSELAQADLIERRRRAGSFVR	GACTTATATGTCTAGACATATAATCG	blr6245	blr6244-6248	TATATGTCTAGACATATA
HutC_BMB	SLHQRILDDIESRILSGEWLPGHRIPFEHELTEYYGCSRMTVNKALTQLSKAGLIERKRRSGSFVS	CCATAATATGTATATACATTATTGTG	BruAb2_0306	BruAb2_0304-0300	AATATGTATATACATTAT
HutC_BMB	SLHQRILDDIESRILSGEWLPGHRIPFEHELTEYYGCSRMTVNKALTQLSKAGLIERKRRSGSFVS	CACAATAATGTATATACATATTATGG	BruAb2_0306	BruAb2_0305-0306	ATAATGTATATACATATT
HutC_BME	SLHQRILDDIESRILSGEWLPGHRIPFEHELTEYYGCSRMTVNKALTQLAKAGLIERKRRSGSFVS	CCATAATATGTATATACATTATTGTG	BMEII0370	BMEII0368-0364	AATATGTATATACATTAT
HutC_BME	SLHQRILDDIESRILSGEWLPGHRIPFEHELTEYYGCSRMTVNKALTQLAKAGLIERKRRSGSFVS	CACAATAATGTATATACATATTATGG	BMEII0370	BMEII0369-0370	ATAATGTATATACATATT
HutC_BMS	SLHQRILDDIESRILSGEWLPGHRIPFEHELTEYYGCSRMTVNKALTQLAKAGLIERKRRSGSFVS	CACAATAATGTATATACATATTATGG	BRA0927	BRA0928-0927	ATAATGTATATACATATT
HutC_BMS	SLHQRILDDIESRILSGEWLPGHRIPFEHELTEYYGCSRMTVNKALTQLAKAGLIERKRRSGSFVS	CCATAATATGTATATACATTATTGTG	BRA0927	BRA0929-0933	AATATGTATATACATTAT
HutC_CAK1	TLHQRIRDEIEDLIRSGAWAPGRKVPSEAELMARFGCSRMTVNKAMSTLAEAGLILRRRRAGSFVS	CGGTAATATGTCTATACATATCGAAG	Caul_1300	Caul_1298-1294	AATATGTCTATACATATC
HutC_CAK1	TLHQRIRDEIEDLIRSGAWAPGRKVPSEAELMARFGCSRMTVNKAMSTLAEAGLILRRRRAGSFVS	CTTCGATATGTATAGACATATTACCG	Caul_1300	Caul_1299-1300	GATATGTATAGACATATT
HutC_CAK2	TLHQRIRTDIGERIRSGAWPPGHRIPFEHELMAQYGCSRMTVNKALSPLAERGLIIRQRGAGSFVC	CTCCCAAATGTATATACATAGATTGA	Caul_2358	Caul_2355-2358	CAAATGTATATACATAGA
HutC_CCR	PLHQRIRADIEARIRSGEWPPGHRVPFETELMADYGCARMTVSKAMAALVDAGLIVRRKRAGTFVA	CGCAAATATGTCTATACATATTGAAG	CC0962	CC0960-0957	AATATGTCTATACATATT
HutC_CCR	PLHQRIRADIEARIRSGEWPPGHRVPFETELMADYGCARMTVSKAMAALVDAGLIVRRKRAGTFVA	CTTCAATATGTATAGACATATTTGCG	CC0962	CC0961-0962	AATATGTATAGACATATT
HutC_GDI	TRYGQVKHYVLDRVRSGEWPAGHRLPSESALVATLGVSRMTVHRALRELTAEGVVNRAQGVGTFVS	TCGACCAATGTCTATACAAGTACAGG	GDI_2474	GDI_0550	CCAATGTCTATACAAGTA
HutC_GDI	TRYGQVKHYVLDRVRSGEWPAGHRLPSESALVATLGVSRMTVHRALRELTAEGVVNRAQGVGTFVS	GGTTTGGTTGTATAGACACCCATCGA	GDI_2474	GDI_2474	TGGTTGTATAGACACCCA
HutC_GOX	ARYEQVKLYITERIQDGEWKEGQKLPSESELVELLGVSRMTVHRALRELMTEGVVVRAQGVGTFVS	GTAAGACTTGTATATACCACCACGAC	GOX1162	GOX1163	GACTTGTATATACCACCA
HutC_GOX	ARYEQVKLYITERIQDGEWKEGQKLPSESELVELLGVSRMTVHRALRELMTEGVVVRAQGVGTFVS	GTCGTGGTGGTATATACAAGTCTTAC	GOX1162	GOX1164-1165	TGGTGGTATATACAAGTC
HutC_GOX	ARYEQVKLYITERIQDGEWKEGQKLPSESELVELLGVSRMTVHRALRELMTEGVVVRAQGVGTFVS	TGAGTATTGGTATATACAAGTTCATA	GOX1162	GOX1166-1168	TATTGGTATATACAAGTT
HutC_GOX	ARYEQVKLYITERIQDGEWKEGQKLPSESELVELLGVSRMTVHRALRELMTEGVVVRAQGVGTFVS	TCTATGGTTGTATTTACAAGTTAAAT	GOX1162	GOX1171-1169	TGGTTGTATTTACAAGTT
HutC_HNE	SVSERIRSDIERQILSGGLKPDDRIPLERELMEIYDCSRMTVNKAVSDLASRGLIVRRKRAGSFVA	TTTTAATATGTATAGACATAATAGAA	HNE_2393	HNE_2394-2393	AATATGTATAGACATAAT
HutC_HNE	SVSERIRSDIERQILSGGLKPDDRIPLERELMEIYDCSRMTVNKAVSDLASRGLIVRRKRAGSFVA	TTCTATTATGTCTATACATATTAAAA	HNE_2393	HNE_2395-2398	ATTATGTCTATACATATT
HutC_MET	SLTARIRSEIEARILSGDWPPGHRIPFESELSALYGCSRMTVNKALAGLAAAGLIERRRRAGSFVA	GCCGATTATGTCTATACATACTCGGC	M446_1656	M446_1654-1651	ATTATGTCTATACATACT
HutC_MET	SLTARIRSEIEARILSGDWPPGHRIPFESELSALYGCSRMTVNKALAGLAAAGLIERRRRAGSFVA	GCCGAGTATGTATAGACATAATCGGC	M446_1656	M446_1655-1656	AGTATGTATAGACATAAT
HutC_MET	SLTARIRSEIEARILSGDWPPGHRIPFESELSALYGCSRMTVNKALAGLAAAGLIERRRRAGSFVA	CGCCAATATGTCTATACAAAAGCGGG	M446_1656	M446_2277-2274	AATATGTCTATACAAAAG
HutC_MLO1	PLYEKVKDYILANIGTGRWGKDRKLPSENELVASLGVSRMTVHRALRELTAAGFLIRLQGVGTFIA	GATCAAGTTACATATACAAGCATATA	mlr7110	mll7105	AAGTTACATATACAAGCA
HutC_MLO1	PLYEKVKDYILANIGTGRWGKDRKLPSENELVASLGVSRMTVHRALRELTAAGFLIRLQGVGTFIA	CATATACAAGCATATACAAACGGTTT			TACAAGCATATACAAACG
HutC_MLO1	PLYEKVKDYILANIGTGRWGKDRKLPSENELVASLGVSRMTVHRALRELTAAGFLIRLQGVGTFIA	AAACCGTTTGTATATGCTTGTATATG	mlr7110	mlr7106-7110	CGTTTGTATATGCTTGTA
HutC_MLO1	PLYEKVKDYILANIGTGRWGKDRKLPSENELVASLGVSRMTVHRALRELTAAGFLIRLQGVGTFIA	TATATGCTTGTATATGTAACTTGATC			TGCTTGTATATGTAACTT
HutC_MLO2	SLHQRILSDISEKILSGAWAPGYRIPFEHELTTEYNCSRMTVNKALSQLAKAGLIERRRRSGSFVR	GGCGATTATGTATATACATATTGAAA	mll8317	mll8318-8317	ATTATGTATATACATATT
HutC_MLO2	SLHQRILSDISEKILSGAWAPGYRIPFEHELTTEYNCSRMTVNKALSQLAKAGLIERRRRSGSFVR	TTTCAATATGTATATACATAATCGCC	mll8317	mlr8319-8324	AATATGTATATACATAAT
HutC_MMR	PVYDQIRQAILSRIRSGSWAPGYRLPSEADLCDHFGTARMTVSRALRSLTEDGLVIRKRRAGSFVA	GGATTTATTGTATAGACAATTAGCTG	Mmar10_1606	Mmar10_1604-1601	TTATTGTATAGACAATTA
HutC_MMR	PVYDQIRQAILSRIRSGSWAPGYRLPSEADLCDHFGTARMTVSRALRSLTEDGLVIRKRRAGSFVA	CAGCTAATTGTCTATACAATAAATCC	Mmar10_1606	Mmar10_1605-1606	TAATTGTCTATACAATAA
HutC_OAN1	SLHQRILDDIESRILSGEWLPGHRIPFEHELTEQYGCSRMTVNKALTQLAKAGLIERKRRSGSFVS	CGTTAATATGTATATACATTATTGAA	Oant_1438	Oant_1436-1428	AATATGTATATACATTAT
HutC_OAN1	SLHQRILDDIESRILSGEWLPGHRIPFEHELTEQYGCSRMTVNKALTQLAKAGLIERKRRSGSFVS	TTCAATAATGTATATACATATTAACG	Oant_1438	Oant_1437-1438	ATAATGTATATACATATT
HutC_OAN2	PLYEKVKAQVLDNIRSGRWPGNHRLPSEHELVDALGISRMTVNRALRELTDQGILKRIQGVGTFVA	TCATAACTTGTCTATACATATATATA	Oant_3583	Oant_3575	AACTTGTCTATACATATA
HutC_OAN2	PLYEKVKAQVLDNIRSGRWPGNHRLPSEHELVDALGISRMTVNRALRELTDQGILKRIQGVGTFVA	TCTATACATATATATACAAAATTGGA			TACATATATATACAAAAT
HutC_OAN2	PLYEKVKAQVLDNIRSGRWPGNHRLPSEHELVDALGISRMTVNRALRELTDQGILKRIQGVGTFVA	TCCAATTTTGTATATATATGTATAGA	Oant_3583	Oant_3576-3583	ATTTTGTATATATATGTA
HutC_OAN2	PLYEKVKAQVLDNIRSGRWPGNHRLPSEHELVDALGISRMTVNRALRELTDQGILKRIQGVGTFVA	TATATATATGTATAGACAAGTTATGA			TATATGTATAGACAAGTT
HutC_PDE	SKAQAITSEVRRRIVDREWRQGDRIPDEAELAVEFGVARATVNKALQMLAEEGLLDRKRRAGTHVT	TCGTTCTATGTCTAAACTTATTTCAA	Pden_0708	Pden_0709-0708	TCTATGTCTAAACTTATT
HutC_PDE	SKAQAITSEVRRRIVDREWRQGDRIPDEAELAVEFGVARATVNKALQMLAEEGLLDRKRRAGTHVT	CAACTCTATGTCTAAACTTATTTTGG			TCTATGTCTAAACTTATT
HutC_PDE	SKAQAITSEVRRRIVDREWRQGDRIPDEAELAVEFGVARATVNKALQMLAEEGLLDRKRRAGTHVT	CCAAAATAAGTTTAGACATAGAGTTG	Pden_0708	Pden_0710-0718	AATAAGTTTAGACATAGA
HutC_PDE	SKAQAITSEVRRRIVDREWRQGDRIPDEAELAVEFGVARATVNKALQMLAEEGLLDRKRRAGTHVT	TTGAAATAAGTTTAGACATAGAACGA			AATAAGTTTAGACATAGA
HutC_PZU1	TLHRRIRADVQEKILSGAWPPGRRIPAEHELMAEYGCSRMTVNKALGPLADAGLIVRRRRAGTFVA	CGCGAATATGTATAGACATTATGGCC	PHZ_c0463	PHZ_c0464-0463	AATATGTATAGACATTAT
HutC_PZU1	TLHRRIRADVQEKILSGAWPPGRRIPAEHELMAEYGCSRMTVNKALGPLADAGLIVRRRRAGTFVA	GGCCATAATGTCTATACATATTCGCG	PHZ_c0463	PHZ_c0465-0468	ATAATGTCTATACATATT
HutC_PZU2	TLHKRIRSDISERILSGAWPPGHRIPYEHELMAEYGCSRMTVNKALAPLAEAGLIERRRKFGTFVA	AGCTCTTATGTATATACATGACTTGA	PHZ_c1485	PHZ_c1482-1485	CTTATGTATATACATGAC
HutC_RCE	PLYRRVKAYVLERIRDGALQPGDRVPSEHELVAALGVSRMTANRALRELTAEGRLTRVAGAGTFVA	CGCATGGCTGTCTATACAGGTTAGTC	RC1_3233	RC1_3234	TGGCTGTCTATACAGGTT
HutC_RCE	PLYRRVKAYVLERIRDGALQPGDRVPSEHELVAALGVSRMTANRALRELTAEGRLTRVAGAGTFVA	GACTAACCTGTATAGACAGCCATGCG	RC1_3233	RC1_3235-3238	AACCTGTATAGACAGCCA
HutC_RET1	TLHQRILGEIEGRIVSGEWPPGHRIPFEVDLATQYDCSRMTVNKVLTQLAKAGLIERRKKSGSFVT	GCTTATTATGTATATACATGTTTCGC	RHE_PE00075	RHE_PE00073-00069	ATTATGTATATACATGTT
HutC_RET2	PLYAGVKQVILDRIHSGEWPPKYRVPSENELVVELGVSKMTANRALRELANEGELVRIQGIGSFVA	GCGAAACATGTATATACATAATAAGC	RHE_PE00076	RHE_PE00074-00075	AACATGTATATACATAAT
HutC_RLE1	SIYQRIFTDIETKIVSGDWRPGDRIPIEHELVAEYRCSRMTVSKALSALAERGMIVRRRKTGSFVA	TATCTATTTGTATAGTCAAAAGCGGA	pRL100361	pRL100360-100357	TATTTGTATAGTCAAAAG
HutC_RLE1	SIYQRIFTDIETKIVSGDWRPGDRIPIEHELVAEYRCSRMTVSKALSALAERGMIVRRRKTGSFVA	TCCGCTTTTGACTATACAAATAGATA	pRL100361	pRL100361	CTTTTGACTATACAAATA
HutC_RLE2	TLHQRILGDIEGRIVSGDWPPGHRIPFEVDLATQYDCSRMTVNKVLTQLAKAGLIERRKKSGSFVT	GTCGATTATGTATATACATGTTTTGG	pRL110208	pRL110206-110202	ATTATGTATATACATGTT
HutC_RLE3	PLYAGVKQVILDRIQSGEWPPKYRVPSENELVVELGVSKMTANRALRELANEGELIRIQGVGSFVA	CCAAAACATGTATATACATAATCGAC	pRL110210	pRL110207-110208	AACATGTATATACATAAT
HutC_RRU	PLYEAVKRDLLRKIDEGLYAPDARLPSENELVAAYGVSRMTVHRALRELSQQGVLVRLQGVGTFVR	TAATGTCCTGTATAGACAAGAGGGCA	Rru_A1294	Rru_A1294-1297	GTCCTGTATAGACAAGAG
HutC_RRU	PLYEAVKRDLLRKIDEGLYAPDARLPSENELVAAYGVSRMTVHRALRELSQQGVLVRLQGVGTFVR	CCTAATCTTGTATAAGCTTGTCTATA	Rru_A1294	Rru_A1302-1300	ATCTTGTATAAGCTTGTC
HutC_RRU	PLYEAVKRDLLRKIDEGLYAPDARLPSENELVAAYGVSRMTVHRALRELSQQGVLVRLQGVGTFVR	TATAAGCTTGTCTATAATAAGAGGGG			AGCTTGTCTATAATAAGA
HutC_RRU	PLYEAVKRDLLRKIDEGLYAPDARLPSENELVAAYGVSRMTVHRALRELSQQGVLVRLQGVGTFVR	TATAGACAAGCTTATACAAGATTAGG	Rru_A1294	Rru_A1303-1304	GACAAGCTTATACAAGAT
HutC_RRU	PLYEAVKRDLLRKIDEGLYAPDARLPSENELVAAYGVSRMTVHRALRELSQQGVLVRLQGVGTFVR	CCCCTCTTATTATAGACAAGCTTATA			TCTTATTATAGACAAGCT
HutC_RSP	LGWEDIRAEVLRRIEARHWAPGTLIPTEEALAEELGCARTTVNRALRDLAAAGLLERRRKAGTRVA	TCGTAATTTGTGTGCACATAATGGAA	RSP_2932	RSP_2933-2932	AATTTGTGTGCACATAAT
HutC_RSP	LGWEDIRAEVLRRIEARHWAPGTLIPTEEALAEELGCARTTVNRALRDLAAAGLLERRRKAGTRVA	TTCCATTATGTGCACACAAATTACGA	RSP_2932	RSP_2934-2936	ATTATGTGCACACAAATT
HutC_SAL1	NPARRIRDEIAAAIRAGEWRPGDRVPIEQDLAAHYGCARATVSKALGELAAAGLIERRRKAGTFVA	CGTCATTATGTCTAGACATAATATGG	Sala_1686	Sala_1687-1686	ATTATGTCTAGACATAAT
HutC_SAL1	NPARRIRDEIAAAIRAGEWRPGDRVPIEQDLAAHYGCARATVSKALGELAAAGLIERRRKAGTFVA	CCATATTATGTCTAGACATAATGACG	Sala_1686	Sala_1688-1691	ATTATGTCTAGACATAAT
HutC_SAL2	PRYAAIKQSICDAVRDGLLKPGDRVPSEAELVQQFDVSRMTANRALRELQAAGVLVRRAGSGSFIA	TATTGACCTGTATATACATTTGATGC	Sala_2408	Sala_2411-2409	GACCTGTATATACATTTG
HutC_SMD	PRYEAVKQFIRSRIESGEWPPHHRIPSENDIVADLGVSRMTANRALRELASEGAITRVQGVGSFVA	TACGTGGTTGTATATGGAACTATAGA	Smed_2581	Smed_2581	TGGTTGTATATGGAACTA
HutC_SMD	PRYEAVKQFIRSRIESGEWPPHHRIPSENDIVADLGVSRMTANRALRELASEGAITRVQGVGSFVA	TCTATAGTTCCATATACAACCACGTA	Smed_2581	Smed_2582-2588	TAGTTCCATATACAACCA
HutC_SMD	PRYEAVKQFIRSRIESGEWPPHHRIPSENDIVADLGVSRMTANRALRELASEGAITRVQGVGSFVA	CCGCTTTATGTATATACATTATCAGG	Smed_2581	Smed_4659-4656	TTTATGTATATACATTAT
HutC_SMD	PRYEAVKQFIRSRIESGEWPPHHRIPSENDIVADLGVSRMTANRALRELASEGAITRVQGVGSFVA	TATCAATATGTATAGACAACTGTTGC	Smed_2581	Smed_6314-6309	AATATGTATAGACAACTG
HutC_SMD	PRYEAVKQFIRSRIESGEWPPHHRIPSENDIVADLGVSRMTANRALRELASEGAITRVQGVGSFVA	TGTACATATGTATAGACATGTCGTCT	Smed_2581	Smed_6315	CATATGTATAGACATGTC
HutC_SMD	PRYEAVKQFIRSRIESGEWPPHHRIPSENDIVADLGVSRMTANRALRELASEGAITRVQGVGSFVA	AGACGACATGTCTATACATATGTACA	Smed_2581	Smed_6316	GACATGTCTATACATATG
HutC_SME	PRYEAVKQFIRSRIESGEWPPHHRVPSENDIVADLGVSRMTANRALRELASEGAITRVQGVGSFVA	TACGTGGTTGTATATGGAACTATAGA	SMc00674	SMc00674	TGGTTGTATATGGAACTA
HutC_SME	PRYEAVKQFIRSRIESGEWPPHHRVPSENDIVADLGVSRMTANRALRELASEGAITRVQGVGSFVA	TCTATAGTTCCATATACAACCACGTA	SMc00674	SMc00673-00667	TAGTTCCATATACAACCA
HutC_SME	PRYEAVKQFIRSRIESGEWPPHHRVPSENDIVADLGVSRMTANRALRELASEGAITRVQGVGSFVA	CAACAACATGTCTATACATATATACA	SMc00674	SMa0387	AACATGTCTATACATATA
HutC_SME	PRYEAVKQFIRSRIESGEWPPHHRVPSENDIVADLGVSRMTANRALRELASEGAITRVQGVGSFVA	TGTATATATGTATAGACATGTTGTTG	SMc00674	SMa0389	TATATGTATAGACATGTT
HutC_SME	PRYEAVKQFIRSRIESGEWPPHHRVPSENDIVADLGVSRMTANRALRELASEGAITRVQGVGSFVA	TACTAATATGTATAGACAACTAGGCG	SMc00674	SMa0391-0400	AATATGTATAGACAACTA
HutC_SWI	AIHDRIRQEIEERIMSGAWEAGHRLPPEHALMAEYGCSRMTVHKAIDGLVDRGLIERRKRAGSFVA	CGCGATAATGTCTATACATTATTGAG	Swit_4635	Swit_4633-4629	ATAATGTCTATACATTAT
HutC_SWI	AIHDRIRQEIEERIMSGAWEAGHRLPPEHALMAEYGCSRMTVHKAIDGLVDRGLIERRKRAGSFVA	CTCAATAATGTATAGACATTATCGCG	Swit_4635	Swit_4634-4635	ATAATGTATAGACATTAT
HutC_AAV	ALYQQIKDHIVRRIQDGSWRAGDRLPSESELVQQFGMSRMTVNRALRELAEQGRIVRVAGVGSFVA	AACCAGCCTGTATATACAAGTTGGTG	Aave_2966	Aave_2965-2959	CAGCCTGTATATACAAGTTG
HutC_AAV	ALYQQIKDHIVRRIQDGSWRAGDRLPSESELVQQFGMSRMTVNRALRELAEQGRIVRVAGVGSFVA	GATTGACTTGTATATACAGGAAAAGC			TGACTTGTATATACAGGAAA
HutC_AAV	ALYQQIKDHIVRRIQDGSWRAGDRLPSESELVQQFGMSRMTVNRALRELAEQGRIVRVAGVGSFVA	GTTAACCCTGTATAGACAGCATGGGC	Aave_2966	Aave_2969-2966	AACCCTGTATAGACAGCATG
HutC_BAC1	PVYQEIKDFILARIHAGEWEEGDQVPSENELAREFKVARMTVNRALRELTAEQVLTRMKGAGTYVA	ATTCAAGTTGTATATACAACTTGAGC	BamMC406_2087	BamMC406_1095	CAAGTTGTATATACAACTTG
HutC_BAC1	PVYQEIKDFILARIHAGEWEEGDQVPSENELAREFKVARMTVNRALRELTAEQVLTRMKGAGTYVA	ACCCAAGTTGTATATACAAGATCATC	BamMC406_2087	BamMC406_1140	CAAGTTGTATATACAAGATC
HutC_BAC1	PVYQEIKDFILARIHAGEWEEGDQVPSENELAREFKVARMTVNRALRELTAEQVLTRMKGAGTYVA	AACGGGGTTGTCTAGACAAGTTCCGA	BamMC406_2087	BamMC406_2088-2082	GGGGTTGTCTAGACAAGTTC
HutC_BAC1	PVYQEIKDFILARIHAGEWEEGDQVPSENELAREFKVARMTVNRALRELTAEQVLTRMKGAGTYVA	CCCGAACTTGTCTAGACAGGATTGCT			GAACTTGTCTAGACAGGATT
HutC_BAC1	PVYQEIKDFILARIHAGEWEEGDQVPSENELAREFKVARMTVNRALRELTAEQVLTRMKGAGTYVA	AGCAATCCTGTCTAGACAAGTTCGGG	BamMC406_2087	BamMC406_2089	AATCCTGTCTAGACAAGTTC
HutC_BAC1	PVYQEIKDFILARIHAGEWEEGDQVPSENELAREFKVARMTVNRALRELTAEQVLTRMKGAGTYVA	TCGGAACTTGTCTAGACAACCCCGTT			GAACTTGTCTAGACAACCCC
HutC_BAC2	PIYQEIKDFILARIHAGEWAEGDQVPSENELAREFNVARMTVNRALRELTAEQVLTRTRGSGTYVA	CCCTAAGTTGTACATACAACTTTGCC	BamMC406_3606	BamMC406_3606	TAAGTTGTACATACAACTTT
HutC_BAC2	PIYQEIKDFILARIHAGEWAEGDQVPSENELAREFNVARMTVNRALRELTAEQVLTRTRGSGTYVA	CGCGCATTTGTCTATACTTTTCCGTT			GCATTTGTCTATACTTTTCC
HutC_BAC2	PIYQEIKDFILARIHAGEWAEGDQVPSENELAREFNVARMTVNRALRELTAEQVLTRTRGSGTYVA	GGCAAAGTTGTATGTACAACTTAGGG	BamMC406_3606	BamMC406_3607-3609	AAAGTTGTATGTACAACTTA
HutC_BAC2	PIYQEIKDFILARIHAGEWAEGDQVPSENELAREFNVARMTVNRALRELTAEQVLTRTRGSGTYVA	AACGGAAAAGTATAGACAAATGCGCG			GGAAAAGTATAGACAAATGC
HutC_BAC3	APFQQIKTLVRQKVDASEWRPGDRIPSELDLAAQFSVARMTVNRALRELTEEGVLKRIAGVGTFVA	AATTGAGCGGTCTAGACTGCATCGCA	BamMC406_5445	BamMC406_5447-5446	TGAGCGGTCTAGACTGCATC
HutC_BAC4	PAYQQIKRYVVERIAKGDWKPGGAIPTEAELVKEFGVARMTVSRALRELTTERVLTRIQGAGTFVE	TGCATGCTTGTATAGACAAATTCCTG	BamMC406_5618	BamMC406_5623-5619	ATGCTTGTATAGACAAATTC
HutC_BAC4	PAYQQIKRYVVERIAKGDWKPGGAIPTEAELVKEFGVARMTVSRALRELTTERVLTRIQGAGTFVE	TCAAAATTTGTCTAGTCATCCTGGCG			AAATTTGTCTAGTCATCCTG
HutC_BCJ1	PVYQEIKDFILARIHAGEWEEGDQVPSENELAREFKVARMTVNRALRELTAEQVLTRMKGAGTYVA	ATTCAAGTTGTATAGACAACTTGAGC	BCAL2245	BCAL1094	CAAGTTGTATAGACAACTTG
HutC_BCJ1	PVYQEIKDFILARIHAGEWEEGDQVPSENELAREFKVARMTVNRALRELTAEQVLTRMKGAGTYVA	TCGCAAGTTGTATATACAAGATCATC	BCAL2245	BCAL1220	CAAGTTGTATATACAAGATC
HutC_BCJ1	PVYQEIKDFILARIHAGEWEEGDQVPSENELAREFKVARMTVNRALRELTAEQVLTRMKGAGTYVA	AAACGGGTTGTCTAGACAAGTTGACG	BCAL2245	BCAL2246-2240	CGGGTTGTCTAGACAAGTTG
HutC_BCJ1	PVYQEIKDFILARIHAGEWEEGDQVPSENELAREFKVARMTVNRALRELTAEQVLTRMKGAGTYVA	TCCGAACTTGTCTAGACAGGATTGCT			GAACTTGTCTAGACAGGATT
HutC_BCJ1	PVYQEIKDFILARIHAGEWEEGDQVPSENELAREFKVARMTVNRALRELTAEQVLTRMKGAGTYVA	AGCAATCCTGTCTAGACAAGTTCGGA	BCAL2245	BCAL2247	AATCCTGTCTAGACAAGTTC
HutC_BCJ1	PVYQEIKDFILARIHAGEWEEGDQVPSENELAREFKVARMTVNRALRELTAEQVLTRMKGAGTYVA	CGTCAACTTGTCTAGACAACCCGTTT			CAACTTGTCTAGACAACCCG
HutC_BCJ2	PIYQEIKDFILARIHAGEWAEGDQVPSENELAREFNVARMTVNRALRELTAEQVLTRTRGSGTYVA	GGCAAAGTTGTATGTACAACTTGGAG	BCAM0756	BCAM0759-0762	AAAGTTGTATGTACAACTTG
HutC_BCJ2	PIYQEIKDFILARIHAGEWAEGDQVPSENELAREFNVARMTVNRALRELTAEQVLTRTRGSGTYVA	GCCGACAAGGTCTAGACAGGTGCCGG			GACAAGGTCTAGACAGGTGC
HutC_BCJ3	APFQQIKTLVRQNVESGDWRPGDRIPSELDLAAQFGVARMTVNRALRELTEEGVLKRIAGVGTFVA	AATCAAGCAGTCTAGACTGCATCGCA	BCAM2774	BCAM2776-2775	CAAGCAGTCTAGACTGCATC
HutC_BCJ4	PAYQQIKRYVVERIAKGDWKPGAAIPTEAELVKEFGVARMTVSRALRELTAERVLTRIQGAGTFVE	TGCATGCTTGTATAGACAAATTCCTG	BCAS0115	BCAS0110-0114	ATGCTTGTATAGACAAATTC
HutC_BCJ4	PAYQQIKRYVVERIAKGDWKPGAAIPTEAELVKEFGVARMTVSRALRELTAERVLTRIQGAGTFVE	TCGGAATTTGTCTAGTCATCCTTGCG			GAATTTGTCTAGTCATCCTT
HutC_BMU1	PVYQEIKDFILARIHAGEWAEGDQVPSENELAREFKVARMTVNRALRELTDEQVLTRMKGAGTYVA	AAACGGGTTGTCTAGACAAGTCGCGG	Bmul_1099	Bmul_1098-1104	CGGGTTGTCTAGACAAGTCG
HutC_BMU1	PVYQEIKDFILARIHAGEWAEGDQVPSENELAREFKVARMTVNRALRELTDEQVLTRMKGAGTYVA	CCCGAACTTGTCTAGACAGGATTGCA			GAACTTGTCTAGACAGGATT
HutC_BMU1	PVYQEIKDFILARIHAGEWAEGDQVPSENELAREFKVARMTVNRALRELTDEQVLTRMKGAGTYVA	AGACAAGTTGTATATACAAGATCATG	Bmul_1099	Bmul_2066	CAAGTTGTATATACAAGATC
HutC_BMU1	PVYQEIKDFILARIHAGEWAEGDQVPSENELAREFKVARMTVNRALRELTDEQVLTRMKGAGTYVA	ATTCAAGTTGTATATACAACTCGACC	Bmul_1099	Bmul_2091	CAAGTTGTATATACAACTCG
HutC_BMU2	APFQQIKTLVRQKTEAGEWRPGDRIPSELDLAAQFGVARMTVNRALRELTEEGVLKRIAGVGTFVA	AAATCAGCGGTCTAGACTGCATCGCA	Bmul_3229	Bmul_3227-3228	TCAGCGGTCTAGACTGCATC
HutC_BMU3	PIYQEIKDFILARIHAGEWAEGDQVPSENELAREFNVARMTVNRALRELTAEQVLTRTRGSGTYVA	CGCCGTCAAGTATAGACAAGCTTCGA	Bmul_5005	Bmul_5004-5001	CGTCAAGTATAGACAAGCTT
HutC_BMU3	PIYQEIKDFILARIHAGEWAEGDQVPSENELAREFNVARMTVNRALRELTAEQVLTRTRGSGTYVA	GCGAGACATGTCTAGACAGAAAACCC			AGACATGTCTAGACAGAAAA
HutC_BMU3	PIYQEIKDFILARIHAGEWAEGDQVPSENELAREFNVARMTVNRALRELTAEQVLTRTRGSGTYVA	GGCAAAGTTGTATGTACAACTTCGGC			AAAGTTGTATGTACAACTTC
HutC_BMU3	PIYQEIKDFILARIHAGEWAEGDQVPSENELAREFNVARMTVNRALRELTAEQVLTRTRGSGTYVA	GCCGAAGTTGTACATACAACTTTGCC	Bmul_5005	Bmul_5005	GAAGTTGTACATACAACTTT
HutC_BMU3	PIYQEIKDFILARIHAGEWAEGDQVPSENELAREFNVARMTVNRALRELTAEQVLTRTRGSGTYVA	GGGTTTTCTGTCTAGACATGTCTCGC			TTTTCTGTCTAGACATGTCT
HutC_BMU3	PIYQEIKDFILARIHAGEWAEGDQVPSENELAREFNVARMTVNRALRELTAEQVLTRTRGSGTYVA	TCGAAGCTTGTCTATACTTGACGGCG			AAGCTTGTCTATACTTGACG
HutC_BPM	PAYQEIKDFILARIHAGEWAEGDQVPSENELAREFKVARMTVNRALRELTAEQVLTRIQGAGTFVA	CAAACAGTTGTCTATACAATTTTGAG	BURPS1710b_2795	BURPS1710b_A0830	ACAGTTGTCTATACAATTTT
HutC_BPM	PAYQEIKDFILARIHAGEWAEGDQVPSENELAREFKVARMTVNRALRELTAEQVLTRIQGAGTFVA	CGCCAAGTTGTCTATACAACTTCTCG	BURPS1710b_2795	BURPS1710b_1516	CAAGTTGTCTATACAACTTC
HutC_BPM	PAYQEIKDFILARIHAGEWAEGDQVPSENELAREFKVARMTVNRALRELTAEQVLTRIQGAGTFVA	AAACAAGTTGTCTATACAACATCGAA	BURPS1710b_2795	BURPS1710b_2796-2790	CAAGTTGTCTATACAACATC
HutC_BPM	PAYQEIKDFILARIHAGEWAEGDQVPSENELAREFKVARMTVNRALRELTAEQVLTRIQGAGTFVA	CCGAAACTTGTATAGACAGGACCCCT			AAACTTGTATAGACAGGACC
HutC_BPH1	PAYQGIKDFILARIHAGEWSEGHQVPSENELAREFNVARMTVNRALRELTAEQVLTRVQGSGTFVA	ATTGGACGTGTATATACAAGTTGTCG	Bphy_1813	Bphy_1814-1808	GGACGTGTATATACAAGTTG
HutC_BPH1	PAYQGIKDFILARIHAGEWSEGHQVPSENELAREFNVARMTVNRALRELTAEQVLTRVQGSGTFVA	ATTCGAGTTGTATATACAAGATGATG			CGAGTTGTATATACAAGATG
HutC_BPH1	PAYQGIKDFILARIHAGEWSEGHQVPSENELAREFNVARMTVNRALRELTAEQVLTRVQGSGTFVA	CTCGAAATTGTATAGACAGGAACTCA			GAAATTGTATAGACAGGAAC
HutC_BPH2	PAYEQIKRYVIARIEEGVWKPGGLIPSEAELVKEFGVARMTVSRALRELTTERVLTRVQGSGTYVA	TGCAGACTTGTCTATACATGTCCGGC	Bphy_5105	Bphy_5100-5105	AGACTTGTCTATACATGTCC
HutC_BPH3	ARYEQVKQYIRSTIESGERRAGDRIPSELDLVESLGVSRMTVNRALRELTNEGLLTRVSGVGTFVA	CCCGAACATGTCTAGTCAGCTGCACC	Bphy_5106		GAACATGTCTAGTCAGCTGC
HutC_BPY1	PAYQGIKDFILARIHAGEWGEGDQVPSENELAREFNVARMTVNRALRELTSEQVLTRVQGSGTFVA	TTTGAGCGTGTATATACAAGTTGAGA	Bphyt_1531	Bphyt_1530-1536	GAGCGTGTATATACAAGTTG
HutC_BPY1	PAYQGIKDFILARIHAGEWGEGDQVPSENELAREFNVARMTVNRALRELTSEQVLTRVQGSGTFVA	AAACAAGTTGTATATACAAGCAGACG			CAAGTTGTATATACAAGCAG
HutC_BPY1	PAYQGIKDFILARIHAGEWGEGDQVPSENELAREFNVARMTVNRALRELTSEQVLTRVQGSGTFVA	TCTCAAATTGTATAGACAGGACGACA			CAAATTGTATAGACAGGACG
HutC_BPY2	PAYEQIKRYVIRRISEGDWKPGGLIPSETELVKEFGVARMTVSRALRELTTERVLTRVQGSGTFVA	CATCAACCTGTCTAGACAAAATAGCT	Bphyt_4839	Bphyt_4834-4839	CAACCTGTCTAGACAAAATA
HutC_BPY3	ARYEQVKSHIRQIIESGERRAGDRLPSELDLVATLGVSRMTVNRALRELAEEGLVTRVSGVGTFVA	TGCAGACTTGTCTATACAAATTAAGC	Bphyt_4840		AGACTTGTCTATACAAATTA
HutC_BTE	PAYQEIKDFILARIHAGEWAEGDQVPSENELARDFKVARMTVNRALRELTAEQVLTRIQGAGTFVA	AAACAAGTTGTCTATACAACATCGAG	BTH_I1821	BTH_I1820-1826	CAAGTTGTCTATACAACATC
HutC_BTE	PAYQEIKDFILARIHAGEWAEGDQVPSENELARDFKVARMTVNRALRELTAEQVLTRIQGAGTFVA	CGAAAACTTGTATAGACAGGACCCCT			AAACTTGTATAGACAGGACC
HutC_BTE	PAYQEIKDFILARIHAGEWAEGDQVPSENELARDFKVARMTVNRALRELTAEQVLTRIQGAGTFVA	CGCCAAGTTGTCTATACAACTTTTCG	BTH_I1821	BTH_I2854	CAAGTTGTCTATACAACTTT
HutC_BTE	PAYQEIKDFILARIHAGEWAEGDQVPSENELARDFKVARMTVNRALRELTAEQVLTRIQGAGTFVA	CAAACAGTTGTCTATACAATTTTGAG	BTH_I1821	BTH_II0628	ACAGTTGTCTATACAATTTT
HutC_BTE	PAYQEIKDFILARIHAGEWAEGDQVPSENELARDFKVARMTVNRALRELTAEQVLTRIQGAGTFVA	CGCAAAGTTGTACATACAACTTCGGC	BTH_I1821	BTH_II1410-1408	AAAGTTGTACATACAACTTC
HutC_BUR1	PVYQEIKDFILGRIHAGEWEEGDQVPSENELAREFKVARMTVNRALRELTAEQVLTRMKGAGTYVA	ATTTAAGTTGTCTATACAACTTGAAC	Bcep18194_A5481	Bcep18194_A4320	TAAGTTGTCTATACAACTTG
HutC_BUR1	PVYQEIKDFILGRIHAGEWEEGDQVPSENELAREFKVARMTVNRALRELTAEQVLTRMKGAGTYVA	TCGCAAGTTGTATATACAAGATCATC	Bcep18194_A5481	Bcep18194_A4383	CAAGTTGTATATACAAGATC
HutC_BUR1	PVYQEIKDFILGRIHAGEWEEGDQVPSENELAREFKVARMTVNRALRELTAEQVLTRMKGAGTYVA	ATACGGGTTGTCTAGACAAGTTGGCG	Bcep18194_A5481	Bcep18194_A5482-5476	CGGGTTGTCTAGACAAGTTG
HutC_BUR1	PVYQEIKDFILGRIHAGEWEEGDQVPSENELAREFKVARMTVNRALRELTAEQVLTRMKGAGTYVA	TCCGAACTTGTCTAGACAGGATTGCT			GAACTTGTCTAGACAGGATT
HutC_BUR1	PVYQEIKDFILGRIHAGEWEEGDQVPSENELAREFKVARMTVNRALRELTAEQVLTRMKGAGTYVA	AGCAATCCTGTCTAGACAAGTTCGGA	Bcep18194_A5481	Bcep18194_A5483	AATCCTGTCTAGACAAGTTC
HutC_BUR1	PVYQEIKDFILGRIHAGEWEEGDQVPSENELAREFKVARMTVNRALRELTAEQVLTRMKGAGTYVA	CGCCAACTTGTCTAGACAACCCGTAT			CAACTTGTCTAGACAACCCG
HutC_BUR2	APFQQIKTLVRQNVESGDWRPGDRIPSELDLAAQFGVARMTVNRALRELTEEGVLKRIAGVGTFVA	AATTGAGCGGTCTAGACTGCATCGCA	Bcep18194_B0075	Bcep18194_B0073-0074	TGAGCGGTCTAGACTGCATC
HutC_BUR3	PIYQEIKDFILARIHAGEWAEGDQVPSENELAREFNVARMTVNRALRELTAEQVLTRTRGSGTYVA	GGCAAAGTTGTATGTACAACTTGGAG	Bcep18194_B2386	Bcep18194_B2378-2375	AAAGTTGTATGTACAACTTG
HutC_BUR3	PIYQEIKDFILARIHAGEWAEGDQVPSENELAREFNVARMTVNRALRELTAEQVLTRTRGSGTYVA	CATTGCCAGGTCTAGACAAGTGAAAG			TGCCAGGTCTAGACAAGTGA
HutC_BVI1	APFQQIKTLVRRNVASGEWRTGERIPSELDLAARFGVARMTVNRALRELTEEGVLERISGVGTFVA	GTCCTAGTTGTATATACAACAATATC	Bcep1808_3731	Bcep1808_1206	CTAGTTGTATATACAACAAT
HutC_BVI2	PVYQEIKDFILGRIHAGEWAEGDQVPSENELAREFKVARMTVNRALRELAAEQVLTRMKGAGTYVA	ATTCGGGTTGTCTAGACAAGTCGCGA	Bcep1808_2246	Bcep1808_2247-2241	CGGGTTGTCTAGACAAGTCG
HutC_BVI3	PIYQEIKDFILARIHSGEWAEGDQVPSENELAREFNVARMTVNRALRELTAEQVLTRTRGSGTYVA	CCCGAACTTGTCTAGACAGGATTGCA	Bcep1808_4120		GAACTTGTCTAGACAGGATT
HutC_BVI4	PAYQQIKRYVVERIANGDWKPGGAIPTEAELVKEFGVARMTVSRALRELTAERVLTRIQGAGTFVE	TGCATGCTTGTATAGACAAATTCCTG	Bcep1808_5574	Bcep1808_5569-5574	ATGCTTGTATAGACAAATTC
HutC_BVI4	PAYQQIKRYVVERIANGDWKPGGAIPTEAELVKEFGVARMTVSRALRELTAERVLTRIQGAGTFVE	TCAAAATTTGTCTAGTCATCCTGCCG			AAATTTGTCTAGTCATCCTG
HutC_BXE1	PAYQGIKDFILARIHAGEWGEGDQVPSENELAREFNVARMTVNRALRELTSEQVLTRVQGSGTFVA	TTTTAAGGTGTATATACAAGTTAAGT	Bxe_A2946	Bxe_A2947-2941	TAAGGTGTATATACAAGTTA
HutC_BXE1	PAYQGIKDFILARIHAGEWGEGDQVPSENELAREFNVARMTVNRALRELTSEQVLTRVQGSGTFVA	AAACAAGTTGTATATACAAGAAGGCG			CAAGTTGTATATACAAGAAG
HutC_BXE1	PAYQGIKDFILARIHAGEWGEGDQVPSENELAREFNVARMTVNRALRELTSEQVLTRVQGSGTFVA	TCTCGAATTGTATAGACAGGACGACA			CGAATTGTATAGACAGGACG
HutC_BXE2	ARYEQVKSHIRHIIESGERHAGDRLPSELDLVATLGVSRMTVNRALRELAEEGLVTRVSGVGTFVA	CATCAACCTGTCTAGACAAAACAAGC	Bxe_B1823	Bxe_B1829-1824	CAACCTGTCTAGACAAAACA
HutC_BXE3	PAYEQIKRYVIRRISEGDWKPGGLIPSEAELVKEFGVARMTVSRALRELTTERVLTRVQGSGTFVA	TGCAGACTTGTCTATACAAATTAGGC	Bxe_B1824		AGACTTGTCTATACAAATTA
HutC_CTI1	PLYARVKQHISSRIADGSWPPHHRVPSETELVEALGVSRMTVHRALRELTAEGMLVRLQGVGTFVA	TACGCACTTGTATATACAGGAATATA	RALTA_A0655	RALTA_A0654-0652	GCACTTGTATATACAGGAAT
HutC_CTI2	ALYQQVKEYIARQIQSGAWQPGDRVPSEQELVNRFGVSRMTVNRALRELQEQGRVVRVAGVGTFVA	ACCTAAGCTGTATAGACAGGAACATA	RALTA_A2493	RALTA_A2492-2487	TAAGCTGTATAGACAGGAAC
HutC_CTI2	ALYQQVKEYIARQIQSGAWQPGDRVPSEQELVNRFGVSRMTVNRALRELQEQGRVVRVAGVGTFVA	CGTTGACTTGTATATACAGGCATTGT	RALTA_A2493	RALTA_A2496-2493	TGACTTGTATATACAGGCAT
HutC_CTI2	ALYQQVKEYIARQIQSGAWQPGDRVPSEQELVNRFGVSRMTVNRALRELQEQGRVVRVAGVGTFVA	CTTGATCCTGTCTATACAGCAACACA			GATCCTGTCTATACAGCAAC
HutC_CVI	PRYQRIKDYILSGIRDRHFLPGCKIPPELELARQFGVSRMTVNKAVRDLAEAGILLRFAGDGTYVA	AAGTAAACGGTATATACAATTGGCCT	CV0320	CV0321-0325	TAAACGGTATATACAATTGG
HutC_CVI	PRYQRIKDYILSGIRDRHFLPGCKIPPELELARQFGVSRMTVNKAVRDLAEAGILLRFAGDGTYVA	CGATTAATTGTATATACAAATAACCC			TTAATTGTATATACAAATAA
HutC_DAC	ALYQQVKDHVLRKIADGSLSAGERVPSEQELVQEFGVARMTANRALRELAEQGVIVRVAGVGSFVA	GCGCATATTGTATATACAGGCTTATA	Daci_0148	Daci_0094	CATATTGTATATACAGGCTT
HutC_DAC	ALYQQVKDHVLRKIADGSLSAGERVPSEQELVQEFGVARMTANRALRELAEQGVIVRVAGVGSFVA	CCCCAGGTTGTATGGACAAGCTTGGT	Daci_0148	Daci_0145-0148	CAGGTTGTATGGACAAGCTT
HutC_DAC	ALYQQVKDHVLRKIADGSLSAGERVPSEQELVQEFGVARMTANRALRELAEQGVIVRVAGVGSFVA	GGTAATCCTGTATATACATGTCCGGT			AATCCTGTATATACATGTCC
HutC_DAC	ALYQQVKDHVLRKIADGSLSAGERVPSEQELVQEFGVARMTANRALRELAEQGVIVRVAGVGSFVA	ATTGATATTGTATAGACAGGCATAGA	Daci_0148	Daci_0149-0156	GATATTGTATAGACAGGCAT
HutC_POL1	ARYQQVKDFVSRKIQDGTWKAGDRLPSEHELVVQFGLSRMTVNRALRELVEQGRIKRIAGVGSFVA	CGACAACTTGTATATACAGGACTAGA	Bpro_1044	Bpro_1043-1034	CAACTTGTATATACAGGACT
HutC_POL1	ARYQQVKDFVSRKIQDGTWKAGDRLPSEHELVVQFGLSRMTVNRALRELVEQGRIKRIAGVGSFVA	GGTTTACCTGTATATACAGGTTGCTC	Bpro_1044	Bpro_1047-1044	TTACCTGTATATACAGGTTG
HutC_POL1	ARYQQVKDFVSRKIQDGTWKAGDRLPSEHELVVQFGLSRMTVNRALRELVEQGRIKRIAGVGSFVA	AGAATACCTGTATAGACAGCGCATCA			ATACCTGTATAGACAGCGCA
HutC_POL2	PAYGQVKAFIKTRISAGTWRPGDPVPSEAVLMAQFGVSRMTVNRALRELMGEGLVTRIQGSGTFVA	TATTCGCTTGTATATACAAGTTGACG	Bpro_1165	Bpro_1158-1157	TCGCTTGTATATACAAGTTG
HutC_POL2	PAYGQVKAFIKTRISAGTWRPGDPVPSEAVLMAQFGVSRMTVNRALRELMGEGLVTRIQGSGTFVA	CGTCAACTTGTATATACAAGCGAATA	Bpro_1165	Bpro_1159	CAACTTGTATATACAAGCGA
HutC_POL2	PAYGQVKAFIKTRISAGTWRPGDPVPSEAVLMAQFGVSRMTVNRALRELMGEGLVTRIQGSGTFVA	ACACAAGTTGTATAGACAACTACGAT	Bpro_1165	Bpro_1164-1160	CAAGTTGTATAGACAACTAC
HutC_POL2	PAYGQVKAFIKTRISAGTWRPGDPVPSEAVLMAQFGVSRMTVNRALRELMGEGLVTRIQGSGTFVA	ATCGTAGTTGTCTATACAACTTGTGT	Bpro_1165	Bpro_1165-1166	GTAGTTGTCTATACAACTTG
HutC_REH	ALYQQVKEYIARQIQSGAWQPGDRVPSEQELVNRFGVSRMTVNRALRELQEQGRVVRVAGVGTFVA	TACATGCCTGTATATACAGGACTATA	H16_A3019	H16_A0695-0694	ATGCCTGTATATACAGGACT
HutC_REH	ALYQQVKEYIARQIQSGAWQPGDRVPSEQELVNRFGVSRMTVNRALRELQEQGRVVRVAGVGTFVA	CTCTAAGCTGTATAGACAGGAACATA	H16_A3019	H16_A3018-3013	TAAGCTGTATAGACAGGAAC
HutC_REH	ALYQQVKEYIARQIQSGAWQPGDRVPSEQELVNRFGVSRMTVNRALRELQEQGRVVRVAGVGTFVA	TTTTGTCCTGTCTATACAGCAGCACT	H16_A3019	H16_A3022-3019	TGTCCTGTCTATACAGCAGC
HutC_REH	ALYQQVKEYIARQIQSGAWQPGDRVPSEQELVNRFGVSRMTVNRALRELQEQGRVVRVAGVGTFVA	CGTTGACTTGTATATACAGGTACTGT			TGACTTGTATATACAGGTAC
HutC_REU1	PLYARVKQFISSKIADGSWPPHHRVPSETELVEELGVSRMTVNRALRELTADGMLVRMQGVGTFVA	TCTATGCTTGTATATACAACACTATA	Reut_A0895	Reut_A0896-0897	ATGCTTGTATATACAACACT
HutC_REU1	PLYARVKQFISSKIADGSWPPHHRVPSETELVEELGVSRMTVNRALRELTADGMLVRMQGVGTFVA	TCTATGCTTGTATATACAACACTATA	Reut_A0895	Reut_B5636-5638	ATGCTTGTATATACAACACT
HutC_REU2	ALYQQVKEYIARQIQSGAWQPGDRVPSEQELVTRFGVSRMTVNRALRELSEQGRVVRVAGVGTFVA	TTCTAAGCTGTATAGACAGGAACATA	Reut_A2717	Reut_A2716-2711	TAAGCTGTATAGACAGGAAC
HutC_REU2	ALYQQVKEYIARQIQSGAWQPGDRVPSEQELVTRFGVSRMTVNRALRELSEQGRVVRVAGVGTFVA	TCGACTCCTGTCTATACAGCAACCGG	Reut_A2717	Reut_A2720-2717	ACTCCTGTCTATACAGCAAC
HutC_REU2	ALYQQVKEYIARQIQSGAWQPGDRVPSEQELVTRFGVSRMTVNRALRELSEQGRVVRVAGVGTFVA	CGTTGACTTGTATATACAGGATTGTA			TGACTTGTATATACAGGATT
HutC_RME1	ALYRQVKEYIARQIQSGVWKPGDRVPSEQELVNRFSVSRMTVNRALRELSEQGRVVRVAGVGTFVA	GACTAACCTGTATAGACAGGCCCATA	Rmet_2856	Rmet_2855-2850	TAACCTGTATAGACAGGCCC
HutC_RME1	ALYRQVKEYIARQIQSGVWKPGDRVPSEQELVNRFSVSRMTVNRALRELSEQGRVVRVAGVGTFVA	TCGCTTGTTGTATATACAGCAATGGT	Rmet_2856	Rmet_2859-2856	CTTGTTGTATATACAGCAAT
HutC_RME1	ALYRQVKEYIARQIQSGVWKPGDRVPSEQELVNRFSVSRMTVNRALRELSEQGRVVRVAGVGTFVA	GTTTGACTTGTATATACAGCGTTGCT			TGACTTGTATATACAGCGTT
HutC_RME2	PLYLRLKQMITRQIDTGAWPAHHRVPSENELVEQFGASRMTINRALRELTAEGRLVRMQGVGTFVA	AATCAACTTGTCTATACAATACTGTA	Rmet_5049	Rmet_5048-5045	CAACTTGTCTATACAATACT
HutC_RPI	PAFQRIKEDILMRIRSGEWQEGEMIPGETTLAQTFGVSRMTVNRALRELTAEQILTRVQGLGTFVA	GTTCATGATGTATATACAACAACATA	Rpic_2882	Rpic_0834-0835	CATGATGTATATACAACAAC
HutC_RPI	PAFQRIKEDILMRIRSGEWQEGEMIPGETTLAQTFGVSRMTVNRALRELTAEQILTRVQGLGTFVA	GCCTAAGTTGTATATACAACATAAGA	Rpic_2882	Rpic_2881-2878	TAAGTTGTATATACAACATA
HutC_RPI	PAFQRIKEDILMRIRSGEWQEGEMIPGETTLAQTFGVSRMTVNRALRELTAEQILTRVQGLGTFVA	TCTTATGTTGTATATACAACTTAGGC	Rpic_2882	Rpic_2882	TATGTTGTATATACAACTTA
HutC_RSO	PAFQRIKEDILSRIRSGEWQEGEMIPGETTLAQTFDVSRMTVNRALRELTADQILTRVQGSGTFVA	GATTTATTTGTATATACAACATAGCA	RSc2648	RSc2647-2644	TTATTTGTATATACAACATA
HutC_RSO	PAFQRIKEDILSRIRSGEWQEGEMIPGETTLAQTFDVSRMTVNRALRELTADQILTRVQGSGTFVA	TGCTATGTTGTATATACAAATAAATC	RSc2648	RSc2648	TATGTTGTATATACAAATAA
HutC_RFR	PAYEHVKAFVKSKINLGAWRAGDPVPSESALQQQFGVSRMTVSRALRELVVEGVVTRVRGSGTVVA	AGTAAAGTTGTCTATACAACTTAGTC	Rfer_4157	Rfer_4161-4154	AAAGTTGTCTATACAACTTA
HutC_VEI	ALYEQVKDFIARRIQQGLWRTGDRLPSENELVSQFGISRMTVNRALRELVQQGRIVRVAGVGSFVA	GGTCAACCTGTATAGACAGGAATACA	Veis_3644	Veis_3641-3650	CAACCTGTATAGACAGGAAT
HutC_ABY	PLYQRVKQLISQKIYEGSWAVNKKIPSESELVNQLGCSRMTVNRALRELTTEGLLVRIQGVGSFVA	TATGTGGTTGTATATACATAGCATGT	ABAYE0073	ABAYE0073-0074	GTGGTTGTATATACATAGCA
HutC_ABY	PLYQRVKQLISQKIYEGSWAVNKKIPSESELVNQLGCSRMTVNRALRELTTEGLLVRIQGVGSFVA	TATATGGATGTATATACAAGTTAATA	ABAYE0073	ABAYE0075-0079	ATGGATGTATATACAAGTTA
HutC_ABY	PLYQRVKQLISQKIYEGSWAVNKKIPSESELVNQLGCSRMTVNRALRELTTEGLLVRIQGVGSFVA	AAATAACTTGTATATACATGTTTGTA	ABAYE0073	ABAYE2145	TAACTTGTATATACATGTTT
HutC_ABY	PLYQRVKQLISQKIYEGSWAVNKKIPSESELVNQLGCSRMTVNRALRELTTEGLLVRIQGVGSFVA	TTTGTATTTGTTTATACATAAATGGA			GTATTTGTTTATACATAAAT
HutC_AHA	ALYLQIKQHILDGIRERHYQAGDRIPTEAALCEQFAVSRMTVNKALRELVAEGWLVRTAGSGSFVA	CAGTTAATTGTATATACAAACTCTTT	AHA_0376	AHA_0377-0380	TTAATTGTATATACAAACTC
HutC_AMC	---MLIKTAILDAIERGEMKPGSQVPSENQLAQQHNVSRMTARRALSEMVDDGILMRSQGIGTFVS	AGTGTACTTGTGCATACTTGTATATA	MADE_03128	MADE_03128-03126	GTACTTGTGCATACTTGTAT
HutC_AMC	---MLIKTAILDAIERGEMKPGSQVPSENQLAQQHNVSRMTARRALSEMVDDGILMRSQGIGTFVS	TGCATACTTGTATATACAAGTATGCT			ATACTTGTATATACAAGTAT
HutC_AMC	---MLIKTAILDAIERGEMKPGSQVPSENQLAQQHNVSRMTARRALSEMVDDGILMRSQGIGTFVS	AGCATACTTGTATATACAAGTATGCA	MADE_03128	MADE_03129-03130	ATACTTGTATATACAAGTAT
HutC_AMC	---MLIKTAILDAIERGEMKPGSQVPSENQLAQQHNVSRMTARRALSEMVDDGILMRSQGIGTFVS	TATATACAAGTATGCACAAGTACACT			ATACAAGTATGCACAAGTAC
HutC_ASA	ALYLQIKQHILDGIRARHYQAGDRIPTEAALCEQFAVSRMTVNKALRELVAEGWLVRTAGSGSFVA	ACGAGCATTGTATATACAATTCGTTA	ASA_3956	ASA_2086	AGCATTGTATATACAATTCG
HutC_ASA	ALYLQIKQHILDGIRARHYQAGDRIPTEAALCEQFAVSRMTVNKALRELVAEGWLVRTAGSGSFVA	CAGTTAATTGTATATACATATTGTTT	ASA_3956	ASA_3955-3952	TTAATTGTATATACATATTG
HutC_ASA	ALYLQIKQHILDGIRARHYQAGDRIPTEAALCEQFAVSRMTVNKALRELVAEGWLVRTAGSGSFVA	TAAGATAATGTATATACATTTAGAGG			GATAATGTATATACATTTAG
HutC_CKO	PFYEKVKQTISDNIASGVWRPHDRIPSEAELVAQFGFSRMTINRALRELTDEGLLVRLQGVGTFVA	CGACAAGTTGTATAGACAAGTATATG	CKO_02358	CKO_02357-02356	CAAGTTGTATAGACAAGTAT
HutC_CKO	PFYEKVKQTISDNIASGVWRPHDRIPSEAELVAQFGFSRMTINRALRELTDEGLLVRLQGVGTFVA	AAAATAAATGTATAGACAACCCATGA	CKO_02358	CKO_02360-02358	ATAAATGTATAGACAACCCA
HutC_CKO	PFYEKVKQTISDNIASGVWRPHDRIPSEAELVAQFGFSRMTINRALRELTDEGLLVRLQGVGTFVA	CGCTGGTTTGTATATACAAGTAAATT	CKO_02358	CKO_02925-02931	TGGTTTGTATATACAAGTAA
HutC_CPS	AKYTMIKQYICEHIESGEWPQNAKVPSENELTQQFDVSRMTARRALQELTEQGILVRSQGAGTFVA	TCGCAACTTGTATATACAACTCTTGC	CPS_0910	CPS_0910-0908	CAACTTGTATATACAACTCT
HutC_CPS	AKYTMIKQYICEHIESGEWPQNAKVPSENELTQQFDVSRMTARRALQELTEQGILVRSQGAGTFVA	GCAAGAGTTGTATATACAAGTTGCGA	CPS_0910	CPS_0911	AGAGTTGTATATACAAGTTG
HutC_CPS	AKYTMIKQYICEHIESGEWPQNAKVPSENELTQQFDVSRMTARRALQELTEQGILVRSQGAGTFVA	CACCAAGTTGTATATACAATTTGATT	CPS_0910	CPS_4353-4352	CAAGTTGTATATACAATTTG
HutC_CPS	AKYTMIKQYICEHIESGEWPQNAKVPSENELTQQFDVSRMTARRALQELTEQGILVRSQGAGTFVA	GTGGAGCGGGTATATACATAAATTTT	CPS_0910	CPS_4933-4935	GAGCGGGTATATACATAAAT
HutC_EAM	PIYQRVKQAIVSQISEGVWQPNQRVPSESELVNELGVSRMTINRALRELTSEGYLMRMQGVGTFVA	TCGGTAGTTGTATAGACAAGAATATA	EAM_1255	EAM_1254-1253	GTAGTTGTATAGACAAGAAT
HutC_EAM	PIYQRVKQAIVSQISEGVWQPNQRVPSESELVNELGVSRMTINRALRELTSEGYLMRMQGVGTFVA	TATAGACAAGAATATACAAATGTGAT			AGACAAGAATATACAAATGT
HutC_EAM	PIYQRVKQAIVSQISEGVWQPNQRVPSESELVNELGVSRMTINRALRELTSEGYLMRMQGVGTFVA	ATCACATTTGTATATTCTTGTCTATA	EAM_1255	EAM_1255	ACATTTGTATATTCTTGTCT
HutC_EAM	PIYQRVKQAIVSQISEGVWQPNQRVPSESELVNELGVSRMTINRALRELTSEGYLMRMQGVGTFVA	TATATTCTTGTCTATACAACTACCGA			ATTCTTGTCTATACAACTAC
HutC_EAM	PIYQRVKQAIVSQISEGVWQPNQRVPSESELVNELGVSRMTINRALRELTSEGYLMRMQGVGTFVA	TATGTATATGTATATACAACCTCATT	EAM_1255	EAM_1257-1256	GTATATGTATATACAACCTC
HutC_EAM	PIYQRVKQAIVSQISEGVWQPNQRVPSESELVNELGVSRMTINRALRELTSEGYLMRMQGVGTFVA	AATGAGGTTGTATATACATATACATA	EAM_1255	EAM_1258-1259	GAGGTTGTATATACATATAC
HutC_ENT	PFYEKVKQAISEKIAAGVWKPHDRIPSEAELVAQFGFSRMTVNRALRELTDEGMLVRLQGVGTFVA	AAAATAAATGTCTATACAACTCATGA	Ent638_1262	Ent638_1260-1262	ATAAATGTCTATACAACTCA
HutC_ENT	PFYEKVKQAISEKIAAGVWKPHDRIPSEAELVAQFGFSRMTVNRALRELTDEGMLVRLQGVGTFVA	TGCGGGGTTGTCTATACAAGTATATC	Ent638_1262	Ent638_1263-1264	GGGGTTGTCTATACAAGTAT
HutC_ETA	PIYQRVKEAIVSQISEGVWQPNQRVPSESELVNELGVSRMTINRALRELTSEGYLMRMQGVGTFVA	TTTTTGGTTGTATAGACAAGATCGCT	ETA_22230	ETA_14450	TTGGTTGTATAGACAAGATC
HutC_ETA	PIYQRVKEAIVSQISEGVWQPNQRVPSESELVNELGVSRMTINRALRELTSEGYLMRMQGVGTFVA	AATGAGGTTGTATATACATATACATA	ETA_22230	ETA_22200-22190	GAGGTTGTATATACATATAC
HutC_ETA	PIYQRVKEAIVSQISEGVWQPNQRVPSESELVNELGVSRMTINRALRELTSEGYLMRMQGVGTFVA	TATGTATATGTATATACAACCTCATT	ETA_22230	ETA_22210-22220	GTATATGTATATACAACCTC
HutC_ETA	PIYQRVKEAIVSQISEGVWQPNQRVPSESELVNELGVSRMTINRALRELTSEGYLMRMQGVGTFVA	TTTACTCCTGTATAGACAAGTGTGTT	ETA_22230	ETA_22230	ACTCCTGTATAGACAAGTGT
HutC_ETA	PIYQRVKEAIVSQISEGVWQPNQRVPSESELVNELGVSRMTINRALRELTSEGYLMRMQGVGTFVA	TATAGTCTTGTCTATACAACCAGCAA			AGTCTTGTCTATACAACCAG
HutC_ETA	PIYQRVKEAIVSQISEGVWQPNQRVPSESELVNELGVSRMTINRALRELTSEGYLMRMQGVGTFVA	AACCCACATGTCTATACATATCGGAT			CCACATGTCTATACATATCG
HutC_ETA	PIYQRVKEAIVSQISEGVWQPNQRVPSESELVNELGVSRMTINRALRELTSEGYLMRMQGVGTFVA	TTGCTGGTTGTATAGACAAGACTATA	ETA_22230	ETA_22240-22250	CTGGTTGTATAGACAAGACT
HutC_ETA	PIYQRVKEAIVSQISEGVWQPNQRVPSESELVNELGVSRMTINRALRELTSEGYLMRMQGVGTFVA	ATCCGATATGTATAGACATGTGGGTT			CGATATGTATAGACATGTGG
HutC_ETA	PIYQRVKEAIVSQISEGVWQPNQRVPSESELVNELGVSRMTINRALRELTSEGYLMRMQGVGTFVA	AACACACTTGTCTATACAGGAGTAAA			ACACTTGTCTATACAGGAGT
HutC_HCH	PRFQQVKDFIVSGIESQRYVVGGRIPTEMQLAQQFQVSRMTVHKAIRDLVNEGRLVRYQGQGTFVN	CGAAAATTTGTATATACATTCAAAAT	HCH_04168	HCH_04169-04172	AAATTTGTATATACATTCAA
HutC_HCH	PRFQQVKDFIVSGIESQRYVVGGRIPTEMQLAQQFQVSRMTVHKAIRDLVNEGRLVRYQGQGTFVN	TCTTTAAATGTATATACATTTATAAA			TTAAATGTATATACATTTAT
HutC_ILO	NKFSKIKQHIYLKIESGEWPENHPVSSENALSAQFSVSRMTARRALQELADEGLVIRTQGSGTYVA	AATCTGCTTGTATATACAATTATTCT	IL2452	IL2452-2450	CTGCTTGTATATACAATTAT
HutC_ILO	NKFSKIKQHIYLKIESGEWPENHPVSSENALSAQFSVSRMTARRALQELADEGLVIRTQGSGTYVA	AGAATAATTGTATATACAAGCAGATT	IL2452	IL2453-2454	ATAATTGTATATACAAGCAG
HutC_KPN	PFYEKVKQAISEKIHSGVWRPHDRIPSEAELVAQFGFSRMTINRALRELTDEGLLVRLQGVGTFVA	AAAATAAATGTCTATACAACCCATGA	KPN_00794	KPN_00792-00794	ATAAATGTCTATACAACCCA
HutC_KPN	PFYEKVKQAISEKIHSGVWRPHDRIPSEAELVAQFGFSRMTINRALRELTDEGLLVRLQGVGTFVA	CGCATGCTTGTATAGACAAGTATATG	KPN_00794	KPN_00795-00797	ATGCTTGTATAGACAAGTAT
HutC_KPN	PFYEKVKQAISEKIHSGVWRPHDRIPSEAELVAQFGFSRMTINRALRELTDEGLLVRLQGVGTFVA	ATCGTTCTTGTATATACAAGCATTGA	KPN_00794	KPN_01285	GTTCTTGTATATACAAGCAT
HutC_KPN	PFYEKVKQAISEKIHSGVWRPHDRIPSEAELVAQFGFSRMTINRALRELTDEGLLVRLQGVGTFVA	TCAATGCTTGTATATACAAGAACGAT	KPN_00794	KPN_01286	ATGCTTGTATATACAAGAAC
HutC_MMW	PIYAKLKQAISLKISSGEWQTNQRIPSESEVVKALGVSRMTVNRALRELTAEGFLVRHQGLGTFVA	TTTTAATATGTATATACATGTTGGTA	Mmwyl1_3905	Mmwyl1_2465	TAATATGTATATACATGTTG
HutC_MMW	PIYAKLKQAISLKISSGEWQTNQRIPSESEVVKALGVSRMTVNRALRELTAEGFLVRHQGLGTFVA	TCATGCTATGTATAGACAACCTTTCT			TGCTATGTATAGACAACCTT
HutC_MMW	PIYAKLKQAISLKISSGEWQTNQRIPSESEVVKALGVSRMTVNRALRELTAEGFLVRHQGLGTFVA	AAATATAATGTATATACAAGTATGTT	Mmwyl1_3905	Mmwyl1_3902-3899	TATAATGTATATACAAGTAT
HutC_MMW	PIYAKLKQAISLKISSGEWQTNQRIPSESEVVKALGVSRMTVNRALRELTAEGFLVRHQGLGTFVA	GGGGTAATTGTATATACATGTTCGTT			GTAATTGTATATACATGTTC
HutC_MMW	PIYAKLKQAISLKISSGEWQTNQRIPSESEVVKALGVSRMTVNRALRELTAEGFLVRHQGLGTFVA	AACGAACATGTATATACAATTACCCC	Mmwyl1_3905	Mmwyl1_3903-3904	GAACATGTATATACAATTAC
HutC_MMW	PIYAKLKQAISLKISSGEWQTNQRIPSESEVVKALGVSRMTVNRALRELTAEGFLVRHQGLGTFVA	AACATACTTGTATATACATTATATTT			ATACTTGTATATACATTATA
HutC_MMW	PIYAKLKQAISLKISSGEWQTNQRIPSESEVVKALGVSRMTVNRALRELTAEGFLVRHQGLGTFVA	TTTCTAGATGTATAGACAAGTTGATT	Mmwyl1_3905	Mmwyl1_3905	CTAGATGTATAGACAAGTTG
HutC_PAE	PLYARVKQMIVSQIQSGAWPPHHRVPSESELVSQLGFSRMTINRALRELTSDGLLVRMQGVGTFVA	CTTATACTTGTATGTACAAGCATAGA	PA5105	PA5100-5091	ATACTTGTATGTACAAGCAT
HutC_PAE	PLYARVKQMIVSQIQSGAWPPHHRVPSESELVSQLGFSRMTINRALRELTSDGLLVRMQGVGTFVA	GTTTTATTTGTATATACATATACAGA	PA5105	PA5105-5103	TTATTTGTATATACATATAC
HutC_PAE	PLYARVKQMIVSQIQSGAWPPHHRVPSESELVSQLGFSRMTINRALRELTSDGLLVRMQGVGTFVA	TCTGTATATGTATATACAAATAAAAC	PA5105	PA5106	GTATATGTATATACAAATAA
HutC_PAT	PRYVLIKSAIIDKIESGKMKPGDKVGSENQLAETFQVSRMTARRALTELVDEGVLARSQGVGTFVS	AATAAACTTGTATATACAAGTATGTA	Patl_1020	Patl_1019-1018	AAACTTGTATATACAAGTAT
HutC_PAT	PRYVLIKSAIIDKIESGKMKPGDKVGSENQLAETFQVSRMTARRALTELVDEGVLARSQGVGTFVS	TATATACAAGTATGTACAAGTAAGCT			ATACAAGTATGTACAAGTAA
HutC_PAT	PRYVLIKSAIIDKIESGKMKPGDKVGSENQLAETFQVSRMTARRALTELVDEGVLARSQGVGTFVS	AGCTTACTTGTACATACTTGTATATA	Patl_1020	Patl_1020-1022	TTACTTGTACATACTTGTAT
HutC_PAT	PRYVLIKSAIIDKIESGKMKPGDKVGSENQLAETFQVSRMTARRALTELVDEGVLARSQGVGTFVS	TACATACTTGTATATACAAGTTTATT			ATACTTGTATATACAAGTTT
HutC_PEN	PLYARVKQMIIQQIESGSWPPHHRVPSESELVNELGFSRMTINRALRELTAEGLLVRMQGVGTFVA	ACCAGACTTGTATATACATGCTCATA	PSEEN5099	PSEEN3026	AGACTTGTATATACATGCTC
HutC_PEN	PLYARVKQMIIQQIESGSWPPHHRVPSESELVNELGFSRMTINRALRELTAEGLLVRMQGVGTFVA	CCTATGCTTGTACATACAAGTAAAGA	PSEEN5099	PSEEN5097-5093	ATGCTTGTACATACAAGTAA
HutC_PEN	PLYARVKQMIIQQIESGSWPPHHRVPSESELVNELGFSRMTINRALRELTAEGLLVRMQGVGTFVA	GTTCAACTTGTATATACATATACAGC	PSEEN5099	PSEEN5099-5098	CAACTTGTATATACATATAC
HutC_PEN	PLYARVKQMIIQQIESGSWPPHHRVPSESELVNELGFSRMTINRALRELTAEGLLVRMQGVGTFVA	GCTGTATATGTATATACAAGTTGAAC	PSEEN5099	PSEEN5100	GTATATGTATATACAAGTTG
HutC_PFL	PLYARVKQMITQQIESGNWPPHYRVPSESELVNQLGFSRMTINRALREMTAEGMLVRMQGVGTFVA	TCTGTATATGTATATACAAATAACAA	PFL_0399	PFL_0398	GTATATGTATATACAAATAA
HutC_PFL	PLYARVKQMITQQIESGNWPPHYRVPSESELVNQLGFSRMTINRALREMTAEGMLVRMQGVGTFVA	TTGTTATTTGTATATACATATACAGA	PFL_0399	PFL_0399-0400	TTATTTGTATATACATATAC
HutC_PFL	PLYARVKQMITQQIESGNWPPHYRVPSESELVNQLGFSRMTINRALREMTAEGMLVRMQGVGTFVA	CATATGCTTGTATGTACAAGTAAATA	PFL_0399	PFL_0401-0410	ATGCTTGTATGTACAAGTAA
HutC_PFL	PLYARVKQMITQQIESGNWPPHYRVPSESELVNQLGFSRMTINRALREMTAEGMLVRMQGVGTFVA	CGCTTGATTGCATATGCTTGTATGTA			TTGATTGCATATGCTTGTAT
HutC_PHA	PKFAQIKQFIVDKISSATWQENQRVPSENELSNQFSVSRMTARRALSELTEAGILTRSQGLGTFVA	AATTACCTTGTATATACAAGATGGGT	PSHAa2738	PSHAa2737	TACCTTGTATATACAAGATG
HutC_PHA	PKFAQIKQFIVDKISSATWQENQRVPSENELSNQFSVSRMTARRALSELTEAGILTRSQGLGTFVA	ACCCATCTTGTATATACAAGGTAATT	PSHAa2738	PSHAa2738-2740	CATCTTGTATATACAAGGTA
HutC_PIN	PRYIQIREFINAKISSNVWPVGSKIPTEMALTEQFGVSRMTVNKAIRDLVTAGLLKRTARVGTFVC	AATCTAATTGTATATACATTTAAACA	Ping_1033	Ping_1032-1029	CTAATTGTATATACATTTAA
HutC_PIN	PRYIQIREFINAKISSNVWPVGSKIPTEMALTEQFGVSRMTVNKAIRDLVTAGLLKRTARVGTFVC	AGATTATTTGTATAGTCAATTAATTA	Ping_1033	Ping_1033	TTATTTGTATAGTCAATTAA
HutC_PIN	PRYIQIREFINAKISSNVWPVGSKIPTEMALTEQFGVSRMTVNKAIRDLVTAGLLKRTARVGTFVC	TACTATTGTGTATATACAATTATTTT	Ping_1033	Ping_1950	TATTGTGTATATACAATTAT
HutC_PIN	PRYIQIREFINAKISSNVWPVGSKIPTEMALTEQFGVSRMTVNKAIRDLVTAGLLKRTARVGTFVC	CACTTAAATGTATACACATTTTATTG			TTAAATGTATACACATTTTA
HutC_PLU	PLYAKVKQSIIEKIYTGEWKSNDRVPSEAELVKQFNCSRMTANRALRELTAEGLLVRLQGVGSFVA	TGATCTATTGAATATACATGTATATA	plu3195	plu3193-3191	TCTATTGAATATACATGTAT
HutC_PLU	PLYAKVKQSIIEKIYTGEWKSNDRVPSEAELVKQFNCSRMTANRALRELTAEGLLVRLQGVGSFVA	AATATACATGTATATACAACTATACA			ATACATGTATATACAACTAT
HutC_PLU	PLYAKVKQSIIEKIYTGEWKSNDRVPSEAELVKQFNCSRMTANRALRELTAEGLLVRLQGVGSFVA	AAAATAAATGTATATACAATTAAAAA	plu3195	plu3197-3195	ATAAATGTATATACAATTAA
HutC_PMY	PRYKAIEDFLLERIHGGAYPVNHQIPPEEQLARDFSVSRMTANKAIQNLVQKGYLVRQAGLGTFVT	TCTCCAAATGTATATACATGGTCAGT	Pmen_4068	Pmen_4073-4068	CCAAATGTATATACATGGTC
HutC_PMY	PRYKAIEDFLLERIHGGAYPVNHQIPPEEQLARDFSVSRMTANKAIQNLVQKGYLVRQAGLGTFVT	GCTCATATTGTATATACAAAACAAGC			CATATTGTATATACAAAACA
HutC_PMY	PRYKAIEDFLLERIHGGAYPVNHQIPPEEQLARDFSVSRMTANKAIQNLVQKGYLVRQAGLGTFVT	GCTTGTTTTGTATATACAATATGAGC	Pmen_4068	Pmen_4074	TGTTTTGTATATACAATATG
HutC_PMY	PRYKAIEDFLLERIHGGAYPVNHQIPPEEQLARDFSVSRMTANKAIQNLVQKGYLVRQAGLGTFVT	ACTGACCATGTATATACATTTGGAGA			GACCATGTATATACATTTGG
HutC_PPR	PRYLQIKQYLNDKIQTRTWPPGFKIPTEIELSEQFSVSRMTANKAIRDLVGDGLLKRTPRLGTFVC	CTTTTATTTGTATAGGCAATTATGGA	PBPRA2169	PBPRA2169	TTATTTGTATAGGCAATTAT
HutC_PPR	PRYLQIKQYLNDKIQTRTWPPGFKIPTEIELSEQFSVSRMTANKAIRDLVGDGLLKRTPRLGTFVC	TATTTATTTGTATATACATATTGCTT	PBPRA2169	PBPRA2170-2173	TTATTTGTATATACATATTG
HutC_PPU	PLYARVKQMIIQQIDNGSWPPHHRVPSESELVNELGFSRMTINRALRELTAEGLLVRMQGVGTFVA	TCCATGCTTGTACATACAAGTAAAGG	PP_5035	PP_5033-5029	ATGCTTGTACATACAAGTAA
HutC_PPU	PLYARVKQMIIQQIDNGSWPPHHRVPSESELVNELGFSRMTINRALRELTAEGLLVRMQGVGTFVA	TGTTAACTTGTATATACATATACAGG	PP_5035	PP_5035-5034	TAACTTGTATATACATATAC
HutC_PPU	PLYARVKQMIIQQIDNGSWPPHHRVPSESELVNELGFSRMTINRALRELTAEGLLVRMQGVGTFVA	CCTGTATATGTATATACAAGTTAACA	PP_5035	PP_5036	GTATATGTATATACAAGTTA
HutC_PST	PLYARVKHMIALQIQNGTWPPHHRVPSESELVTQLGFSRMTINRALRELTVEGLLVRMQGVGTFVA	TCTGTATATGTATATACAAATTACAG	PSPTO_5172	PSPTO_5171	GTATATGTATATACAAATTA
HutC_PST	PLYARVKHMIALQIQNGTWPPHHRVPSESELVTQLGFSRMTINRALRELTVEGLLVRMQGVGTFVA	CTGTAATTTGTATATACATATACAGA	PSPTO_5172	PSPTO_5172-5173	TAATTTGTATATACATATAC
HutC_PST	PLYARVKHMIALQIQNGTWPPHHRVPSESELVTQLGFSRMTINRALRELTVEGLLVRMQGVGTFVA	CATATGCTTGTATGTACAAGTAGAGA	PSPTO_5172	PSPTO_5270-5278	ATGCTTGTATGTACAAGTAG
HutC_PST	PLYARVKHMIALQIQNGTWPPHHRVPSESELVTQLGFSRMTINRALRELTVEGLLVRMQGVGTFVA	CTTTTGATTGCATATGCTTGTATGTA			TTGATTGCATATGCTTGTAT
HutC_SAZ	AKFAEIKEYIRRHIEAGEWEENTRVPSENQLAEQFGCSRMTARRALTELVEAGVLERSQGLGTFVA	TCCAAACTTGTATATACAAGTAGATA	Sama_0081	Sama_0080	AAACTTGTATATACAAGTAG
HutC_SAZ	AKFAEIKEYIRRHIEAGEWEENTRVPSENQLAEQFGCSRMTARRALTELVEAGVLERSQGLGTFVA	TATATACAAGTAGATACTGGCTGATT			ATACAAGTAGATACTGGCTG
HutC_SAZ	AKFAEIKEYIRRHIEAGEWEENTRVPSENQLAEQFGCSRMTARRALTELVEAGVLERSQGLGTFVA	TATCTACTTGTATATACAAGTTTGGA	Sama_0081	Sama_0081	CTACTTGTATATACAAGTTT
HutC_SAZ	AKFAEIKEYIRRHIEAGEWEENTRVPSENQLAEQFGCSRMTARRALTELVEAGVLERSQGLGTFVA	AATCAGCCAGTATCTACTTGTATATA			CAGCCAGTATCTACTTGTAT
HutC_SBL	PKFAEIKQYIISSIESGEWEENARVPSENQLADLFTCSRMTARRALTELTDSGVLERAQGLGTFVA	AGCTAGCTTGTATTTACTTGTATATA	Sbal_4253	Sbal_4253-4251	TAGCTTGTATTTACTTGTAT
HutC_SBL	PKFAEIKQYIISSIESGEWEENARVPSENQLADLFTCSRMTARRALTELTDSGVLERAQGLGTFVA	TATTTACTTGTATATACAAGCTAGGA			TTACTTGTATATACAAGCTA
HutC_SBL	PKFAEIKQYIISSIESGEWEENARVPSENQLADLFTCSRMTARRALTELTDSGVLERAQGLGTFVA	TCCTAGCTTGTATATACAAGTAAATA	Sbal_4253	Sbal_4254	TAGCTTGTATATACAAGTAA
HutC_SBL	PKFAEIKQYIISSIESGEWEENARVPSENQLADLFTCSRMTARRALTELTDSGVLERAQGLGTFVA	TATATACAAGTAAATACAAGCTAGCT			ATACAAGTAAATACAAGCTA
HutC_SDN	PIFAQIKQHIIANIENGAWQEDDKVPSENQLASQFSCSRMTARRAVTELVEQGILERSQGLGTFVS	TCCTACCTTGTATATACAAGCCAAAA	Sden_0082	Sden_0081	TACCTTGTATATACAAGCCA
HutC_SDN	PIFAQIKQHIIANIENGAWQEDDKVPSENQLASQFSCSRMTARRAVTELVEQGILERSQGLGTFVS	TTTTGGCTTGTATATACAAGGTAGGA	Sden_0082	Sden_0082-0084	TGGCTTGTATATACAAGGTA
HutC_SFR	AKFAQIKQFILSRIETGEWQENDRVPSENQLTELFACSRMTARRALTELVESGVLERTQGVGTFVA	TTTTAACTTGTATATACAAGGTAGGA	Sfri_3954	Sfri_3954-3952	TAACTTGTATATACAAGGTA
HutC_SFR	AKFAQIKQFILSRIETGEWQENDRVPSENQLTELFACSRMTARRALTELVESGVLERTQGVGTFVA	ACAATACTTGTTTTAACTTGTATATA			ATACTTGTTTTAACTTGTAT
HutC_SFR	AKFAQIKQFILSRIETGEWQENDRVPSENQLTELFACSRMTARRALTELVESGVLERTQGVGTFVA	TCCTACCTTGTATATACAAGTTAAAA	Sfri_3954	Sfri_3955	TACCTTGTATATACAAGTTA
HutC_SFR	AKFAQIKQFILSRIETGEWQENDRVPSENQLTELFACSRMTARRALTELVESGVLERTQGVGTFVA	TATATACAAGTTAAAACAAGTATTGT			ATACAAGTTAAAACAAGTAT
HutC_SHL	PKFEEIKQYILAQIESGEWAEDSRVPSENQLAELFNCSRMTARRGLTELTESGVLERSQGLGTFVA	TATATACAAGTAAATACAAGCGGGCT	Shal_0072	Shal_0071	ATACAAGTAAATACAAGCGG
HutC_SHL	PKFEEIKQYILAQIESGEWAEDSRVPSENQLAELFNCSRMTARRGLTELTESGVLERSQGLGTFVA	TCCTAGCTTGTATATACAAGTAAATA			TAGCTTGTATATACAAGTAA
HutC_SHL	PKFEEIKQYILAQIESGEWAEDSRVPSENQLAELFNCSRMTARRGLTELTESGVLERSQGLGTFVA	AGCCCGCTTGTATTTACTTGTATATA	Shal_0072	Shal_0072-0074	CCGCTTGTATTTACTTGTAT
HutC_SHL	PKFEEIKQYILAQIESGEWAEDSRVPSENQLAELFNCSRMTARRGLTELTESGVLERSQGLGTFVA	TATTTACTTGTATATACAAGCTAGGA			TTACTTGTATATACAAGCTA
HutC_SHN	PKFAEIKQYIIGCIESGEWEENARVPSENQLAELFVCSRMTARRALTELTDNGVLERSQGLGTFVA	TCCTAGCTTGTATATACAAGTAAATA	Shewana3_0099	Shewana3_0098	TAGCTTGTATATACAAGTAA
HutC_SHN	PKFAEIKQYIIGCIESGEWEENARVPSENQLAELFVCSRMTARRALTELTDNGVLERSQGLGTFVA	TATATACAAGTAAATACAAGCTAGCT			ATACAAGTAAATACAAGCTA
HutC_SHN	PKFAEIKQYIIGCIESGEWEENARVPSENQLAELFVCSRMTARRALTELTDNGVLERSQGLGTFVA	AGCTAGCTTGTATTTACTTGTATATA	Shewana3_0099	Shewana3_0099-0101	TAGCTTGTATTTACTTGTAT
HutC_SHN	PKFAEIKQYIIGCIESGEWEENARVPSENQLAELFVCSRMTARRALTELTDNGVLERSQGLGTFVA	TATTTACTTGTATATACAAGCTAGGA			TTACTTGTATATACAAGCTA
HutC_SLO	PKFAEIKQFILTKVESGEWQQHSRVPSENQLAELFDCSRMTARRALTELTESGVLERSQGLGTFVA	AGCTAGCTTGTATTTACTTGTATATA	Shew_3758	Shew_3758-3756	TAGCTTGTATTTACTTGTAT
HutC_SLO	PKFAEIKQFILTKVESGEWQQHSRVPSENQLAELFDCSRMTARRALTELTESGVLERSQGLGTFVA	TATTTACTTGTATATACAAGCTAGGA			TTACTTGTATATACAAGCTA
HutC_SLO	PKFAEIKQFILTKVESGEWQQHSRVPSENQLAELFDCSRMTARRALTELTESGVLERSQGLGTFVA	TCCTAGCTTGTATATACAAGTAAATA	Shew_3758	Shew_3759	TAGCTTGTATATACAAGTAA
HutC_SLO	PKFAEIKQFILTKVESGEWQQHSRVPSENQLAELFDCSRMTARRALTELTESGVLERSQGLGTFVA	TATATACAAGTAAATACAAGCTAGCT			ATACAAGTAAATACAAGCTA
HutC_SMT	TLNQRIRSDLESRILSGEWAPGFRIPYEHELMEQYGCSRMTVNKVLTALAESGMIERRRRAGSFVA	TGCTTATATGTCTATACAATATAGGT	Smal_2547	Smal_2548-2547	TTATATGTCTATACAATATA
HutC_SMT	TLNQRIRSDLESRILSGEWAPGFRIPYEHELMEQYGCSRMTVNKVLTALAESGMIERRRRAGSFVA	ACCTATATTGTATAGACATATAAGCA	Smal_2547	Smal_2549-2552	TATATTGTATAGACATATAA
HutC_SON	PKFAEIKQYITGCIESGEWEENARVPSENQLAELFVCSRMTARRALTELTDNGVLERSQGLGTFVA	TCCTAGCTTGTATATACAAGTAAATA	SO0096	SO0095	TAGCTTGTATATACAAGTAA
HutC_SON	PKFAEIKQYITGCIESGEWEENARVPSENQLAELFVCSRMTARRALTELTDNGVLERSQGLGTFVA	TATATACAAGTAAATACAAGCTAGCT			ATACAAGTAAATACAAGCTA
HutC_SON	PKFAEIKQYITGCIESGEWEENARVPSENQLAELFVCSRMTARRALTELTDNGVLERSQGLGTFVA	AGCTAGCTTGTATTTACTTGTATATA	SO0096	SO0096-0098	TAGCTTGTATTTACTTGTAT
HutC_SON	PKFAEIKQYITGCIESGEWEENARVPSENQLAELFVCSRMTARRALTELTDNGVLERSQGLGTFVA	TATTTACTTGTATATACAAGCTAGGA			TTACTTGTATATACAAGCTA
HutC_SPC	PKFAEIKQYIISSIESGEWEEHARVPSENQLADLFTCSRMTARRALTELTDSGVLERSQGLGTFVA	TCCTAGCTTGTATATACAAGTAAATA	Sputcn32_0078	Sputcn32_0077	TAGCTTGTATATACAAGTAA
HutC_SPC	PKFAEIKQYIISSIESGEWEEHARVPSENQLADLFTCSRMTARRALTELTDSGVLERSQGLGTFVA	TATATACAAGTAAATACAAGCCAGCT			ATACAAGTAAATACAAGCCA
HutC_SPC	PKFAEIKQYIISSIESGEWEEHARVPSENQLADLFTCSRMTARRALTELTDSGVLERSQGLGTFVA	AGCTGGCTTGTATTTACTTGTATATA	Sputcn32_0078	Sputcn32_0078-0080	TGGCTTGTATTTACTTGTAT
HutC_SPC	PKFAEIKQYIISSIESGEWEEHARVPSENQLADLFTCSRMTARRALTELTDSGVLERSQGLGTFVA	TATTTACTTGTATATACAAGCTAGGA			TTACTTGTATATACAAGCTA
HutC_SPE	PIYQRVKQAIVNQIRAGHWLPHQRVPSESELVAELGVSRMTINRALRELTTEGFLIRMQGVGTFVA	CATATGCTTGTACATACAAGTATATG	Spro_2078	Spro_0805-0799	ATGCTTGTACATACAAGTAT
HutC_SPE	PIYQRVKQAIVNQIRAGHWLPHQRVPSESELVAELGVSRMTINRALRELTTEGFLIRMQGVGTFVA	TTTTTAATTGTATATACAACCATGTG	Spro_2078	Spro_2077-2076	TTAATTGTATATACAACCAT
HutC_SPE	PIYQRVKQAIVNQIRAGHWLPHQRVPSESELVAELGVSRMTINRALRELTTEGFLIRMQGVGTFVA	CCCTTAGTTGTATATACATATACATA	Spro_2078	Spro_2078	TTAGTTGTATATACATATAC
HutC_SPE	PIYQRVKQAIVNQIRAGHWLPHQRVPSESELVAELGVSRMTINRALRELTTEGFLIRMQGVGTFVA	TATGTATATGTATATACAACTAAGGG	Spro_2078	Spro_2079-2080	GTATATGTATATACAACTAA
HutC_SPL	PKFEEIKQYILAQIESGEWAEDSRVPSENQLAELFNCSRMTARRALTELTESGVLERSQGLGTFVA	AGCTAGCTTGTGTTTACTTGTATATA	Spea_4170	Spea_4170-4168	TAGCTTGTGTTTACTTGTAT
HutC_SPL	PKFEEIKQYILAQIESGEWAEDSRVPSENQLAELFNCSRMTARRALTELTESGVLERSQGLGTFVA	TGTTTACTTGTATATACAAGCTAGGA			TTACTTGTATATACAAGCTA
HutC_SPL	PKFEEIKQYILAQIESGEWAEDSRVPSENQLAELFNCSRMTARRALTELTESGVLERSQGLGTFVA	TCCTAGCTTGTATATACAAGTAAACA	Spea_4170	Spea_4171	TAGCTTGTATATACAAGTAA
HutC_SPL	PKFEEIKQYILAQIESGEWAEDSRVPSENQLAELFNCSRMTARRALTELTESGVLERSQGLGTFVA	TATATACAAGTAAACACAAGCTAGCT			ATACAAGTAAACACAAGCTA
HutC_SSE	PKFAEIKQYILARIESGEWEEHSRVPSENQMAELFECSRMTARRALTELTDDGVLERSQGLGTFVA	ATCCAACTTGTATTTACTTGTATATA	Ssed_4448	Ssed_4448-4446	CAACTTGTATTTACTTGTAT
HutC_SSE	PKFAEIKQYILARIESGEWEEHSRVPSENQMAELFECSRMTARRALTELTDDGVLERSQGLGTFVA	TATTTACTTGTATATACAAGCTAGGA			TTACTTGTATATACAAGCTA
HutC_SSE	PKFAEIKQYILARIESGEWEEHSRVPSENQMAELFECSRMTARRALTELTDDGVLERSQGLGTFVA	TCCTAGCTTGTATATACAAGTAAATA	Ssed_4448	Ssed_4449	TAGCTTGTATATACAAGTAA
HutC_SSE	PKFAEIKQYILARIESGEWEEHSRVPSENQMAELFECSRMTARRALTELTDDGVLERSQGLGTFVA	TATATACAAGTAAATACAAGTTGGAT			ATACAAGTAAATACAAGTTG
HutC_STM	PFYETVKQDICKKIAGGVWQPHDRIPSEAELVAQYGFSRMTINRALRELTDEGWLVRLQGVGTFVA	AAAATAAATGTCTATACAACCCATGA	STM0789	STM0787-0791	ATAAATGTCTATACAACCCA
HutC_STY	PFYETVKQDICKKIAGGVWQPHDRIPSEAELVAQYGFSRMTINRALRELTDEGWLVRLQGVGTFVA	AAAATAAATGTCTATACAACTCATGA	STY0822	STY0820-0822	ATAAATGTCTATACAACTCA
HutC_STY	PFYETVKQDICKKIAGGVWQPHDRIPSEAELVAQYGFSRMTINRALRELTDEGWLVRLQGVGTFVA	TCTATTCTTGTGCTTACTTGTATAGA	STY0822	STY0823-0824	ATTCTTGTGCTTACTTGTAT
HutC_STY	PFYETVKQDICKKIAGGVWQPHDRIPSEAELVAQYGFSRMTINRALRELTDEGWLVRLQGVGTFVA	TGCTTACTTGTATAGATAAGTATATG			TTACTTGTATAGATAAGTAT
HutC_SWD	PKFAEIKQYILARIESGEWEEHTRVPSENQLAEQFECSRMTARRGLTELVESGVLERTQGLGTFVA	TTAAGTGTTGTATATACAAGTAGATT	Swoo_4839	Swoo_4838-4837	AGTGTTGTATATACAAGTAG
HutC_SWD	PKFAEIKQYILARIESGEWEEHTRVPSENQLAEQFECSRMTARRGLTELVESGVLERTQGLGTFVA	ATCCAACTTGTATTTACTTGTATATA	Swoo_4839	Swoo_4839	CAACTTGTATTTACTTGTAT
HutC_SWD	PKFAEIKQYILARIESGEWEEHTRVPSENQLAEQFECSRMTARRGLTELVESGVLERTQGLGTFVA	TATTTACTTGTATATACAAGCTAGGA			TTACTTGTATATACAAGCTA
HutC_SWD	PKFAEIKQYILARIESGEWEEHTRVPSENQLAEQFECSRMTARRGLTELVESGVLERTQGLGTFVA	TCCTAGCTTGTATATACAAGTAAATA	Swoo_4839	Swoo_4840	TAGCTTGTATATACAAGTAA
HutC_SWD	PKFAEIKQYILARIESGEWEEHTRVPSENQLAEQFECSRMTARRGLTELVESGVLERTQGLGTFVA	TATATACAAGTAAATACAAGTTGGAT			ATACAAGTAAATACAAGTTG
HutC_SWP	PKFEEIKQYILAQIESGQWAEDSRVPSENQLAELFGCSRMTARRGLTELTESGVLERSQGLGTFVA	TCCTAGCTTGTATATACAAGTAAATA	swp_0132	swp_0131	TAGCTTGTATATACAAGTAA
HutC_SWP	PKFEEIKQYILAQIESGQWAEDSRVPSENQLAELFGCSRMTARRGLTELTESGVLERSQGLGTFVA	TATATACAAGTAAATACAAGCTAGCT			ATACAAGTAAATACAAGCTA
HutC_SWP	PKFEEIKQYILAQIESGQWAEDSRVPSENQLAELFGCSRMTARRGLTELTESGVLERSQGLGTFVA	AGCTAGCTTGTATTTACTTGTATATA	swp_0132	swp_0132-0134	TAGCTTGTATTTACTTGTAT
HutC_SWP	PKFEEIKQYILAQIESGQWAEDSRVPSENQLAELFGCSRMTARRGLTELTESGVLERSQGLGTFVA	TATTTACTTGTATATACAAGCTAGGA			TTACTTGTATATACAAGCTA
HutC_VCH	PRYLQIKQFMLDNIESGRWPVGYRTPTELELTEQFGVSRMTVNKALRDLVSEGKLQRRPRLGTFVC	TATTTATTTGTATATACATTTGAAAT	VC1206	VC1205-1202	TTATTTGTATATACATTTGA
HutC_VCH	PRYLQIKQFMLDNIESGRWPVGYRTPTELELTEQFGVSRMTVNKALRDLVSEGKLQRRPRLGTFVC	AAATGATTTGTCTATGCAAATGATTT	VC1206	VC1206	TGATTTGTCTATGCAAATGA
HutC_VFM	PRYLLIKQYLNEKIQTRTWPIGYKIPTEIDLANEFSVSRMTANKAIKELVNEGLLERTPRLGTFVC	TATTTATTTGTATATACATATAGTTT	VFMJ11_A0504	VFMJ11_A0503-0500	TTATTTGTATATACATATAG
HutC_VFM	PRYLLIKQYLNEKIQTRTWPIGYKIPTEIDLANEFSVSRMTANKAIKELVNEGLLERTPRLGTFVC	CTTTTATTTGTATAGTCAATTTAAAA	VFMJ11_A0504	VFMJ11_A0504	TTATTTGTATAGTCAATTTA
HutC_VHA	PLYMQIKQFILDKIDSGEWMVGHRIATEIELTGQFGVSRMTVNKAIRDLVNEGKLQRRPRLGTFVC	TATTTATTTGTATATACATTTAAGAG	VIBHAR_02076	VIBHAR_02075-02072	TTATTTGTATATACATTTAA
HutC_VHA	PLYMQIKQFILDKIDSGEWMVGHRIATEIELTGQFGVSRMTVNKAIRDLVNEGKLQRRPRLGTFVC	GCACTATTTGTATAGTCAATTAAAAG	VIBHAR_02076	VIBHAR_02076	CTATTTGTATAGTCAATTAA
HutC_VPA	PLYMQIKQFILDKIDSGDWMVGQRIATEIELTEQFGVSRMTVNKAIRDLVNEGKLQRRPRLGTFVC	TATTTATTTGTATATACATTTAAAGA	VP1277	VP1276-1273	TTATTTGTATATACATTTAA
HutC_VPA	PLYMQIKQFILDKIDSGDWMVGQRIATEIELTEQFGVSRMTVNKAIRDLVNEGKLQRRPRLGTFVC	GCAGTATTTGTATAGTCAATTTAAAA	VP1277	VP1277	GTATTTGTATAGTCAATTTA
HutC_VSA	PRYQQIKQYLNEKIQTRDWPVGFKIPTEIELADEFSVSRMTANKAIKELVTEGLLQRTPRLGTFVC	CTTTTATTTGTATAGTCAATTTAATA	VSAL_II0704	VSAL_II0704	TTATTTGTATAGTCAATTTA
HutC_VSA	PRYQQIKQYLNEKIQTRDWPVGFKIPTEIELADEFSVSRMTANKAIKELVTEGLLQRTPRLGTFVC	TATTTATTTGTATATACATATTAACT	VSAL_II0704	VSAL_II0705-0708	TTATTTGTATATACATATTA
HutC_VSP	PLYLQIKQFIDDKISSGHWPVGYQITTELELTEQFNVSRMTVNKAIRDLVSEGKLIRKPRLGTFVC	TATTTATTTGTATATACATTTAATGT	VS_1220	VS_1219-1216	TTATTTGTATATACATTTAA
HutC_VSP	PLYLQIKQFIDDKISSGHWPVGYQITTELELTEQFNVSRMTVNKAIRDLVSEGKLIRKPRLGTFVC	ACTCTATTTGTATAGTCAAATAAGGT	VS_1220	VS_1220	CTATTTGTATAGTCAAATAA
HutC_VVU	PLYIQIKQFIETKIDSGEWHIGFKIATELELTEQFGVSRMTVNKAIRDLVNEGKLQRRPRLGTFVC	TATTTATTTGTATATACATTTAGTCA	VV1_2393	VV1_2392-2389	TTATTTGTATATACATTTAG
HutC_VVU	PLYIQIKQFIETKIDSGEWHIGFKIATELELTEQFGVSRMTVNKAIRDLVNEGKLQRRPRLGTFVC	GCACTATTTGTATAGTCAATTAGAGG	VV1_2393	VV1_2393	CTATTTGTATAGTCAATTAG
HutC_XAC	-MHQRIRQDLEQRIHSGDWPPGHRVPPEHELMAQYGCSRMTVNKVLGLLADAGMIERRRRTGSFVA	GAATCTATTGTATATACATATCAGAC	XAC1640	XAC1638-1635	TCTATTGTATATACATATCA
HutC_XAC	-MHQRIRQDLEQRIHSGDWPPGHRVPPEHELMAQYGCSRMTVNKVLGLLADAGMIERRRRTGSFVA	GTCTGATATGTATATACAATAGATTC	XAC1640	XAC1639-1640	TGATATGTATATACAATAGA
HutC_XCC	-MHQRIRQDLEQRIHSGDWPPGHRVPPEHELMAQYGCSRMTVNKVLGLLADAGMIERRRRTGSFVA	GACTCTATTGTATATACATATCAGAC	XCC1582	XCC1581-1577	TCTATTGTATATACATATCA
HutC_XCC	-MHQRIRQDLEQRIHSGDWPPGHRVPPEHELMAQYGCSRMTVNKVLGLLADAGMIERRRRTGSFVA	GTCTGATATGTATATACAATAGAGTC	XCC1582	XCC1580-1582	TGATATGTATATACAATAGA
HutC_XCV	TLHQRIRQDLEQRIHSGDWPPGHRVPPEHELMAQYGCSRMTVNKVLGLLADAGMIERRRRTGSFVA	GAACTTATTGTATATACATATCAGAC	XCV1682	XCV1679-1676	CTTATTGTATATACATATCA
HutC_XCV	TLHQRIRQDLEQRIHSGDWPPGHRVPPEHELMAQYGCSRMTVNKVLGLLADAGMIERRRRTGSFVA	GTCTGATATGTATATACAATAAGTTC	XCV1682	XCV1680-1682	TGATATGTATATACAATAAG
HutC_XOM	-MHQRIRQDLEQRIHSGDWPPGHRVPPEHELMAQYGCSRMTVNKVLGLLADAGMIERRRRTGSFVA	GTCTGATATGTATATACAATAAGTTC	XOO_2275	XOO_2276-2275	TGATATGTATATACAATAAG
HutC_XOM	-MHQRIRQDLEQRIHSGDWPPGHRVPPEHELMAQYGCSRMTVNKVLGLLADAGMIERRRRTGSFVA	GAACTTATTGTATATACATATCAGAC	XOO_2275	XOO_2277-2280	CTTATTGTATATACATATCA
HutC_YEN	PIYQRVKLAIIRQIRTGVWQPHQRVPSESELVAELGVSRMTINRALRELTSEGFLIRMQGVGTFVA	TGTGTATATGTATATACAAGTTAGTG	YE2460	YE2459-2458	GTATATGTATATACAAGTTA
HutC_YEN	PIYQRVKLAIIRQIRTGVWQPHQRVPSESELVAELGVSRMTINRALRELTSEGFLIRMQGVGTFVA	CACTAACTTGTATATACATATACACA	YE2460	YE2460	TAACTTGTATATACATATAC
HutC_YEN	PIYQRVKLAIIRQIRTGVWQPHQRVPSESELVAELGVSRMTINRALRELTSEGFLIRMQGVGTFVA	TCCATGATTGTATATACAACTTAATT	YE2460	YE2461-2462	ATGATTGTATATACAACTTA
HutC_YEN	PIYQRVKLAIIRQIRTGVWQPHQRVPSESELVAELGVSRMTINRALRELTSEGFLIRMQGVGTFVA	ATTGTACTTGTCTATACGAGTATATG	YE2460	YE4095-4093	GTACTTGTCTATACGAGTAT
HutC_YPK	PIYQRVKLAIIRQIRTGTWQPHQRVPSESELVTELGVSRMTINRALRELTNEGFLIRMQGVGTFVA	TGTGTATATGTATATACAAGTAAGCG	y2339	y2338-2337	GTATATGTATATACAAGTAA
HutC_YPK	PIYQRVKLAIIRQIRTGTWQPHQRVPSESELVTELGVSRMTINRALRELTNEGFLIRMQGVGTFVA	CGCTTACTTGTATATACATATACACA	y2339	y2339	TTACTTGTATATACATATAC
HutC_YPK	PIYQRVKLAIIRQIRTGTWQPHQRVPSESELVTELGVSRMTINRALRELTNEGFLIRMQGVGTFVA	TCCATGATTGTATATACAAGTTGATT	y2339	y2340-2341	ATGATTGTATATACAAGTTG
HutC_YPK	PIYQRVKLAIIRQIRTGTWQPHQRVPSESELVTELGVSRMTINRALRELTNEGFLIRMQGVGTFVA	ATTGTACTTGTCTATACAAGTATATG	y2339	y4038-4036	GTACTTGTCTATACAAGTAT
HutC_YPS	PIYQRVKLAIIRQIRTGTWQPHQRVPSESELVTELGVSRMTINRALRELTNEGFLIRMQGVGTFVA	TCCATGATTGTATATACAAGTTGATT	YPTB1967	YPTB1966-1965	ATGATTGTATATACAAGTTG
HutC_YPS	PIYQRVKLAIIRQIRTGTWQPHQRVPSESELVTELGVSRMTINRALRELTNEGFLIRMQGVGTFVA	CGCTTACTTGTATATACATATACACA	YPTB1967	YPTB1967	TTACTTGTATATACATATAC
HutC_YPS	PIYQRVKLAIIRQIRTGTWQPHQRVPSESELVTELGVSRMTINRALRELTNEGFLIRMQGVGTFVA	TGTGTATATGTATATACAAGTAAGCG	YPTB1967	YPTB1968-1969	GTATATGTATATACAAGTAA
HutC_YPS	PIYQRVKLAIIRQIRTGTWQPHQRVPSESELVTELGVSRMTINRALRELTNEGFLIRMQGVGTFVA	ATTGTACTTGTCTATACGAGTATATG	YPTB1967	YPTB3852-3850	GTACTTGTCTATACGAGTAT
HutC_NFA	AAYERVKQLIVSQIKGGRWREGDQIPSENQLVSALGLSRMTINRALRDLTAEGVLNRVMGVGTFVA	TATAGTCCTGTATATACAAGCAACTG	nfa12250	nfa12260-12250	AGTCCTGTATATACAAGCAA
HutC_NFA	AAYERVKQLIVSQIKGGRWREGDQIPSENQLVSALGLSRMTINRALRDLTAEGVLNRVMGVGTFVA	CAGTTGCTTGTATATACAGGACTATA	nfa12250	nfa12270	TTGCTTGTATATACAGGACT
HutC_NFA	AAYERVKQLIVSQIKGGRWREGDQIPSENQLVSALGLSRMTINRALRDLTAEGVLNRVMGVGTFVA	GACATTCCTGTATAGACAGGCTTATA	nfa12250	nfa12290-12280	ATTCCTGTATAGACAGGCTT
HutC_NFA	AAYERVKQLIVSQIKGGRWREGDQIPSENQLVSALGLSRMTINRALRDLTAEGVLNRVMGVGTFVA	TATAAGCCTGTCTATACAGGAATGTC	nfa12250	nfa12300-12320	AAGCCTGTCTATACAGGAAT
HutC_NFA	AAYERVKQLIVSQIKGGRWREGDQIPSENQLVSALGLSRMTINRALRDLTAEGVLNRVMGVGTFVA	TGACAGCCTGTCTATACAGGCATATA	nfa12250	nfa12330-122350	CAGCCTGTCTATACAGGCAT
HutC_NFA	AAYERVKQLIVSQIKGGRWREGDQIPSENQLVSALGLSRMTINRALRDLTAEGVLNRVMGVGTFVA	TCTATACAGGCATATACATATCTCCG			ATACAGGCATATACATATCT
IolR_AAU	PLYHQVVQGIEAAIHSGVLEPGSRLENEIDLAAQLNLSRPTMRKAMDELVRSGLLVRKRGVGTQVV	TGTAAGTTTGACCTTACATTTAGGCC	AAur_1996	AAur_1368	TTGACCTTACAT
IolR_AAU	PLYHQVVQGIEAAIHSGVLEPGSRLENEIDLAAQLNLSRPTMRKAMDELVRSGLLVRKRGVGTQVV	TGTTAGTATGACAGGACAAACTTAGG	AAur_1996	AAur_1976	ATGACAGGACAA
IolR_AAU	PLYHQVVQGIEAAIHSGVLEPGSRLENEIDLAAQLNLSRPTMRKAMDELVRSGLLVRKRGVGTQVV	TGTAAATATGTCAGTACAAACCTTTG	AAur_1996	AAur_1977-1983	ATGTCAGTACAA
IolR_AAU	PLYHQVVQGIEAAIHSGVLEPGSRLENEIDLAAQLNLSRPTMRKAMDELVRSGLLVRKRGVGTQVV	CAAACCTTTGACAGGACATTAAATCT			TTGACAGGACAT
IolR_AAU	PLYHQVVQGIEAAIHSGVLEPGSRLENEIDLAAQLNLSRPTMRKAMDELVRSGLLVRKRGVGTQVV	CGAATGATTGACAGGACATATGGACA	AAur_1996	AAur_1986-1984	TTGACAGGACAT
IolR_AAU	PLYHQVVQGIEAAIHSGVLEPGSRLENEIDLAAQLNLSRPTMRKAMDELVRSGLLVRKRGVGTQVV	TGTCCATATGTCCTGTCAATCATTCG	AAur_1996	AAur_1987	ATGTCCTGTCAA
IolR_AAU	PLYHQVVQGIEAAIHSGVLEPGSRLENEIDLAAQLNLSRPTMRKAMDELVRSGLLVRKRGVGTQVV	CATACTAATGTCAGGACAAACTATTG	AAur_1996	AAur_1988-1994	ATGTCAGGACAA
IolR_AAU	PLYHQVVQGIEAAIHSGVLEPGSRLENEIDLAAQLNLSRPTMRKAMDELVRSGLLVRKRGVGTQVV	GAGAACTATGTCCTATCAAGAGAACA	AAur_1996	AAur_1996-1995	ATGTCCTATCAA
IolR_ACE	PLYYQIAQQIEQAIERGELAPGTKLDNEIELADRLGLSRPTMRRAIQELVRKGLLVRKRGVGTQVV	CGTCAGAATGTCTTTACAAAATCTTG	Acel_1804	Acel_1803-1799	ATGTCTTTACAA
IolR_ACE	PLYYQIAQQIEQAIERGELAPGTKLDNEIELADRLGLSRPTMRRAIQELVRKGLLVRKRGVGTQVV	CAAGATTTTGTAAAGACATTCTGACG	Acel_1804	Acel_1804	TTGTAAAGACAT
IolR_ACE	PLYYQIAQQIEQAIERGELAPGTKLDNEIELADRLGLSRPTMRRAIQELVRKGLLVRKRGVGTQVV	CATAAAGATGTTATTACAAAGTCTTG	Acel_1804	Acel_1805-1812	ATGTTATTACAA
IolR_ACE	PLYYQIAQQIEQAIERGELAPGTKLDNEIELADRLGLSRPTMRRAIQELVRKGLLVRKRGVGTQVV	TATTACAAAGTCTTGACATGGCATCG			AAGTCTTGACAT
IolR_ACE	PLYYQIAQQIEQAIERGELAPGTKLDNEIELADRLGLSRPTMRRAIQELVRKGLLVRKRGVGTQVV	CGTAATATTGTCAGGTCTAACTGGAG	Acel_1804	Acel_1816-1813	TTGTCAGGTCTA
IolR_ART	PLYHQVVQGIESAIHTGLLPPGSRLENEIDLAAQLNLSRPTMRKAMDELVRSGLLVRKRGVGTQVV	TGCTAGCAGGTCAGGACAAACTATCG	Arth_0836	Arth_0819	AGGTCAGGACAA
IolR_ART	PLYHQVVQGIESAIHTGLLPPGSRLENEIDLAAQLNLSRPTMRKAMDELVRSGLLVRKRGVGTQVV	TGTAAATATGTCAGTACAAACCTTTG	Arth_0836	Arth_0820-0827	ATGTCAGTACAA
IolR_ART	PLYHQVVQGIESAIHTGLLPPGSRLENEIDLAAQLNLSRPTMRKAMDELVRSGLLVRKRGVGTQVV	CAAACCTTTGACAGGACAATAATTCT			TTGACAGGACAA
IolR_ART	PLYHQVVQGIESAIHTGLLPPGSRLENEIDLAAQLNLSRPTMRKAMDELVRSGLLVRKRGVGTQVV	CATCCTAATGTCAGGACAAACTATTG	Arth_0836	Arth_0830-0834	ATGTCAGGACAA
IolR_ART	PLYHQVVQGIESAIHTGLLPPGSRLENEIDLAAQLNLSRPTMRKAMDELVRSGLLVRKRGVGTQVV	AGGCAGTATGTCCTATCAAGAGAACA	Arth_0836	Arth_0836-0835	ATGTCCTATCAA
IolR_ART	PLYHQVVQGIESAIHTGLLPPGSRLENEIDLAAQLNLSRPTMRKAMDELVRSGLLVRKRGVGTQVV	TCGTTGTTTGTTCTAACATAAGGACA	Arth_0836	Arth_1058	TTGTTCTAACAT
IolR_BCV1	PLYEQVAAAISDAIHAGDVAVGTRLENEVAMARRLGISRPTARRALAELVEDGLLVRRRGAGTHVA	CTGGCAAATGTTCGGACAAATGGTGG	Bcav_0724	Bcav_0724	ATGTTCGGACAA
IolR_BCV1	PLYEQVAAAISDAIHAGDVAVGTRLENEVAMARRLGISRPTARRALAELVEDGLLVRRRGAGTHVA	CTAGCGCATGTCCGGACATTTCGGCG			ATGTCCGGACAT
IolR_BCV1	PLYEQVAAAISDAIHAGDVAVGTRLENEVAMARRLGISRPTARRALAELVEDGLLVRRRGAGTHVA	CGCCGAAATGTCCGGACATGCGCTAG	Bcav_0724	Bcav_0725-0731	ATGTCCGGACAT
IolR_BCV1	PLYEQVAAAISDAIHAGDVAVGTRLENEVAMARRLGISRPTARRALAELVEDGLLVRRRGAGTHVA	CCACCATTTGTCCGAACATTTGCCAG			TTGTCCGAACAT
IolR_BCV1	PLYEQVAAAISDAIHAGDVAVGTRLENEVAMARRLGISRPTARRALAELVEDGLLVRRRGAGTHVA	TCTCCCTTTGTCGTAACAAAGTCGTT	Bcav_0724	Bcav_2551-2555	TTGTCGTAACAA
IolR_BCV2	PLYFQLAEQLTSAITDGHAQPGDPFENEVAMSERLGLSRPTVRRAIHHLVDQGLLVRKRGLGTFVA	TGTCACATTGAGTTGACATGTTGCCT	Bcav_4190	Bcav_4190	TTGAGTTGACAT
IolR_CAF	PLYFQVAEQIAEAIRTGALQPGDQLDSEVQIAESLGLSRPTVRQAIGHLVDRGMIVRRRGVGTQIL	CAACCTGTTGTCCGGACATAGTGACC	Caci_1723	Caci_1723-1717	TTGTCCGGACAT
IolR_CAF	PLYFQVAEQIAEAIRTGALQPGDQLDSEVQIAESLGLSRPTVRQAIGHLVDRGMIVRRRGVGTQIL	GGTCACTATGTCCGGACAACAGGTTG	Caci_1723	Caci_1724	ATGTCCGGACAA
IolR_CAF	PLYFQVAEQIAEAIRTGALQPGDQLDSEVQIAESLGLSRPTVRQAIGHLVDRGMIVRRRGVGTQIL	TACGGACATATCCGGACATTGAGTTG	Caci_1723	Caci_4486-4495	ATATCCGGACAT
IolR_CAF	PLYFQVAEQIAEAIRTGALQPGDQLDSEVQIAESLGLSRPTVRQAIGHLVDRGMIVRRRGVGTQIL	CGTTAAAATGTCATAACATTCTGTTG			ATGTCATAACAT
IolR_CGB	PLYFQVAQRLEDGIRSGVLPPGARLENEISVAKHLNVSRPTVRRAIQEVVDKGLLVRRRGVGTQVV	AGTGATAATGTCAGATCAATAAAAGC	cg0196	cg0196	ATGTCAGATCAA
IolR_CGB	PLYFQVAQRLEDGIRSGVLPPGARLENEISVAKHLNVSRPTVRRAIQEVVDKGLLVRRRGVGTQVV	TGTTCAAATGTCCTAACACATTTACA			ATGTCCTAACAC
IolR_CGB	PLYFQVAQRLEDGIRSGVLPPGARLENEISVAKHLNVSRPTVRRAIQEVVDKGLLVRRRGVGTQVV	CGATCGCATGTCATGACAATAACACA			ATGTCATGACAA
IolR_CGB	PLYFQVAQRLEDGIRSGVLPPGARLENEISVAKHLNVSRPTVRRAIQEVVDKGLLVRRRGVGTQVV	TAACACATTGTCCTGACAAAGCAATA			TTGTCCTGACAA
IolR_CGB	PLYFQVAQRLEDGIRSGVLPPGARLENEISVAKHLNVSRPTVRRAIQEVVDKGLLVRRRGVGTQVV	TATTGCTTTGTCAGGACAATGTGTTA	cg0196	cg0197-0207	TTGTCAGGACAA
IolR_CGB	PLYFQVAQRLEDGIRSGVLPPGARLENEISVAKHLNVSRPTVRRAIQEVVDKGLLVRRRGVGTQVV	TGTGTTATTGTCATGACATGCGATCG			TTGTCATGACAT
IolR_CGB	PLYFQVAQRLEDGIRSGVLPPGARLENEISVAKHLNVSRPTVRRAIQEVVDKGLLVRRRGVGTQVV	TGTAAATGTGTTAGGACATTTGAACA			GTGTTAGGACAT
IolR_CGB	PLYFQVAQRLEDGIRSGVLPPGARLENEISVAKHLNVSRPTVRRAIQEVVDKGLLVRRRGVGTQVV	GCTTTTATTGATCTGACATTATCACT			TTGATCTGACAT
IolR_CGB	PLYFQVAQRLEDGIRSGVLPPGARLENEISVAKHLNVSRPTVRRAIQEVVDKGLLVRRRGVGTQVV	TGTTTAAATGTCCTGTCAATAGTTCA	cg0196	cg0210	ATGTCCTGTCAA
IolR_CGB	PLYFQVAQRLEDGIRSGVLPPGARLENEISVAKHLNVSRPTVRRAIQEVVDKGLLVRRRGVGTQVV	TGAACTATTGACAGGACATTTAAACA	cg0196	cg0211-0212	TTGACAGGACAT
IolR_CGB	PLYFQVAQRLEDGIRSGVLPPGARLENEISVAKHLNVSRPTVRRAIQEVVDKGLLVRRRGVGTQVV	GCTCGCATTGTCAGTGCATGCTACGA	cg0196	cg3390-3392	TTGTCAGTGCAT
IolR_CMI	PLYYQVANLLETAIHDGTLPAGARLENEIALGTRLGLSRPTIRRAIQDLVDKGLLVRRRGIGTQVV	TGTGCCTATGTCAGAACATGCGCTAC	CMM_0789	CMM_0774-0778	ATGTCAGAACAT
IolR_CMI	PLYYQVANLLETAIHDGTLPAGARLENEIALGTRLGLSRPTIRRAIQDLVDKGLLVRRRGIGTQVV	TGTCAGCATGTGTTGACAAACAACGT	CMM_0789	CMM_0792-0789	ATGTGTTGACAA
IolR_CMI	PLYYQVANLLETAIHDGTLPAGARLENEIALGTRLGLSRPTIRRAIQDLVDKGLLVRRRGIGTQVV	CGTACTATCGTCAGGACAAACATCCG	CMM_0789	CMM_0794-0793	TCGTCAGGACAA
IolR_KFL1	PLYHQLAEQLTAAITEGILRPGDPFENEVAMSDRLSLSRPTVRRAISELVNKGLLVRRRGIGTTVA	CGGGTAAAAGTCTTCACAAAAGTCCC	Kfla_1683	Kfla_0567-0563	AAGTCTTCACAA
IolR_KFL1	PLYHQLAEQLTAAITEGILRPGDPFENEVAMSDRLSLSRPTVRRAISELVNKGLLVRRRGIGTTVA	CAATAGTTTGTTAACACATTTTGACG	Kfla_1683	Kfla_1683	TTGTTAACACAT
IolR_KFL1	PLYHQLAEQLTAAITEGILRPGDPFENEVAMSDRLSLSRPTVRRAISELVNKGLLVRRRGIGTTVA	CGTCAAAATGTGTTAACAAACTATTG	Kfla_1683	Kfla_1684-1695	ATGTGTTAACAA
IolR_KFL2	PLYFQVAQRLQNLIESGQIPPGARLDNELVVAEQLGLSRPTVRQALQYLVEKGMLSRKRGVGTSVV	GGTCAATATGTCAAGACATAAGCATC	Kfla_3846	Kfla_3849	ATGTCAAGACAT
IolR_KFL2	PLYFQVAQRLQNLIESGQIPPGARLDNELVVAEQLGLSRPTVRQALQYLVEKGMLSRKRGVGTSVV	GCATTGTTAGTAAGGACATACTGATG			TAGTAAGGACAT
IolR_KRA	PLYFQVARQIEQAIEGGKLLPGSRLDNEIHLADQLGLSRPTMRRAIQQLVDKGLLVRKRGVGTQVV	TGACAGTTTGTCTGGACAAAGCCGGG	Krad_4060	Krad_1095	TTGTCTGGACAA
IolR_KRA	PLYFQVARQIEQAIEGGKLLPGSRLDNEIHLADQLGLSRPTMRRAIQQLVDKGLLVRKRGVGTQVV	GGTAAGTATGTAACGACAATCGCTTG	Krad_4060	Krad_4055-4050	ATGTAACGACAA
IolR_KRA	PLYFQVARQIEQAIEGGKLLPGSRLDNEIHLADQLGLSRPTMRRAIQQLVDKGLLVRKRGVGTQVV	GGTGCGTTTGTCCTGACAAAGCTTGA	Krad_4060	Krad_4059-4056	TTGTCCTGACAA
IolR_KRA	PLYFQVARQIEQAIEGGKLLPGSRLDNEIHLADQLGLSRPTMRRAIQQLVDKGLLVRKRGVGTQVV	TCAAGCTTTGTCAGGACAAACGCACC	Krad_4060	Krad_4060	TTGTCAGGACAA
IolR_KRA	PLYFQVARQIEQAIEGGKLLPGSRLDNEIHLADQLGLSRPTMRRAIQQLVDKGLLVRKRGVGTQVV	GGGATCTTTGTCTTGACATGCTCACG	Krad_4060	Krad_4061	TTGTCTTGACAT
IolR_LXE	PLYYQLTTRLEQAIREDVLPPGARLENEIALGHRLGLSRPTVRRAIQELVDKGLLVRRRGIGTQVV	TCTCCTAATGTCGGGACATAGTTACA	Lxx24260	Lxx16650	ATGTCGGGACAT
IolR_LXE	PLYYQLTTRLEQAIREDVLPPGARLENEIALGHRLGLSRPTVRRAIQELVDKGLLVRRRGIGTQVV	TGTATGGTTGTTCTGACAAACTCGCA	Lxx24260	Lxx24260	TTGTTCTGACAA
IolR_MSM	PLYFQVAQVFEKAILDGQLKPGDRFENELALASRLNLSRPTTRRAIQELVDKGLLVRKRGVGTQVV	CGTCAGAATGTATTGACATCGATTGC	MSMEG_4659	MSMEG_4647	ATGTATTGACAT
IolR_MSM	PLYFQVAQVFEKAILDGQLKPGDRFENELALASRLNLSRPTTRRAIQELVDKGLLVRKRGVGTQVV	AGTCCTAATGTCATAACAAAGTATTG	MSMEG_4659	MSMEG_4658-4656	ATGTCATAACAA
IolR_MSM	PLYFQVAQVFEKAILDGQLKPGDRFENELALASRLNLSRPTTRRAIQELVDKGLLVRKRGVGTQVV	CAAGACTTTGTTCTGACATTCTTACT	MSMEG_4659	MSMEG_4659	TTGTTCTGACAT
IolR_MSM	PLYFQVAQVFEKAILDGQLKPGDRFENELALASRLNLSRPTTRRAIQELVDKGLLVRKRGVGTQVV	CGTTCGTCTGTCAAGACTTTGTTCTG			CTGTCAAGACTT
IolR_MSM	PLYFQVAQVFEKAILDGQLKPGDRFENELALASRLNLSRPTTRRAIQELVDKGLLVRKRGVGTQVV	AGTAAGAATGTCAGAACAAAGTCTTG	MSMEG_4659	MSMEG_4661-4666	ATGTCAGAACAA
IolR_MSM	PLYFQVAQVFEKAILDGQLKPGDRFENELALASRLNLSRPTTRRAIQELVDKGLLVRKRGVGTQVV	CAGAACAAAGTCTTGACAGACGAACG			AAGTCTTGACAG
IolR_MVA	PLYYQLAQAIEAAIRGGELAPGDRFENELALAKRLTLSRPTTRRAIQELVDKGLLVRKRGVGTQVV	GGTCCTAATGTCAGGACAAAGTCTTG	Mvan_4015	Mvan_4011-4009	ATGTCAGGACAA
IolR_MVA	PLYYQLAQAIEAAIRGGELAPGDRFENELALAKRLTLSRPTTRRAIQELVDKGLLVRKRGVGTQVV	CAAGACTTTGTCCTGACATTAGGACC	Mvan_4015	Mvan_4012	TTGTCCTGACAT
IolR_MVA	PLYYQLAQAIEAAIRGGELAPGDRFENELALAKRLTLSRPTTRRAIQELVDKGLLVRKRGVGTQVV	CGGCGCCATGTCAAGACTTTGTCCTG	Mvan_4015	Mvan_4015	ATGTCAAGACTT
IolR_MVA	PLYYQLAQAIEAAIRGGELAPGDRFENELALAKRLTLSRPTTRRAIQELVDKGLLVRKRGVGTQVV	CAAGACTTTGTCCTGACATTCTATCT			TTGTCCTGACAT
IolR_MVA	PLYYQLAQAIEAAIRGGELAPGDRFENELALAKRLTLSRPTTRRAIQELVDKGLLVRKRGVGTQVV	AGATAGAATGTCAGGACAAAGTCTTG	Mvan_4015	Mvan_4016-4020	ATGTCAGGACAA
IolR_MVA	PLYYQLAQAIEAAIRGGELAPGDRFENELALAKRLTLSRPTTRRAIQELVDKGLLVRKRGVGTQVV	CAGGACAAAGTCTTGACATGGCGCCG			AAGTCTTGACAT
IolR_NMU	PLYYQVAQQIEHAINDGQLSPGDRLDNEISLAEQFGLSRPTMRRAIQELVDKGLLVRKRGVGTQVV	CACGAGTTTGTCTTGACAAGTGCGGG	Namu_4543	Namu_1848	TTGTCTTGACAA
IolR_NMU	PLYYQVAQQIEHAINDGQLSPGDRLDNEISLAEQFGLSRPTMRRAIQELVDKGLLVRKRGVGTQVV	CCCGACTTTGTCAGGACAAGCTGAGA	Namu_4543	Namu_3353-3352	TTGTCAGGACAA
IolR_NMU	PLYYQVAQQIEHAINDGQLSPGDRLDNEISLAEQFGLSRPTMRRAIQELVDKGLLVRKRGVGTQVV	TCTCAGCTTGTCCTGACAAAGTCGGG	Namu_4543	Namu_3354	TTGTCCTGACAA
IolR_NMU	PLYYQVAQQIEHAINDGQLSPGDRLDNEISLAEQFGLSRPTMRRAIQELVDKGLLVRKRGVGTQVV	CGTCAGAATGTCAGAACAAAGTATTG	Namu_4543	Namu_4537-4534	ATGTCAGAACAA
IolR_NMU	PLYYQVAQQIEHAINDGQLSPGDRLDNEISLAEQFGLSRPTMRRAIQELVDKGLLVRKRGVGTQVV	TGACTATATGTCCTATCAAAGTCTTG	Namu_4543	Namu_4542-4538	ATGTCCTATCAA
IolR_NMU	PLYYQVAQQIEHAINDGQLSPGDRLDNEISLAEQFGLSRPTMRRAIQELVDKGLLVRKRGVGTQVV	CAAGACTTTGATAGGACATATAGTCA	Namu_4543	Namu_4543	TTGATAGGACAT
IolR_NMU	PLYYQVAQQIEHAINDGQLSPGDRLDNEISLAEQFGLSRPTMRRAIQELVDKGLLVRKRGVGTQVV	TGCCATGATGTCAGGACATTTGAACA	Namu_4543	Namu_5196	ATGTCAGGACAT
[truncated: 381 more rows]

## Sheet: YtrA
	HTH domain amino acid sequences	Aligned binding motifs	TF genes	Regulated operons	Binding sites
[truncated: 294 more rows]
