# Supplementary material for: GntR Family of Bacterial Transcription Factors and Their DNA Binding Motifs: Structure, Positioning and Co-Evolution
Source: PLoS One. 2015 Jul 7;10(7):e0132618. doi: 10.1371/journal.pone.0132618 (PMC4494728; doi:10.1371/journal.pone.0132618)
Supplement: S2 File — Pairs which occur significantly more often than expected are colored red (strongly preferred) and yellow, those occurring less often than expected are colored blue (strongly avoided). (XLS) [file pone.0132618.s003.xls]

## Sheet: FadR
Number of nucleotide/ amino acid position	Counts (observed)																					Counts (expected)																					χ2
6/28	R	A	V	N	Q	P	E	D	S	T	M	H	I	K	L	G	Y	-	F	C	W	R	A	V	N	Q	P	E	D	S	T	M	H	I	K	L	G	Y	-	F	C	W	R	A	V	N	Q	P	E
T	24.9854	54.0204	29.2789	29.4916	22.6252	22.9043	21.6327	11.2184	18.4078	15.7518	9.3919	10.1028	8.45178	7.41689	5.69952	3.8355	1.91048	0.221945	0.0596169	0.0323218	0.0157725	122.394	34.332	17.5993	16.9286	15.2724	13.7528	12.3302	11.711	11.0606	10.5838	6.7777	6.20917	4.88046	4.77413	3.73916	2.66384	1.14899	1.04614	0.132097	0.0716173	0.0349479	77.5238	11.2908	7.75102	9.3232	3.53991	6.08962	7.01821
G	193.213	4.35299	0.156681	0.771825	1.56925	0.123297	0.28418	0.144737	0.190577	3.08289	2.50585	0.951193	0.119557	0.737692	0.16935	0.713029	0.0545807	0.665834	0.0596169	0.0323218	0.0157725	86.3746	24.2284	12.42	11.9467	10.7779	9.70548	8.70155	8.26458	7.80556	7.46908	4.78308	4.38187	3.44419	3.36915	2.63876	1.8799	0.810855	0.73827	0.0932218	0.050541	0.0246631	132.15	16.3045	12.1086	10.4529	7.86787	9.46045	8.14247
C	0.886704	2.83548	1.07733	0.148479	1.35455	1.67638	0.171126	9.17305	1.04449	0.135822	0.0573482	0.0775569	0.119557	0.231958	0.711908	0.130181	0.0545807	1.00076	0.0596169	0.0323218	0.0157725	8.64271	2.42431	1.24276	1.1954	1.07844	0.971137	0.870683	0.826959	0.78103	0.747361	0.478599	0.438453	0.344628	0.337119	0.264036	0.188104	0.0811347	0.0738719	0.00932784	0.00505717	0.00246781	6.96027	0.0697353	0.02202	0.916879	0.0706867	0.512145	0.562065
A	1.8669	0.768919	1.25828	0.148479	2.02158	0.123297	0.171126	0.605171	0.32426	0.135822	0.280342	0.0775569	0.119557	0.231958	0.16935	0.130181	0.0545807	0	0.0596169	0.0323218	0.0157725	3.54069	0.993176	0.509124	0.489722	0.44181	0.397849	0.356696	0.338783	0.319967	0.306174	0.196069	0.179623	0.141185	0.138109	0.108169	0.0770611	0.0332387	0.0302633	0.00382137	0.00207179	0.00101099	0.791244	0.0506364	1.10235	0.23778	5.64877	0.189466	0.0965421
-	0	0	0	0	0	0	0	0	0	0	0	0	0	0	0	0	0	0	0	0	0	0	0	0	0	0	0	0	0	0	0	0	0	0	0	0	0	0	0	0	0	0	0	0	0	0	0	0	0
6/40	P	S	T	V	A	I	G	L	C	-	Q	M	K	E	D	N	R	F	Y	H	W	P	S	T	V	A	I	G	L	C	-	Q	M	K	E	D	N	R	F	Y	H	W	P	S	T	V	A	I	G
T	170.534	11.3485	49.7512	35.3838	0.923889	16.9591	8.25011	0.176431	0.0482496	1.86163	0.0692467	1.49204	0.119382	0.107444	0.0951694	0.0919245	0.0851172	0.0604019	0.0459996	0.0391358	0.0126285	106.723	63.4079	49.1245	34.8518	18.2235	12.5035	5.15197	1.80717	1.2887	1.03123	0.963843	0.909961	0.264522	0.23807	0.210872	0.203682	0.188599	0.133836	0.101924	0.0867154	0.0279816	38.1535	42.742	0.00799489	0.00812047	16.4226	1.58778	1.86307
G	8.22104	101.071	32.3182	25.0426	31.3431	4.93205	0.147639	2.41708	2.18167	0	1.53224	0.0502238	0.119382	0.107444	0.0951694	0.0919245	0.0851172	0.0604019	0.0459996	0.0391358	0.0126285	75.3153	44.7475	34.6677	24.5953	12.8605	8.82381	3.6358	1.27534	0.909446	0.727749	0.680193	0.642168	0.186676	0.168009	0.148815	0.143741	0.133096	0.0944493	0.0719287	0.0611959	0.0197469	59.7706	70.895	0.15923	0.00813485	26.5623	1.71646	3.34651
C	11.3042	0.955222	6.34773	0.217918	0.245047	0.168423	0.755211	0.176431	0.0482496	0	0.0692467	0.0502238	0.119382	0.107444	0.0951694	0.0919245	0.0851172	0.0604019	0.0459996	0.0391358	0.0126285	7.5361	4.47747	3.46887	2.46102	1.28683	0.882916	0.3638	0.127611	0.0909998	0.0728191	0.0680606	0.0642558	0.0186789	0.0168111	0.0148905	0.0143828	0.0133177	0.00945067	0.00719724	0.0061233	0.00197589	1.8841	2.77081	2.38919	2.04448	0.843403	0.578198	0.421116
A	2.6024	1.092	0.265504	2.27198	0.386046	0.512296	0.147639	0.492451	0.0482496	0	0.0692467	0.0502238	0.119382	0.107444	0.0951694	0.0919245	0.0851172	0.0604019	0.0459996	0.0391358	0.0126285	3.08734	1.8343	1.4211	1.00821	0.527181	0.361707	0.149039	0.0522788	0.0372802	0.029832	0.0278826	0.0263239	0.00765224	0.00688704	0.00610024	0.00589225	0.0054559	0.00387169	0.00294852	0.00250855	0.000809468	0.0761703	0.300396	0.9397	1.58409	0.0377844	0.0626946	1.31561e-05
-	0	0	0	0	0	0	0	0	0	0	0	0	0	0	0	0	0	0	0	0	0	0	0	0	0	0	0	0	0	0	0	0	0	0	0	0	0	0	0	0	0	0	0	0	0	0	0	0	0
6/59	G	N	R	H	K	M	Y	Q	S	A	D	E	L	T	V	I	F	P	C	W	-	G	N	R	H	K	M	Y	Q	S	A	D	E	L	T	V	I	F	P	C	W	-	G	N	R	H	K	M	Y
T	40.4382	98.2303	49.051	53.5672	22.3309	13.1383	8.91901	9.37424	1.48365	0.16872	0.127017	0.116198	0.10939	0.100815	0.0806979	0.0676399	0.0615279	0.0557544	0.0274266	0.0172334	0	126.006	65.0229	36.9607	32.3034	13.6431	7.35192	6.80536	5.35012	1.95612	0.373842	0.281439	0.257466	0.242382	0.223381	0.178807	0.149874	0.136331	0.123538	0.0607706	0.038185	0	58.1071	16.9591	3.95494	13.997	5.53219	4.55416	0.656472
G	182.221	5.00717	14.6602	1.35517	1.94341	0.0445955	1.92283	0.0946897	1.74271	0.16872	0.127017	0.116198	0.10939	0.100815	0.0806979	0.0676399	0.0615279	0.0557544	0.0274266	0.0172334	0	88.9236	45.8873	26.0835	22.7968	9.6281	5.18832	4.80261	3.77563	1.38045	0.263824	0.198614	0.181696	0.171051	0.157642	0.126186	0.105767	0.0962101	0.0871821	0.0428864	0.0269475	0	97.8866	36.4194	5.00285	20.167	6.13354	5.09951	1.72679
C	0.965388	13.2496	2.44265	2.87309	0.177504	0.0445955	0.0727494	0.0946897	0.152459	0.16872	0.127017	0.116198	0.10939	0.100815	0.0806979	0.0676399	0.0615279	0.0557544	0.0274266	0.0172334	0	8.89776	4.59152	2.60993	2.28106	0.963394	0.519147	0.480552	0.377792	0.138129	0.0263984	0.0198735	0.0181807	0.0171155	0.0157738	0.0126262	0.0105831	0.00962685	0.00872351	0.00429124	0.00269639	0	7.07173	16.3263	0.0107218	0.153653	0.64109	0.433787	0.346067
A	3.84769	0.895597	0.569363	0.52017	0.177504	0.0445955	1.37078	0.0946897	0.152459	0.16872	0.127017	0.116198	0.10939	0.100815	0.0806979	0.0676399	0.0615279	0.0557544	0.0274266	0.0172334	0	3.64517	1.88102	1.06922	0.934491	0.394677	0.212681	0.196869	0.154771	0.0565877	0.0108147	0.00814163	0.00744813	0.00701177	0.0064621	0.00517263	0.00433563	0.00394386	0.00357379	0.00175801	0.00110464	0	0.0112515	0.516242	0.233681	0.183695	0.1195	0.132841	6.99988
-	0	0	0	0	0	0	0	0	0	0	0	0	0	0	0	0	0	0	0	0	0	0	0	0	0	0	0	0	0	0	0	0	0	0	0	0	0	0	0	0	0	0	0	0	0	0	0	0	0
9/39	T	P	N	S	A	G	I	H	Q	-	V	L	K	D	E	R	F	Y	M	C	W	T	P	N	S	A	G	I	H	Q	-	V	L	K	D	E	R	F	Y	M	C	W	T	P	N	S	A	G	I
C	34.7811	58.206	8.29078	38.4693	45.8479	25.2076	0.424638	3.60569	1.91944	1.86163	0.153071	0.149718	0.127364	0.118363	0.113635	0.0952927	0.0587696	0.0471865	0.0454184	0.0418792	0.0141426	74.8042	37.8139	28.3092	25.5325	20.0259	18.0784	8.6514	3.13871	0.879141	0.761253	0.250374	0.244889	0.208326	0.193604	0.18587	0.155868	0.0961277	0.0771817	0.0742895	0.0685006	0.0231326	21.4139	10.997	14.1557	6.55482	33.2955	2.81139	7.82296
A	123.052	28.2453	8.2023	16.8666	0.835183	1.96667	20.1531	1.23861	0.076827	0	0.153071	0.149718	0.127364	0.118363	0.113635	0.0952927	0.0587696	0.0471865	0.0454184	0.0418792	0.0141426	68.68	34.7181	25.9915	23.4422	18.3864	16.5984	7.94311	2.88174	0.807166	0.69893	0.229876	0.22484	0.19127	0.177753	0.170653	0.143107	0.0882577	0.0708628	0.0682075	0.0628925	0.0212388	43.0443	1.20679	12.1754	1.84443	16.754	12.8981	18.7691
T	13.3079	5.71987	50.4073	6.8062	2.03739	16.556	0.449089	2.45677	0.076827	0	0.153071	0.149718	0.127364	0.118363	0.113635	0.0952927	0.0587696	0.0471865	0.0454184	0.0418792	0.0141426	33.6541	17.0123	12.7362	11.487	9.00958	8.13342	3.89223	1.41209	0.395522	0.342485	0.112643	0.110175	0.0937251	0.0871015	0.0836221	0.0701242	0.0432475	0.0347237	0.0334226	0.0308182	0.0104073	12.3007	7.49571	111.423	1.90734	5.39552	8.72204	3.04587
G	11.7906	0.302036	2.32917	0.297067	0.252469	0.480087	0.129934	0.374583	0.076827	0	0.153071	0.149718	0.127364	0.118363	0.113635	0.0952927	0.0587696	0.0471865	0.0454184	0.0418792	0.0141426	5.79374	2.92877	2.19261	1.97755	1.55105	1.40021	0.670069	0.2431	0.0680913	0.0589607	0.019392	0.0189672	0.0161353	0.014995	0.014396	0.0120723	0.00744529	0.00597788	0.00575388	0.00530552	0.00179167	6.20704	2.35584	0.00850516	1.42804	1.08721	0.604645	0.435396
-	0	0	0	0	0	0	0	0	0	0	0	0	0	0	0	0	0	0	0	0	0	0	0	0	0	0	0	0	0	0	0	0	0	0	0	0	0	0	0	0	0	0	0	0	0	0	0	0	0
11/39	T	P	N	S	A	G	I	H	Q	-	V	L	K	D	E	R	F	Y	M	C	W	T	P	N	S	A	G	I	H	Q	-	V	L	K	D	E	R	F	Y	M	C	W	T	P	N	S	A	G	I
G	37.0943	54.1985	10.0934	38.2567	47.0064	29.38	0.158386	2.88254	0.076827	1.86163	0.153071	0.149718	0.127364	0.118363	0.113635	0.0952927	0.0587695	0.0471865	0.0454184	0.0418792	0.0141426	75.6199	38.2262	28.6179	25.8109	20.2443	18.2756	8.74574	3.17294	0.888727	0.769555	0.253105	0.24756	0.210598	0.195715	0.187897	0.157567	0.0971759	0.0780233	0.0750996	0.0692476	0.0233849	19.6274	6.67378	11.991	6.00125	35.3784	6.74719	8.43183
T	125.251	33.6909	8.43732	19.7712	0.942666	1.71419	20.7385	0.0603557	1.91944	0	0.153071	0.149718	0.127364	0.118363	0.113635	0.0952927	0.0587695	0.0471865	0.0454184	0.0418792	0.0141426	72.7303	36.7655	27.5244	24.8246	19.4707	17.5772	8.41155	3.05169	0.854767	0.740148	0.243433	0.2381	0.20255	0.188236	0.180717	0.151546	0.0934626	0.0750419	0.0722299	0.0666015	0.0224913	37.9274	0.25713	13.2361	1.02871	17.631	14.316	18.065
A	11.0174	4.28178	48.7905	3.15361	0.771383	12.8665	0.129934	4.6724	0.076827	0	0.153071	0.149718	0.127364	0.118363	0.113635	0.0952927	0.0587695	0.0471865	0.0454184	0.0418792	0.0141426	29.5468	14.9361	11.1818	10.0851	7.91001	7.14079	3.41721	1.23976	0.347251	0.300687	0.0988952	0.0967287	0.0822865	0.0764713	0.0734165	0.061566	0.0379694	0.0304859	0.0293436	0.027057	0.00913714	11.6202	7.59999	126.492	4.76397	6.44247	4.591	3.16228
C	9.56803	0.302036	1.90835	1.2577	0.252469	0.249729	0.129934	0.0603557	0.076827	0	0.153071	0.149718	0.127364	0.118363	0.113635	0.0952927	0.0587695	0.0471865	0.0454184	0.0418792	0.0141426	5.03499	2.54521	1.90546	1.71857	1.34792	1.21684	0.582316	0.211263	0.059174	0.0512392	0.0168524	0.0164833	0.0140222	0.0130312	0.0125107	0.0104913	0.00647025	0.00519501	0.00500035	0.0046107	0.00155703	4.08112	1.97698	4.3843e-06	0.123591	0.890272	0.768634	0.351441
-	0	0	0	0	0	0	0	0	0	0	0	0	0	0	0	0	0	0	0	0	0	0	0	0	0	0	0	0	0	0	0	0	0	0	0	0	0	0	0	0	0	0	0	0	0	0	0	0	0
14/28	R	A	V	N	Q	P	E	D	S	T	M	H	I	K	L	G	Y	-	F	C	W	R	A	V	N	Q	P	E	D	S	T	M	H	I	K	L	G	Y	-	F	C	W	R	A	V	N	Q	P	E
A	27.7595	54.6062	29.1636	25.725	23.6065	22.9043	18.3486	10.9851	16.5061	15.8168	9.3919	10.9764	8.45178	7.41689	5.69952	4.41835	1.91048	1.88854	0.0596169	0.0323218	0.0157725	121.665	34.1275	17.4945	16.8278	15.1815	13.6709	12.2568	11.6413	10.9947	10.5207	6.73732	6.17218	4.85139	4.74569	3.71689	2.64797	1.14215	1.03991	0.13131	0.0711906	0.0347398	72.4797	12.2886	7.7834	4.7041	4.67553	6.23629	3.02774
C	186.435	4.11205	1.00016	4.5385	1.94715	0.123297	0.171126	0.144737	2.74498	2.91582	1.83864	0.0775569	0.119557	0.737692	0.16935	0.130181	0.0545807	0	0.0596169	0.0323218	0.0157725	85.327	23.9345	12.2694	11.8018	10.6472	9.58776	8.59601	8.16434	7.71089	7.37849	4.72507	4.32872	3.40241	3.32828	2.60676	1.8571	0.80102	0.729316	0.0920912	0.049928	0.024364	119.807	16.4169	10.351	4.47013	7.10896	9.34276	8.25716
G	1.84024	3.03332	0.156681	0.148479	1.75251	1.67638	2.89925	9.40635	0.523513	0.135822	0.0573482	0.0775569	0.119557	0.231958	0.711908	0.130181	0.0545807	0	0.0596169	0.0323218	0.0157725	9.49375	2.66303	1.36513	1.31311	1.18464	1.06676	0.956419	0.90839	0.857938	0.820954	0.525726	0.481628	0.378563	0.370315	0.290036	0.206626	0.089124	0.081146	0.0102464	0.00555514	0.00271081	6.16998	0.0514881	1.06975	1.03294	0.272213	0.348368	3.94657
T	4.9173	0.226266	1.45083	0.148479	0.264412	0.123297	0.840155	0.605171	0.19251	0.237899	0.94755	0.0775569	0.119557	0.231958	0.16935	0.130181	0.0545807	0	0.0596169	0.0323218	0.0157725	4.46633	1.25282	0.642225	0.61775	0.557313	0.501859	0.449947	0.427352	0.403617	0.386217	0.247328	0.226582	0.178095	0.174215	0.136447	0.0972073	0.0419284	0.0381751	0.0048204	0.00261342	0.0012753	0.0455334	0.841156	1.01809	0.356479	0.153937	0.285557	0.338399
-	0	0	0	0	0	0	0	0	0	0	0	0	0	0	0	0	0	0	0	0	0	0	0	0	0	0	0	0	0	0	0	0	0	0	0	0	0	0	0	0	0	0	0	0	0	0	0	0	0
14/40	P	S	T	V	A	I	G	L	C	-	Q	M	K	E	D	N	R	F	Y	H	W	P	S	T	V	A	I	G	L	C	-	Q	M	K	E	D	N	R	F	Y	H	W	P	S	T	V	A	I	G
A	167.674	10.5398	51.5375	39.9341	0.923889	15.9785	5.51155	0.176431	0.0482497	1.86163	0.0692467	0.77113	0.119382	0.107444	0.0951694	0.0919245	0.0851172	0.0604019	0.0459996	0.0391358	0.0126285	106.087	63.0302	48.8319	34.6442	18.115	12.429	5.12128	1.7964	1.28102	1.02509	0.958101	0.904541	0.262946	0.236652	0.209616	0.202469	0.187476	0.133039	0.101317	0.0861988	0.0278149	35.7535	43.7129	0.149908	0.807713	16.3143	1.01369	0.0297405
C	11.4287	103.124	27.4769	21.0609	31.3431	5.22753	0.147639	2.41708	2.18167	0	1.53224	0.77113	0.119382	0.107444	0.0951694	0.0919245	0.0851172	0.0604019	0.0459996	0.0391358	0.0126285	74.4018	44.2048	34.2472	24.297	12.7045	8.71678	3.5917	1.25987	0.898415	0.718922	0.671943	0.634379	0.184411	0.165971	0.14701	0.141997	0.131482	0.0933038	0.0710563	0.0604536	0.0195074	53.3	78.5317	1.33842	0.431001	27.3441	1.39672	3.30249
G	10.4252	0.304338	6.1971	0.454347	0.245047	0.942308	3.49377	0.176431	0.0482497	0	0.0692467	0.0502238	0.119382	0.107444	0.0951694	0.0919245	0.0851172	0.0604019	0.0459996	0.0391358	0.0126285	8.27818	4.91837	3.81045	2.70336	1.41355	0.969857	0.399624	0.140177	0.0999605	0.0799895	0.0747625	0.0705831	0.0205182	0.0184664	0.0163568	0.0157991	0.0146291	0.0103813	0.00790595	0.00672626	0.00217045	0.556864	4.32852	1.49486	1.87102	0.965934	0.000782537	23.9569
T	3.13346	0.49885	3.47107	1.46695	0.386046	0.423535	0.147639	0.492451	0.0482497	0	0.0692467	0.0502238	0.119382	0.107444	0.0951694	0.0919245	0.0851172	0.0604019	0.0459996	0.0391358	0.0126285	3.89447	2.31384	1.79262	1.27179	0.665003	0.456269	0.188003	0.0659461	0.0470264	0.0376311	0.035172	0.0332058	0.00965278	0.00868753	0.00769503	0.00743266	0.00688225	0.00488387	0.00371935	0.00316437	0.00102109	0.148708	1.42369	1.57154	0.0299478	0.117018	0.00234839	0.00866603
-	0	0	0	0	0	0	0	0	0	0	0	0	0	0	0	0	0	0	0	0	0	0	0	0	0	0	0	0	0	0	0	0	0	0	0	0	0	0	0	0	0	0	0	0	0	0	0	0	0
14/59	G	N	R	H	K	M	Y	Q	S	A	D	E	L	T	V	I	F	P	C	W	-	G	N	R	H	K	M	Y	Q	S	A	D	E	L	T	V	I	F	P	C	W	-	G	N	R	H	K	M	Y
A	43.0823	99.0771	44.9781	56.2363	16.6993	13.1383	10.6916	9.37424	1.48365	0.16872	0.127017	0.116198	0.10939	0.100815	0.0806979	0.0676399	0.0615279	0.0557544	0.0274266	0.0172334	0	125.255	64.6356	36.7405	32.1109	13.5619	7.30812	6.76482	5.31825	1.94446	0.371615	0.279762	0.255933	0.240938	0.222051	0.177742	0.148981	0.135519	0.122802	0.0604086	0.0379575	0	53.9092	18.3524	1.84696	18.1257	0.725809	4.65106	2.27943
C	177.835	5.28895	16.5965	0.541265	4.22886	0.0445955	0.0727494	0.0946898	1.74271	0.16872	0.127017	0.116198	0.10939	0.100815	0.0806979	0.0676399	0.0615279	0.0557544	0.0274266	0.0172334	0	87.8451	45.3308	25.7671	22.5203	9.51132	5.12539	4.74436	3.72984	1.36371	0.260624	0.196205	0.179493	0.168977	0.15573	0.124655	0.104484	0.0950431	0.0861247	0.0423663	0.0266207	0	92.1881	35.3699	3.26388	21.4508	2.93381	5.03659	4.59997
G	1.41379	11.4738	3.24305	1.34842	3.52364	0.0445955	0.846634	0.0946898	0.152459	0.16872	0.127017	0.116198	0.10939	0.100815	0.0806979	0.0676399	0.0615279	0.0557544	0.0274266	0.0172334	0	9.77392	5.04364	2.86693	2.50568	1.05826	0.570267	0.527872	0.414994	0.15173	0.0289978	0.0218304	0.0199709	0.0188009	0.017327	0.0138695	0.0116253	0.0105748	0.00958251	0.0047138	0.0029619	0	7.15084	8.19791	0.0493448	0.534487	5.74347	0.484563	0.192488
T	5.14091	1.54279	1.9056	0.189639	0.177504	0.0445955	0.674346	0.0946898	0.152459	0.16872	0.127017	0.116198	0.10939	0.100815	0.0806979	0.0676399	0.0615279	0.0557544	0.0274266	0.0172334	0	4.59814	2.37278	1.34875	1.1788	0.497858	0.268282	0.248337	0.195234	0.0713815	0.013642	0.0102701	0.00939531	0.00884486	0.0081515	0.00652492	0.0054691	0.00497491	0.00450809	0.00221761	0.00139342	0	0.0640708	0.290329	0.229906	0.830026	0.206136	0.186504	0.730795
-	0	0	0	0	0	0	0	0	0	0	0	0	0	0	0	0	0	0	0	0	0	0	0	0	0	0	0	0	0	0	0	0	0	0	0	0	0	0	0	0	0	0	0	0	0	0	0	0	0
[truncated: 14 more columns]

## Sheet: HutC
Number of nucleotide/ amino acid position	Counts (observed)																					Counts (expected)																					χ2
8/28	R	N	H	S	A	I	L	V	Q	M	T	K	E	G	P	F	D	Y	C	W	-	R	N	H	S	A	I	L	V	Q	M	T	K	E	G	P	F	D	Y	C	W	-	R	N	H	S	A	I	L
T	9.37644	49.5616	31.1992	21.1708	20.0934	16.5123	14.8332	8.5744	8.06872	7.96008	7.04703	3.04775	3.74451	0.104961	0.0534442	1.21438	0.0921847	0.0497429	0.0260571	0.0133326	0	70.7174	32.2422	18.0699	15.3203	12.8366	11.6257	11.6175	6.76164	4.77994	4.6459	4.47648	3.37592	2.3385	1.47335	1.25042	0.795589	0.211185	0.113955	0.0596939	0.0305435	0	53.2077	9.30336	9.53953	2.23424	4.10234	2.05389	0.890099
G	107.613	1.48101	0.117279	2.05355	0.325365	0.354524	2.41023	0.126346	0.0924401	0.0506371	0.1066	0.172626	0.112876	0.387199	0.0534442	0.0582523	0.0921847	0.0497429	0.0260571	0.0133326	0	40.3553	18.3992	01,10,3117	8.7426	7.3253	6.6343	6.6296	3.85857	2.7277	2.65121	2.55453	1.92649	1.33448	0.840778	0.713561	0.454007	0.120514	0.0650293	0.0340647	0.0174298	0	112.095	15.5564	10.0785	5.11786	6.68902	5.94419	2.68539
A	4.64182	5.06759	0.117279	0.203608	1.73083	2.83801	1.47124	2.97911	0.0924401	0.0506371	0.1066	1.16507	0.112876	0.104961	0.0534442	0.0582523	0.0921847	0.0497429	0.0260571	0.0133326	0	7.31616	3.33566	1.86945	1.58498	1.32803	1.20276	1.2019	0.699534	0.494515	0.480647	0.46312	0.34926	0.241932	0.152428	0.129364	0.0823087	0.0218484	0.0117894	0.00617571	0.00315991	0	0.977572	0.899245	1.64224	1.20392	0.122169	2.22328	0.0603543
C	1.84502	0.186487	0.117279	3.32202	0.263898	0.594398	1.57013	0.126346	0.0924401	0.0506371	0.555942	1.50909	0.112876	1.97543	2.02297	0.0582523	0.0921847	0.0497429	0.0260571	0.0133326	0	5.08712	2.31938	1.29988	1.10208	0.923415	0.836308	0.835716	0.486405	0.343849	0.334207	0.32202	0.24285	0.168222	0.105987	0.0899503	0.0572314	0.0151918	0.00819749	0.00429413	0.00219717	0	2.06624	1.9614	1.0759	4.47169	0.471037	0.0699748	0.645383
-	0	0	0	0	0	0	0	0	0	0	0	0	0	0	0	0	0	0	0	0	0	0	0	0	0	0	0	0	0	0	0	0	0	0	0	0	0	0	0	0	0	0	0	0	0	0	0	0	0
8/43	R	Q	K	E	L	A	D	T	N	S	G	V	I	H	P	Y	M	F	C	W	-	R	Q	K	E	L	A	D	T	N	S	G	V	I	H	P	Y	M	F	C	W	-	R	Q	K	E	L	A	D
T	93.0702	31.201	71.7912	0.203411	0.926648	0.12874	0.106042	3.42723	1.27288	0.118167	0.0889171	0.0811781	0.0648393	0.0548651	0.0531126	0.0418604	0.0404459	0.0396191	0.0202017	0.0129538	0	66.1931	55.4594	48.6109	15.6157	5.73842	3.85132	2.29808	2.12159	1.44252	0.270708	0.203699	0.18597	0.14854	0.12569	0.121675	0.0958975	0.092657	0.0907628	0.0462797	0.0296757	0	10.9132	10.6108	11.0535	15.2116	4.03477	3.59815	2.09088
G	7.168	57.7963	4.62392	26.6557	8.44295	6.3384	3.69444	0.0923924	0.26835	0.118167	0.0889171	0.0811781	0.0648393	0.0548651	0.0531126	0.0418604	0.0404459	0.0396191	0.0202017	0.0129538	0	37.7735	31.6482	27.7401	8.91121	3.27467	2.19778	1.31141	1.2107	0.823185	0.154481	0.116242	0.106125	0.084765	0.0717256	0.0694345	0.0547245	0.0528752	0.0517943	0.0264098	0.0169346	0	24.7977	21.6038	19.263	35.3338	8.15691	7.80093	4.33032
A	8.06871	5.25146	5.61309	0.203411	0.124453	0.12874	0.106042	0.0923924	0.770614	0.118167	0.0889171	0.0811781	0.0648393	0.0548651	0.0531126	0.0418604	0.0404459	0.0396191	0.0202017	0.0129538	0	6.84809	5.73762	5.02911	1.61555	0.593676	0.398444	0.23775	0.219491	0.149238	0.0280064	0.0210739	0.0192397	0.0153674	0.0130034	0.012588	0.0099212	0.00958595	0.00938998	0.00478793	0.00307014	0	0.217564	0.041194	0.0678118	1.23433	0.370859	0.18256	0.0729633
C	7.27002	2.58609	2.84924	0.203411	0.525551	0.12874	0.106042	0.0923924	0.206884	0.118167	0.0889171	0.0811781	0.0648393	0.0548651	0.0531126	0.0418604	0.0404459	0.0396191	0.0202017	0.0129538	0	4.76166	3.98952	3.49687	1.12333	0.412799	0.277049	0.165314	0.152618	0.103769	0.0194736	0.0146533	0.0133779	0.0106853	0.00904161	0.0087528	0.00689848	0.00666537	0.00652911	0.00332918	0.00213475	0	1.32135	0.4937	0.119945	0.753344	0.0307969	0.0793915	0.0212515
-	0	0	0	0	0	0	0	0	0	0	0	0	0	0	0	0	0	0	0	0	0	0	0	0	0	0	0	0	0	0	0	0	0	0	0	0	0	0	0	0	0	0	0	0	0	0	0	0	0
8/62	T	S	W	V	M	I	A	N	L	G	K	E	D	R	Q	F	P	Y	C	H	-	T	S	W	V	M	I	A	N	L	G	K	E	D	R	Q	F	P	Y	C	H	-	T	S	W	V	M	I	A
T	116.255	70.5024	0.113389	8.95882	0.730591	3.06459	2.10316	0.0990653	0.144051	0.106686	0.101795	0.0917008	0.0852652	0.0797651	0.0625026	0.0621409	0.0588549	0.0512598	0.0383842	0.0343944	0	127.187	42.8495	18.0074	5.65323	2.2304	1.95701	1.50993	1.2486	0.330006	0.244405	0.233202	0.210076	0.195333	0.182733	0.143187	0.142358	0.13483	0.117431	0.087934	0.0787937	0	0.93962	17.8458	17.7813	1.93287	1.00853	0.626842	0.233074
G	76.8514	2.10774	31.1017	0.154227	2.38653	0.117485	0.177751	1.88292	0.144051	0.106686	0.101795	0.0917008	0.0852652	0.0797651	0.0625026	0.0621409	0.0588549	0.0512598	0.0383842	0.0343944	0	72.5798	24.4523	10.276	3.22605	1.27279	1.11678	0.861648	0.712519	0.18832	0.139471	0.133078	0.119881	0.111468	0.104278	0.0817102	0.0812373	0.0769415	0.0670124	0.05018	0.0449641	0	0.25141	20.4185	42.2059	2.92496	0.974576	0.89417	0.542815
A	17.3958	1.95389	0.113389	0.154227	0.0466758	0.117485	0.177751	0.0990653	0.144051	0.106686	0.101795	0.0917008	0.0852652	0.0797651	0.0625026	0.0621409	0.0588549	0.0512598	0.0383842	0.0343944	0	13.1582	4.43305	1.86297	0.584862	0.230748	0.202465	0.156211	0.129175	0.0341412	0.0252852	0.0241262	0.0217337	0.0202084	0.0189049	0.0148135	0.0147278	0.013949	0.0121489	0.00909732	0.0081517	0	1.36467	1.38646	1.6431	0.317076	0.146838	0.0356685	0.00297006
C	11.5723	0.253572	0.113389	0.603569	0.730591	0.117485	0.177751	0.0990653	0.144051	0.106686	0.101795	0.0917008	0.0852652	0.0797651	0.0625026	0.0621409	0.0588549	0.0512598	0.0383842	0.0343944	0	9.14929	3.08242	1.29538	0.40667	0.160446	0.14078	0.108618	0.0898189	0.0237393	0.0175815	0.0167756	0.015112	0.0140515	0.0131451	0.0103003	0.0102406	0.00969912	0.00844747	0.00632561	0.0056681	0	0.641685	2.59613	1.07852	0.0953332	2.02602	0.00385449	0.0440017
-	0	0	0	0	0	0	0	0	0	0	0	0	0	0	0	0	0	0	0	0	0	0	0	0	0	0	0	0	0	0	0	0	0	0	0	0	0	0	0	0	0	0	0	0	0	0	0	0	0
12/39	M	E	I	P	T	H	V	N	D	G	S	A	L	Y	K	F	R	Q	C	W	-	M	E	I	P	T	H	V	N	D	G	S	A	L	Y	K	F	R	Q	C	W	-	M	E	I	P	T	H	V
T	152.456	34.5512	16.2518	5.72755	8.86724	23.3928	6.87451	4.60489	0.0952826	4.23364	0.443918	3.6082	1.6457	1.42396	0.0947892	0.0826013	0.0760154	0.0692564	0.03195	0.0152918	0	116.981	27.1248	25.8785	19.3603	19.1902	18.6682	7.73002	6.51541	6.31526	4.93572	4.6768	2.9888	1.88689	1.18839	0.283346	0.246914	0.227227	0.207023	0.0955056	0.0457108	0	10.7581	2.03322	3.58108	9.59962	5.553	1.19571	0.0946826
A	1.48452	0.855504	17.6567	10.5808	13.6318	0.0926954	0.189023	0.837649	0.0952826	0.0952344	1.56353	0.130414	0.293078	0.0554263	0.0947892	0.0826013	0.0760154	0.0692564	0.03195	0.0152918	0	21.195	4.91458	4.68877	3.50777	3.47695	3.38238	1.40056	1.18049	1.14422	0.894274	0.84736	0.541523	0.341875	0.215317	0.0513378	0.0447368	0.0411699	0.0375092	0.0173041	0.00828206	0	18.3299	3.3525	35.866	14.2621	29.6585	3.19953	1.04802
C	2.20411	0.75171	0.346833	8.71288	2.36656	1.40254	2.86388	2.95426	8.16487	2.1806	4.14295	0.130414	0.293078	0.0554263	0.0947892	0.0826013	0.0760154	0.0692564	0.03195	0.0152918	0	16.3346	3.78758	3.61355	2.70338	2.67962	2.60674	1.07938	0.909781	0.881832	0.689201	0.653046	0.417342	0.263477	0.165941	0.0395651	0.0344779	0.0317289	0.0289077	0.013336	0.00638283	0	12.2238	2.43335	2.95317	13.3589	0.0365758	0.556285	2.95022
G	0.392422	0.138516	0.373789	0.885577	0.813619	0.0926954	0.416467	0.32176	0.0952826	0.0952344	0.107827	0.130414	0.293078	0.0554263	0.0947892	0.0826013	0.0760154	0.0692564	0.03195	0.0152918	0	2.02614	0.46981	0.448223	0.335326	0.332379	0.323339	0.133886	0.112849	0.109382	0.0854881	0.0810035	0.0517669	0.0326816	0.0205833	0.00490764	0.00427662	0.00393564	0.0035857	0.00165418	0.000791724	0	1.3173	0.233617	0.0123606	0.902934	0.69677	0.164522	0.596415
-	0	0	0	0	0	0	0	0	0	0	0	0	0	0	0	0	0	0	0	0	0	0	0	0	0	0	0	0	0	0	0	0	0	0	0	0	0	0	0	0	0	0	0	0	0	0	0	0	0
13/39	M	E	I	P	T	H	V	N	D	G	S	A	L	Y	K	F	R	Q	C	W	-	M	E	I	P	T	H	V	N	D	G	S	A	L	Y	K	F	R	Q	C	W	-	M	E	I	P	T	H	V
A	151.255	33.9709	16.4212	3.29327	8.8008	24.7027	6.87451	4.60489	0.0952825	4.58615	0.107827	3.6082	1.6457	1.42396	0.0947891	0.0826013	0.0760154	0.0692564	0.03195	0.0152918	0	115.749	26.8392	25.606	19.1564	18.9881	18.4717	7.64863	6.44681	6.24876	4.88375	4.62755	2.95733	1.86703	1.17588	0.280363	0.244314	0.224835	0.204843	0.0945	0.0452295	0	10.8919	1.89502	3.29453	13.136	5.46559	2.1019	0.0783486
T	1.9587	0.138516	17.6567	9.84935	13.7311	0.0926954	0.189023	0.579704	0.0952825	0.0952343	1.56353	0.130414	0.293078	0.0554263	0.0947891	0.0826013	0.0760154	0.0692564	0.03195	0.0152918	0	20.694	4.79841	4.57793	3.42486	3.39476	3.30243	1.36745	1.15258	1.11718	0.873135	0.827331	0.528723	0.333794	0.210228	0.0501243	0.0436794	0.0401968	0.0366226	0.0168951	0.00808629	0	16.962	4.52538	37.3649	12.0514	31.4717	3.11964	1.01553
G	2.93008	1.84887	0.346833	12.4668	2.33929	0.0926954	2.86388	1.53918	8.16487	1.82809	4.47904	0.130414	0.293078	0.0554263	0.0947891	0.0826013	0.0760154	0.0692564	0.03195	0.0152918	0	17.5765	4.07554	3.88828	2.90891	2.88335	2.80493	1.16145	0.978949	0.948876	0.741599	0.702695	0.449072	0.283508	0.178557	0.0425731	0.0370992	0.0341412	0.0311055	0.0143499	0.00686811	0	12.2048	1.21654	3.22555	31.4049	0.10266	2.6226	2.4954
C	0.392422	0.338612	0.204342	0.297372	0.808069	0.0926954	0.416467	1.99478	0.0952825	0.0952343	0.107827	0.130414	0.293078	0.0554263	0.0947891	0.0826013	0.0760154	0.0692564	0.03195	0.0152918	0	2.51693	0.583613	0.556797	0.416552	0.412892	0.401662	0.166318	0.140184	0.135878	0.106196	0.100625	0.0643065	0.0405981	0.0255692	0.00609643	0.00531256	0.00488898	0.00445427	0.00205488	0.000983505	0	1.79327	0.102851	0.223106	0.0340989	0.378221	0.237664	0.376234
-	0	0	0	0	0	0	0	0	0	0	0	0	0	0	0	0	0	0	0	0	0	0	0	0	0	0	0	0	0	0	0	0	0	0	0	0	0	0	0	0	0	0	0	0	0	0	0	0	0
17/28	R	N	H	S	A	I	L	V	Q	M	T	K	E	G	P	F	D	Y	C	W	-	R	N	H	S	A	I	L	V	Q	M	T	K	E	G	P	F	D	Y	C	W	-	R	N	H	S	A	I	L
A	22.0895	52.2563	31.1992	20.5157	18.4777	18.113	16.0776	10.7167	7.08252	7.96008	5.72678	4.00812	3.74451	0.104961	0.0534442	1.21438	0.0921847	0.0497429	0.0260571	0.0133326	0	76.5697	34.9105	19.5653	16.5881	13.8989	12.5878	12.5789	7.32121	5.17551	5.03038	4.84694	3.6553	2.53202	1.59528	1.3539	0.861429	0.228662	0.123386	0.064634	0.0330711	0	38.7632	8.61847	6.91772	0.929942	1.5084	2.42518	0.97309
C	97.6455	0.186487	0.117279	1.76642	0.435564	0.278335	0.522085	0.126346	1.07864	0.0506371	0.1066	1.54116	0.112876	0.104961	0.0534442	0.0582523	0.0921847	0.0497429	0.0260571	0.0133326	0	36.4031	16.5973	9.30182	7.88639	6.60789	5.98456	5.98032	3.48068	2.46056	2.39156	2.30435	1.73781	1.20378	0.758436	0.643678	0.409544	0.108711	0.0586606	0.0307285	0.0157228	0	103.031	16.2264	9.06874	4.7492	5.76547	5.44084	4.98173
G	2.43169	0.186487	0.117279	3.59864	1.58229	0.374233	1.57013	0.126346	0.0924401	0.0506371	1.45462	0.172626	0.112876	2.25767	2.02297	0.0582523	0.0921847	0.0497429	0.0260571	0.0133326	0	5.71705	2.60658	1.46084	1.23855	1.03776	0.939867	0.939202	0.546636	0.386428	0.375591	0.361895	0.272921	0.189052	0.119111	0.101089	0.0643183	0.0170729	0.00921257	0.00482587	0.00246924	0	1.88796	2.24695	1.23569	4.49725	0.285727	0.340412	0.423833
T	1.30963	3.66749	0.117279	0.869238	1.91787	1.53357	2.11502	0.836776	0.0924401	0.0506371	0.528169	0.172626	0.112876	0.104961	0.0534442	0.0582523	0.0921847	0.0497429	0.0260571	0.0133326	0	4.78613	2.18214	1.22296	1.03687	0.868778	0.786826	0.786269	0.457625	0.323505	0.314433	0.302966	0.228481	0.158269	0.099716	0.0846281	0.0538452	0.0142929	0.00771246	0.00404006	0.00206717	0	2.52522	1.01105	0.999653	0.0271013	1.26682	0.708709	2.24553
-	0	0	0	0	0	0	0	0	0	0	0	0	0	0	0	0	0	0	0	0	0	0	0	0	0	0	0	0	0	0	0	0	0	0	0	0	0	0	0	0	0	0	0	0	0	0	0	0	0
17/43	R	Q	K	E	L	A	D	T	N	S	G	V	I	H	P	Y	M	F	C	W	-	R	Q	K	E	L	A	D	T	N	S	G	V	I	H	P	Y	M	F	C	W	-	R	Q	K	E	L	A	D
A	95.9924	38.0516	75.8389	0.203411	2.71079	1.41267	0.106042	3.42723	1.16268	0.118167	0.0889171	0.0811781	0.0648393	0.0548651	0.0531126	0.0418604	0.0404459	0.0396191	0.0202017	0.0129538	0	71.671	60.049	52.6338	16.908	6.21332	4.17005	2.48826	2.29716	1.5619	0.293111	0.220556	0.20136	0.160832	0.136091	0.131744	0.103834	0.100325	0.0982741	0.0501097	0.0321316	0	8.25334	8.05817	10.2306	16.5037	1.97442	1.82327	2.28069
C	7.30658	52.1206	1.78804	26.6557	6.65881	5.05447	3.69444	0.0923924	0.378549	0.118167	0.0889171	0.0811781	0.0648393	0.0548651	0.0531126	0.0418604	0.0404459	0.0396191	0.0202017	0.0129538	0	34.0741	28.5487	25.0234	8.03848	2.95396	1.98254	1.18298	1.09213	0.742566	0.139352	0.104858	0.0957314	0.0764635	0.0647011	0.0626344	0.049365	0.0476969	0.0467218	0.0238233	0.0152761	0	21.0277	19.4626	21.5751	43.1176	4.64661	4.75995	5.33184
G	6.06291	4.70049	3.74792	0.203411	0.525551	0.12874	0.106042	0.0923924	0.206884	0.118167	0.0889171	0.0811781	0.0648393	0.0548651	0.0531126	0.0418604	0.0404459	0.0396191	0.0202017	0.0129538	0	5.35129	4.48354	3.92989	1.26243	0.463915	0.311355	0.185785	0.171517	0.116619	0.021885	0.0164678	0.0150345	0.0120085	0.0101612	0.00983664	0.0077527	0.00749073	0.0073376	0.00374142	0.00239909	0	0.0946322	0.0104978	0.00842556	0.888385	0.00818887	0.107106	0.0342272
T	6.21505	1.96217	3.50256	0.203411	0.124453	0.12874	0.106042	0.0923924	0.770614	0.118167	0.0889171	0.0811781	0.0648393	0.0548651	0.0531126	0.0418604	0.0404459	0.0396191	0.0202017	0.0129538	0	4.47993	3.75347	3.28997	1.05687	0.388374	0.260656	0.155533	0.143588	0.0976295	0.0183214	0.0137863	0.0125864	0.0100531	0.00850664	0.00823491	0.00649031	0.00627099	0.0061428	0.00313219	0.00200844	0	0.672032	0.854881	0.0137365	0.689195	0.179348	0.0667614	0.015748
-	0	0	0	0	0	0	0	0	0	0	0	0	0	0	0	0	0	0	0	0	0	0	0	0	0	0	0	0	0	0	0	0	0	0	0	0	0	0	0	0	0	0	0	0	0	0	0	0	0
17/62	T	S	W	V	M	I	A	N	L	G	K	E	D	R	Q	F	P	Y	C	H	-	T	S	W	V	M	I	A	N	L	G	K	E	D	R	Q	F	P	Y	C	H	-	T	S	W	V	M	I	A
A	133.971	73.1656	0.113389	7.71209	0.730591	0.709866	2.10316	0.0990654	0.144051	0.106686	0.101795	0.0917008	0.0852652	0.0797651	0.0625026	0.0621409	0.0588549	0.0512598	0.0383842	0.0343944	0	137.712	46.3956	19.4976	6.12107	2.41498	2.11897	1.63488	1.35193	0.357316	0.264631	0.252501	0.227461	0.211498	0.197855	0.155036	0.154139	0.145988	0.127149	0.0952111	0.0853144	0	0.101619	15.4462	19.2715	0.413548	1.17482	0.937045	0.134127
C	64.6719	0.253572	31.1017	0.502267	2.38653	2.47221	0.177751	1.88292	0.144051	0.106686	0.101795	0.0917008	0.0852652	0.0797651	0.0625026	0.0621409	0.0588549	0.0512598	0.0383842	0.0343944	0	65.4716	22.0576	9.26962	2.9101	1.14814	1.00741	0.777262	0.642738	0.169876	0.125812	0.120045	0.108141	0.100551	0.0940651	0.0737079	0.0732812	0.0694062	0.0604495	0.0452656	0.0405605	0	0.00976691	21.5533	51.4194	1.99225	1.33575	2.12988	0.46241
G	11.8886	0.844564	0.113389	1.50225	0.730591	0.117485	0.177751	0.0990654	0.144051	0.106686	0.101795	0.0917008	0.0852652	0.0797651	0.0625026	0.0621409	0.0588549	0.0512598	0.0383842	0.0343944	0	10.2822	3.46411	1.45578	0.457027	0.180313	0.158212	0.122068	0.100941	0.0266789	0.0197586	0.0188529	0.0169833	0.0157914	0.0147728	0.0115757	0.0115087	0.0109001	0.00949351	0.0071089	0.00636997	0	0.25096	1.98089	1.23783	2.39043	1.67933	0.0104839	0.0254007
T	11.5424	0.553785	0.113389	0.154227	0.0466758	0.117485	0.177751	0.0990654	0.144051	0.106686	0.101795	0.0917008	0.0852652	0.0797651	0.0625026	0.0621409	0.0588549	0.0512598	0.0383842	0.0343944	0	8.60794	2.90004	1.21873	0.382608	0.150952	0.13245	0.102191	0.0845045	0.0223347	0.0165412	0.015783	0.0142179	0.0132201	0.0123673	0.00969081	0.00963472	0.00912524	0.00794765	0.00595134	0.00533273	0	1.00036	1.89822	1.0025	0.136322	0.0720333	0.00169081	0.0558685
-	0	0	0	0	0	0	0	0	0	0	0	0	0	0	0	0	0	0	0	0	0	0	0	0	0	0	0	0	0	0	0	0	0	0	0	0	0	0	0	0	0	0	0	0	0	0	0	0	0
[truncated: 14 more columns]

## Sheet: YtrA
Number of nucleotide/ amino acid position	Counts (observed)																					Counts (expected)																					χ2
12/27	V	T	I	A	M	R	Q	K	S	-	L	F	G	E	D	N	Y	P	C	H	W	V	T	I	A	M	R	Q	K	S	-	L	F	G	E	D	N	Y	P	C	H	W	V	T	I	A	M	R	Q
G	90.5956	0.143549	35.0227	11.3764	10.7239	8.03615	2.00478	0.067368	0.0861353	0	0.208958	0.0591819	0.058695	0.0544069	0.0425443	0.0422154	0.0355182	0.0349276	0.0315477	0.0206299	0.0103347	68.647	26.6517	26.6234	13.1466	8.87657	6.22108	4.33909	0.845214	0.822718	0.738201	0.602801	0.170728	0.169324	0.156953	0.122732	0.121783	0.102463	0.100759	0.0910087	0.059513	0.0298134	7.01767	26.3653	2.64991	0.238359	0.384452	0.529568	1.2558
T	1.39016	34.4212	0.248638	1.21674	1.19156	0.070442	0.0467611	0.969851	0.882356	1.02357	0.208958	0.0591819	0.058695	0.0544069	0.0425443	0.0422154	0.0355182	0.0349276	0.0315477	0.0206299	0.0103347	18.2013	7.06653	7.05903	3.48574	2.35357	1.64948	1.15048	0.224104	0.218139	0.19573	0.159829	0.0452675	0.0448951	0.0416152	0.0325416	0.0322901	0.0271674	0.0267157	0.0241304	0.0157795	0.00790485	15.5272	105.891	6.57051	1.47698	0.57371	1.51161	1.05886
A	1.4801	2.24627	0.248638	1.16751	0.0634202	0.448973	3.91818	0.067368	0.0861353	0	0.208958	0.0591819	0.058695	0.0544069	0.0425443	0.0422154	0.0355182	0.0349276	0.0315477	0.0206299	0.0103347	4.47114	1.73589	1.73404	0.85627	0.578152	0.405194	0.282616	0.0550509	0.0535856	0.0480808	0.0392619	0.0111199	0.0110285	0.0102227	0.00799382	0.00793203	0.00667366	0.00656269	0.00592762	0.00387623	0.00194182	2.00091	0.150061	1.27242	0.113131	0.458269	0.00473001	46.768
C	1.71847	0.143549	1.39532	4.46812	0.329173	0.070442	0.0467611	0.067368	0.0861353	0	0.208958	0.0591819	0.058695	0.0544069	0.0425443	0.0422154	0.0355182	0.0349276	0.0315477	0.0206299	0.0103347	3.86488	1.50051	1.49892	0.740165	0.499758	0.350252	0.244295	0.0475863	0.0463197	0.0415614	0.0339382	0.00961214	0.00953306	0.00883659	0.00690991	0.00685649	0.00576875	0.00567283	0.00512387	0.00335063	0.00167852	1.19204	1.22715	0.0071601	18.7765	0.0582271	0.223536	0.159723
-	0	0	0	0	0	0	0	0	0	0	0	0	0	0	0	0	0	0	0	0	0	0	0	0	0	0	0	0	0	0	0	0	0	0	0	0	0	0	0	0	0	0	0	0	0	0	0	0	0
12/28	R	N	T	K	A	Y	-	S	E	L	Q	G	D	V	I	H	P	F	M	C	W	R	N	T	K	A	Y	-	S	E	L	Q	G	D	V	I	H	P	F	M	C	W	R	N	T	K	A	Y	-
G	153.371	0.122557	0.0944958	2.38833	1.88447	0.0376714	0	0.092312	0.091428	0.0833024	0.0799185	0.0681334	0.0665946	0.061539	0.0467488	0.0419409	0.0366111	0.0346531	0.0275567	0.0159064	0.0105882	116.207	16.758	11.9468	6.15961	2.58931	2.05654	0.738201	0.266302	0.263752	0.240311	0.230549	0.196551	0.192112	0.177528	0.134861	0.120991	0.105616	0.0999674	0.0794957	0.0458869	0.0305449	11.8856	16.5137	11.7585	2.30901	0.191865	1.98188	0.738201
T	2.80748	20.7658	14.7208	1.85721	0.090473	0.0376714	1.02357	0.092312	0.091428	0.0833024	0.0799185	0.0681334	0.0665946	0.061539	0.0467488	0.0419409	0.0366111	0.0346531	0.0275567	0.0159064	0.0105882	30.8115	4.44327	3.16762	1.63319	0.686541	0.545278	0.19573	0.0706084	0.0699322	0.063717	0.0611287	0.0521144	0.0509374	0.0470704	0.0357576	0.0320801	0.0280034	0.0265058	0.0210778	0.0121666	0.0080988	25.4523	59.9614	42.1378	0.0307298	0.517518	0.472538	3.50138
A	3.05382	2.22528	0.0944958	1.36573	0.090473	2.73853	0	0.092312	0.091428	0.0833024	0.0799185	0.0681334	0.0665946	0.061539	0.0467488	0.0419409	0.0366111	0.0346531	0.0275567	0.0159064	0.0105882	7.56881	1.09149	0.778122	0.401191	0.168648	0.133947	0.0480808	0.0173449	0.0171788	0.015652	0.0150162	0.0128019	0.0125127	0.0115628	0.00878382	0.00788044	0.006879	0.00651112	0.00517775	0.00298872	0.00198946	2.69331	1.17774	0.600606	2.31896	0.0362374	50.6458	0.0480808
C	1.89716	0.122557	1.65532	2.92951	1.52486	0.0376714	0	0.092312	0.091428	0.0833024	0.0799185	0.0681334	0.0665946	0.061539	0.0467488	0.0419409	0.0366111	0.0346531	0.0275567	0.0159064	0.0105882	6.54253	0.943488	0.672614	0.346792	0.145781	0.115785	0.0415614	0.014993	0.0148494	0.0135297	0.0129801	0.011066	0.0108161	0.00999496	0.00759279	0.0068119	0.00594625	0.00562825	0.00447568	0.00258347	0.0017197	3.29834	0.714293	1.43575	19.2347	13.0461	0.0526986	0.0415614
-	0	0	0	0	0	0	0	0	0	0	0	0	0	0	0	0	0	0	0	0	0	0	0	0	0	0	0	0	0	0	0	0	0	0	0	0	0	0	0	0	0	0	0	0	0	0	0	0	0
12/39	N	A	I	L	M	H	T	V	-	S	G	D	K	E	R	Q	F	P	Y	C	W	N	A	I	L	M	H	T	V	-	S	G	D	K	E	R	Q	F	P	Y	C	W	N	A	I	L	M	H	T
G	101.136	0.163616	31.3506	11.2909	7.31993	6.46726	0.0851902	0.11657	0	0.109505	0.100037	0.0981811	0.0800971	0.0722252	0.0649278	0.0497875	0.0467647	0.0370207	0.0334844	0.0235945	0.00938096	80.9196	29.8124	24.0686	8.46211	5.37119	4.79034	1.44252	0.942844	0.738201	0.3159	0.288587	0.283233	0.231064	0.208355	0.187304	0.143627	0.134907	0.106797	0.0965959	0.0680653	0.0270622	5.05093	29.486	2.20314	0.945654	0.707023	0.587024	1.27717
T	1.38451	34.4819	1.49473	0.147479	0.0425498	0.0583073	1.74459	0.957617	1.02357	0.109505	0.100037	0.0981811	0.0800971	0.0722252	0.0649278	0.0497875	0.0467647	0.0370207	0.0334844	0.0235945	0.00938096	21.4554	7.90458	6.38165	2.24368	1.42414	1.27013	0.382475	0.24999	0.19573	0.0837592	0.0765172	0.0750976	0.0612653	0.0552442	0.0496625	0.0380819	0.0357697	0.0283167	0.0256119	0.0180471	0.00717538	18.7757	89.3602	3.74229	1.95842	1.34031	1.15619	4.85093
A	4.0523	4.9672	0.130977	0.147479	0.0425498	0.0583073	0.0851902	0.11657	0	0.109505	0.100037	0.0981811	0.0800971	0.0722252	0.0649278	0.0497875	0.0467647	0.0370207	0.0334844	0.0235945	0.00938096	5.27049	1.94175	1.56765	0.551158	0.349839	0.312007	0.0939547	0.0614097	0.0480808	0.0205754	0.0187964	0.0184477	0.0150498	0.0135707	0.0121996	0.00935478	0.0087868	0.00695596	0.00629153	0.00443326	0.00176263	0.281568	4.71394	1.31664	0.295662	0.269915	0.206288	0.000817578
C	5.62805	1.72444	0.39673	0.147479	0.0425498	0.0583073	0.0851902	0.11657	0	0.109505	0.100037	0.0981811	0.0800971	0.0722252	0.0649278	0.0497875	0.0467647	0.0370207	0.0334844	0.0235945	0.00938096	4.55585	1.67846	1.35508	0.476424	0.302403	0.2697	0.081215	0.0530829	0.0415614	0.0177855	0.0162477	0.0159463	0.0130091	0.0117306	0.0105454	0.00808633	0.00759537	0.00601278	0.00543844	0.00383214	0.00152363	0.25234	0.00125927	0.677776	0.227119	0.22329	0.165691	0.000194577
-	0	0	0	0	0	0	0	0	0	0	0	0	0	0	0	0	0	0	0	0	0	0	0	0	0	0	0	0	0	0	0	0	0	0	0	0	0	0	0	0	0	0	0	0	0	0	0	0	0
13/27	V	T	I	A	M	R	Q	K	S	-	L	F	G	E	D	N	Y	P	C	H	W	V	T	I	A	M	R	Q	K	S	-	L	F	G	E	D	N	Y	P	C	H	W	V	T	I	A	M	R	Q
T	91.1051	1.80295	35.0227	11.8194	10.5484	8.41468	0.0467611	0.067368	0.0861353	0	0.208957	0.0591819	0.058695	0.0544069	0.0425443	0.0422154	0.0355182	0.0349276	0.0315477	0.0206299	0.0103347	69.0177	26.7956	26.7672	13.2176	8.92451	6.25468	4.36253	0.849779	0.827161	0.742188	0.606057	0.17165	0.170238	0.157801	0.123395	0.122441	0.103016	0.101303	0.0915003	0.0598344	0.0299744	7.0685	23.311	2.54621	0.147896	0.295465	0.745938	4.26951
A	0.970552	25.0657	0.248638	1.70833	1.28178	0.070442	1.5367	0.067368	0.0861353	1.02357	0.208957	0.0591819	0.058695	0.0544069	0.0425443	0.0422154	0.0355182	0.0349276	0.0315477	0.0206299	0.0103347	14.1335	5.48722	5.48139	2.70671	1.82757	1.28084	0.893361	0.174018	0.169387	0.151986	0.124109	0.0351506	0.0348615	0.0323145	0.0252689	0.0250735	0.0210957	0.020745	0.0187375	0.0122529	0.00613818	12.259	69.8566	4.9954	0.368254	0.162997	1.14383	0.463289
C	1.71847	6.40041	1.39532	4.55348	0.0634202	0.070442	3.2157	0.067368	0.882356	0	0.208957	0.0591819	0.058695	0.0544069	0.0425443	0.0422154	0.0355182	0.0349276	0.0315477	0.0206299	0.0103347	8.20944	3.18725	3.18387	1.57219	1.06154	0.743975	0.518909	0.101079	0.0983883	0.088281	0.0720886	0.0204173	0.0202493	0.0187699	0.0146774	0.014564	0.0122535	0.0120497	0.0108837	0.00711712	0.00356537	5.13223	3.23926	1.00472	5.65328	0.938491	0.609761	14.0153
G	1.39016	3.68548	0.248638	0.147511	0.414496	0.070442	1.21732	0.969851	0.0861353	0	0.208957	0.0591819	0.058695	0.0544069	0.0425443	0.0422154	0.0355182	0.0349276	0.0315477	0.0206299	0.0103347	3.82365	1.4845	1.48293	0.732268	0.494427	0.346515	0.241688	0.0470786	0.0458255	0.0411179	0.0335761	0.00950959	0.00943135	0.00874231	0.00683619	0.00678334	0.0057072	0.0056123	0.0050692	0.00331489	0.00166061	1.54875	3.26325	1.02734	0.466961	0.012922	0.219951	3.93841
-	0	0	0	0	0	0	0	0	0	0	0	0	0	0	0	0	0	0	0	0	0	0	0	0	0	0	0	0	0	0	0	0	0	0	0	0	0	0	0	0	0	0	0	0	0	0	0	0	0
13/28	R	N	T	K	A	Y	-	S	E	L	Q	G	D	V	I	H	P	F	M	C	W	R	N	T	K	A	Y	-	S	E	L	Q	G	D	V	I	H	P	F	M	C	W	R	N	T	K	A	Y	-
T	150.075	0.122557	0.0944958	6.54105	1.88447	0.0376714	0	0.092312	0.091428	0.0833024	0.0799184	0.0681334	0.0665946	0.0615389	0.0467488	0.0419409	0.0366111	0.0346531	0.0275567	0.0159064	0.0105882	116.834	16.8485	12.0113	6.19288	2.6033	2.06764	0.742188	0.26774	0.265176	0.241609	0.231794	0.197613	0.19315	0.178486	0.135589	0.121645	0.106186	0.100507	0.079925	0.0461347	0.0307099	9.45749	16.6042	11.8231	0.0195742	0.198483	1.99299	0.742188
A	1.40886	15.0469	12.6058	0.197811	0.090473	1.52761	1.02357	0.092312	0.091428	0.0833024	0.0799184	0.0681334	0.0665946	0.0615389	0.0467488	0.0419409	0.0366111	0.0346531	0.0275567	0.0159064	0.0105882	23.9254	3.45024	2.45968	1.26818	0.533105	0.423413	0.151986	0.054828	0.0543029	0.0494768	0.0474669	0.0404673	0.0395533	0.0365506	0.0277661	0.0249104	0.0217448	0.020582	0.0163671	0.0094475	0.00628879	21.1906	38.9777	41.8522	0.903416	0.367513	2.87958	4.99826
C	6.561	4.992	2.27814	1.60411	1.52486	1.24859	0	0.092312	0.091428	0.0833024	0.0799184	0.0681334	0.0665946	0.0615389	0.0467488	0.0419409	0.0366111	0.0346531	0.0275567	0.0159064	0.0105882	13.8971	2.00407	1.42871	0.736624	0.309654	0.24594	0.088281	0.0318469	0.0315419	0.0287386	0.0275712	0.0235054	0.0229746	0.0212304	0.0161279	0.0144692	0.0126305	0.011955	0.00950683	0.00548758	0.00365284	3.87261	4.45477	0.505024	1.02159	4.76898	4.08764	0.088281
G	3.08435	3.07475	1.58672	0.197811	0.090473	0.0376714	0	0.092312	0.091428	0.0833024	0.0799184	0.0681334	0.0665946	0.0615389	0.0467488	0.0419409	0.0366111	0.0346531	0.0275567	0.0159064	0.0105882	6.47273	0.933421	0.665438	0.343092	0.144225	0.114549	0.0411179	0.0148331	0.014691	0.0133854	0.0128416	0.0109479	0.0107007	0.00988832	0.00751178	0.00673923	0.00588281	0.0055682	0.00442792	0.00255591	0.00170136	1.77377	4.91234	1.27549	0.0615188	0.0200333	0.0515955	0.0411179
-	0	0	0	0	0	0	0	0	0	0	0	0	0	0	0	0	0	0	0	0	0	0	0	0	0	0	0	0	0	0	0	0	0	0	0	0	0	0	0	0	0	0	0	0	0	0	0	0	0
13/39	N	A	I	L	M	H	T	V	-	S	G	D	K	E	R	Q	F	P	Y	C	W	N	A	I	L	M	H	T	V	-	S	G	D	K	E	R	Q	F	P	Y	C	W	N	A	I	L	M	H	T
T	101.168	0.163616	31.175	10.6326	7.31993	6.46726	1.74459	0.11657	0	0.109505	0.100037	0.0981811	0.0800971	0.0722252	0.0649278	0.0497875	0.0467647	0.0370207	0.0334844	0.0235945	0.00938096	81.3567	29.9734	24.1986	8.50782	5.4002	4.81622	1.45031	0.947936	0.742188	0.317607	0.290146	0.284763	0.232312	0.209481	0.188315	0.144403	0.135635	0.107374	0.0971177	0.068433	0.0272084	4.82425	29.6471	2.01128	0.530631	0.682443	0.565992	0.0597129
A	0.315278	27.0599	1.58495	0.805858	0.0425498	0.0583073	0.0851902	0.957617	1.02357	0.109505	0.100037	0.0981811	0.0800971	0.0722252	0.0649278	0.0497875	0.0467647	0.0370207	0.0334844	0.0235945	0.00938096	16.6603	6.13797	4.95541	1.74224	1.10586	0.986268	0.296995	0.194119	0.151986	0.0650397	0.0594162	0.0583139	0.047573	0.0428976	0.0385634	0.0295709	0.0277755	0.0219881	0.0198878	0.0140138	0.00557175	16.0357	71.3147	2.29245	0.503264	1.02239	0.8731	0.151051
C	9.23224	8.42762	0.130977	0.147479	0.0425498	0.0583073	0.0851902	0.11657	0	0.109505	0.100037	0.0981811	0.0800971	0.0722252	0.0649278	0.0497875	0.0467647	0.0370207	0.0334844	0.0235945	0.00938096	9.67713	3.56524	2.87835	1.01198	0.642338	0.572874	0.17251	0.112754	0.088281	0.0377783	0.0345119	0.0338717	0.0276328	0.0249171	0.0223995	0.0171763	0.0161334	0.0127718	0.0115518	0.00813989	0.00323635	0.0204527	6.63144	2.62236	0.738513	0.560056	0.462194	0.0441986
G	1.48584	5.68602	0.482052	0.147479	0.0425498	0.0583073	0.0851902	0.11657	0	0.109505	0.100037	0.0981811	0.0800971	0.0722252	0.0649278	0.0497875	0.0467647	0.0370207	0.0334844	0.0235945	0.00938096	4.50724	1.66056	1.34063	0.471341	0.299177	0.266823	0.0803485	0.0525166	0.0411179	0.0175957	0.0160744	0.0157761	0.0128703	0.0116054	0.0104329	0.00800006	0.00751433	0.00594863	0.00538041	0.00379125	0.00150737	2.02537	9.75839	0.549855	0.222528	0.220129	0.16295	0.000291757
-	0	0	0	0	0	0	0	0	0	0	0	0	0	0	0	0	0	0	0	0	0	0	0	0	0	0	0	0	0	0	0	0	0	0	0	0	0	0	0	0	0	0	0	0	0	0	0	0	0
13/44	A	G	V	T	S	H	L	I	K	E	D	R	N	P	Q	F	C	M	Y	W	-	A	G	V	T	S	H	L	I	K	E	D	R	N	P	Q	F	C	M	Y	W	-	A	G	V	T	S	H	L
T	132.831	3.89779	9.64033	7.30591	5.10382	0.028664	0.100594	0.078439	0.0750136	0.066512	0.0550879	0.0528439	0.0525577	0.0481333	0.0433945	0.0381101	0.0341702	0.0297444	0.0296594	0.00973683	0	108.443	31.4109	7.25615	5.50502	4.00977	0.825325	0.291761	0.227503	0.217568	0.19291	0.159776	0.153267	0.152438	0.139605	0.12586	0.110534	0.0991065	0.0862701	0.0860237	0.0282405	0	5.48444	24.099	0.78338	0.589136	0.298508	0.768992	0.125256
A	1.3287	29.2122	0.122277	0.0954057	0.142056	1.05224	0.100594	0.078439	0.0750136	0.066512	0.0550879	0.0528439	0.0525577	0.0481333	0.0433945	0.0381101	0.0341702	0.0297444	0.0296594	0.00973683	0	22.2071	6.43235	1.48592	1.12732	0.821123	0.169011	0.0597469	0.0465882	0.0445538	0.0395043	0.032719	0.0313862	0.0312163	0.0285884	0.0257738	0.0226352	0.0202951	0.0176665	0.017616	0.00578312	0	19.6292	80.6735	1.25143	0.944583	0.561588	4.61562	0.0279256
C	12.3934	5.4787	0.122277	0.0954057	0.142056	0.028664	0.100594	0.078439	0.0750136	0.066512	0.0550879	0.0528439	0.0525577	0.0481333	0.0433945	0.0381101	0.0341702	0.0297444	0.0296594	0.00973683	0	12.899	3.73623	0.863096	0.654804	0.47695	0.0981698	0.034704	0.0270608	0.0258791	0.0229461	0.0190048	0.0182307	0.018132	0.0166056	0.0149707	0.0131477	0.0117884	0.0102616	0.0102323	0.00335912	0	0.019813	0.812637	0.635866	0.477894	0.235149	0.0492112	0.1251
G	3.00419	4.73102	0.122277	0.0954057	0.142056	0.028664	0.100594	0.078439	0.0750136	0.066512	0.0550879	0.0528439	0.0525577	0.0481333	0.0433945	0.0381101	0.0341702	0.0297444	0.0296594	0.00973683	0	6.00786	1.7402	0.401998	0.304983	0.222145	0.0457238	0.0161638	0.0126039	0.0120535	0.0106874	0.00885174	0.00849116	0.00844519	0.00773425	0.00697279	0.00612368	0.0054906	0.00477945	0.0047658	0.00156455	0	1.5017	5.14025	0.194637	0.144017	0.0288745	0.00636507	0.441011
-	0	0	0	0	0	0	0	0	0	0	0	0	0	0	0	0	0	0	0	0	0	0	0	0	0	0	0	0	0	0	0	0	0	0	0	0	0	0	0	0	0	0	0	0	0	0	0	0	0
16/37	N	S	D	-	G	T	K	A	E	R	Q	L	H	V	I	P	F	Y	M	C	W	N	S	D	-	G	T	K	A	E	R	Q	L	H	V	I	P	F	Y	M	C	W	N	S	D	-	G	T	K
T	158.57	1.22011	1.93766	1.02357	0.116365	0.097077	0.0961719	0.0948529	0.0896935	0.0786562	0.0599601	0.0589937	0.0525596	0.0522364	0.0421047	0.0387618	0.0328687	0.0284861	0.0212744	0.0183711	0.00822602	133.26	24.9993	1.76298	0.761849	0.346444	0.289019	0.286324	0.282397	0.267037	0.234176	0.178514	0.175637	0.156481	0.155519	0.125355	0.115402	0.0978572	0.0848092	0.0633385	0.0546947	0.0244906	4.80736	22.6187	0.0173076	0.0899117	0.152799	0.127472	0.126283
A	0.69771	31.8126	0.143656	0	0.116365	0.097077	0.0961719	0.0948529	0.0896935	0.0786562	0.0599601	0.0589937	0.0525596	0.0522364	0.0421047	0.0387618	0.0328687	0.0284861	0.0212744	0.0183711	0.00822602	27.3843	5.13724	0.362283	0.156556	0.0711925	0.0593921	0.0588383	0.0580314	0.0548748	0.0481222	0.0366838	0.0360926	0.0321562	0.0319584	0.0257598	0.0237146	0.0201092	0.0174279	0.0130158	0.0112395	0.00503271	26.0066	138.513	0.131935	0.156556	0.0286624	0.0239115	0.0236885
C	13.7709	0.389027	0.143656	0	0.116365	0.097077	0.0961719	0.0948529	0.0896935	0.0786562	0.0599601	0.0589937	0.0525596	0.0522364	0.0421047	0.0387618	0.0328687	0.0284861	0.0212744	0.0183711	0.00822602	12.4504	2.33568	0.164714	0.0711793	0.0323681	0.027003	0.0267512	0.0263843	0.0249492	0.021879	0.0166785	0.0164097	0.01462	0.0145301	0.0117119	0.010782	0.00914277	0.0079237	0.00591769	0.00511011	0.00228815	0.140048	1.62242	0.00269223	0.0711793	0.217976	0.181846	0.18015
G	6.00044	0.165764	0.143656	0	0.116365	0.097077	0.0961719	0.0948529	0.0896935	0.0786562	0.0599601	0.0589937	0.0525596	0.0522364	0.0421047	0.0387618	0.0328687	0.0284861	0.0212744	0.0183711	0.00822602	5.94501	1.11527	0.0786502	0.0339878	0.0154556	0.0128938	0.0127736	0.0125984	0.0119131	0.0104471	0.00796391	0.00783555	0.00698097	0.00693804	0.00559235	0.00514834	0.00436562	0.00378352	0.00282567	0.00244005	0.00109258	0.000516754	0.808384	0.0537286	0.0339878	0.658835	0.549631	0.544506
-	0	0	0	0	0	0	0	0	0	0	0	0	0	0	0	0	0	0	0	0	0	0	0	0	0	0	0	0	0	0	0	0	0	0	0	0	0	0	0	0	0	0	0	0	0	0	0	0	0
16/39	N	A	I	L	M	H	T	V	-	S	G	D	K	E	R	Q	F	P	Y	C	W	N	A	I	L	M	H	T	V	-	S	G	D	K	E	R	Q	F	P	Y	C	W	N	A	I	L	M	H	T
T	102.096	37.8854	3.8408	8.16571	5.02799	3.93069	0.0851902	0.957617	1.02357	0.109505	0.100037	0.0981811	0.0800971	0.0722252	0.0649278	0.0497875	0.0467647	0.0370206	0.0334844	0.0235945	0.00938096	83.5119	30.7674	24.8397	8.7332	5.54326	4.9438	1.48873	0.973048	0.761849	0.32602	0.297832	0.292306	0.238466	0.21503	0.193304	0.148228	0.139228	0.110218	0.0996904	0.0702458	0.0279291	4.13572	1.64674	17.7519	0.0368753	0.0478959	0.207611	1.32322
A	0.524075	0.163616	29.047	2.87832	0.0425498	0.0583073	0.0851902	0.116569	0	0.109505	0.100037	0.0981811	0.0800971	0.0722252	0.0649278	0.0497875	0.0467647	0.0370206	0.0334844	0.0235945	0.00938096	17.1613	6.32256	5.10443	1.79463	1.13911	1.01593	0.305927	0.199957	0.156556	0.0669957	0.061203	0.0600676	0.0490037	0.0441877	0.0397231	0.0304602	0.0286108	0.0226494	0.0204859	0.0144352	0.00573931	16.1292	5.99956	112.304	0.654382	1.0556	0.90266	0.159269
C	7.95004	3.12452	0.35424	0.541866	2.33448	0.0583073	0.0851902	0.116569	0	0.109505	0.100037	0.0981811	0.0800971	0.0722252	0.0649278	0.0497875	0.0467647	0.0370206	0.0334844	0.0235945	0.00938096	7.80249	2.87459	2.32076	0.81594	0.517905	0.461898	0.139091	0.0909115	0.0711793	0.03046	0.0278263	0.0273101	0.0222798	0.0200902	0.0180603	0.0138489	0.0130081	0.0102977	0.00931404	0.00656305	0.00260941	0.0027903	0.0217296	1.66635	0.0920611	6.37174	0.352643	0.020888
G	1.63084	0.163616	0.130977	0.147479	0.0425498	2.59487	1.74459	0.116569	0	0.109505	0.100037	0.0981811	0.0800971	0.0722252	0.0649278	0.0497875	0.0467647	0.0370206	0.0334844	0.0235945	0.00938096	3.72565	1.3726	1.10815	0.389607	0.247297	0.220554	0.0664154	0.0434098	0.0339878	0.0145445	0.0132869	0.0130404	0.0106385	0.00959296	0.00862372	0.00661278	0.00621129	0.00491709	0.00444741	0.00313382	0.00124598	1.17784	1.06487	0.861678	0.150474	0.169518	25.5602	42.4039
-	0	0	0	0	0	0	0	0	0	0	0	0	0	0	0	0	0	0	0	0	0	0	0	0	0	0	0	0	0	0	0	0	0	0	0	0	0	0	0	0	0	0	0	0	0	0	0	0	0
17/37	N	S	D	-	G	T	K	A	E	R	Q	L	H	V	I	P	F	Y	M	C	W	N	S	D	-	G	T	K	A	E	R	Q	L	H	V	I	P	F	Y	M	C	W	N	S	D	-	G	T	K
A	167.191	0.165764	1.93766	1.02357	0.116365	0.097077	0.0961719	0.0948529	0.0896935	0.0786562	0.0599601	0.0589937	0.0525596	0.0522364	0.0421047	0.0387618	0.0328687	0.0284861	0.0212744	0.0183711	0.00822602	139.417	26.1544	1.84443	0.79705	0.362451	0.302373	0.299554	0.295445	0.279375	0.244996	0.186762	0.183752	0.163711	0.162705	0.131147	0.120734	0.102379	0.0887277	0.066265	0.0572218	0.0256222	5.53285	25.8239	0.00471171	0.0643782	0.16708	0.139386	0.138086
T	2.34435	33.0902	0.143656	0	0.116365	0.097077	0.0961719	0.0948529	0.0896935	0.0786562	0.0599601	0.0589937	0.0525596	0.0522364	0.0421047	0.0387618	0.0328687	0.0284861	0.0212744	0.0183711	0.00822602	29.7641	5.58369	0.393767	0.170162	0.0773794	0.0645535	0.0639516	0.0630745	0.0596436	0.0523042	0.0398718	0.0392292	0.0349507	0.0347357	0.0279984	0.0257755	0.0218568	0.0189424	0.0141469	0.0122163	0.00547007	25.26	135.504	0.158864	0.170162	0.0196418	0.0163861	0.0162333
G	6.47909	0.165764	0.143656	0	0.116365	0.097077	0.0961719	0.0948529	0.0896935	0.0786562	0.0599601	0.0589937	0.0525596	0.0522364	0.0421047	0.0387618	0.0328687	0.0284861	0.0212744	0.0183711	0.00822602	6.33454	1.18835	0.0838036	0.0362147	0.0164683	0.0137386	0.0136105	0.0134238	0.0126937	0.0111316	0.00848572	0.00834895	0.00743838	0.00739264	0.00595877	0.00548568	0.00465167	0.00403143	0.00301081	0.00259993	0.00116417	0.00329822	0.879944	0.0427467	0.0362147	0.605973	0.505531	0.500817
C	3.02548	0.165764	0.143656	0	0.116365	0.097077	0.0961719	0.0948529	0.0896935	0.0786562	0.0599601	0.0589937	0.0525596	0.0522364	0.0421047	0.0387618	0.0328687	0.0284861	0.0212744	0.0183711	0.00822602	3.52394	0.661086	0.0466204	0.0201465	0.00916141	0.00764287	0.00757161	0.00746776	0.00706156	0.0061926	0.00472066	0.00464457	0.00413802	0.00411257	0.0033149	0.00305171	0.00258775	0.00224271	0.00167493	0.00144636	0.000647634	0.0705087	0.371122	0.20197	0.0201465	1.25446	1.04653	1.03677
-	0	0	0	0	0	0	0	0	0	0	0	0	0	0	0	0	0	0	0	0	0	0	0	0	0	0	0	0	0	0	0	0	0	0	0	0	0	0	0	0	0	0	0	0	0	0	0	0	0
17/39	N	A	I	L	M	H	T	V	-	S	G	D	K	E	R	Q	F	P	Y	C	W	N	A	I	L	M	H	T	V	-	S	G	D	K	E	R	Q	F	P	Y	C	W	N	A	I	L	M	H	T
A	106.289	39.7641	2.32885	7.22081	7.31993	3.93069	1.74459	0.957617	1.02357	0.109505	0.100037	0.0981811	0.0800971	0.0722252	0.0649278	0.0497875	0.0467647	0.0370207	0.0334844	0.0235945	0.00938096	87.3705	32.189	25.9873	9.13671	5.79938	5.17222	1.55751	1.01801	0.79705	0.341084	0.311593	0.305812	0.249484	0.224965	0.202236	0.155077	0.145661	0.115311	0.104297	0.0734915	0.0292196	4.09645	1.78266	21.5384	0.40175	0.398673	0.298015	0.0224703
T	2.17072	0.163616	30.3246	2.87832	0.0425498	0.0583073	0.0851902	0.11657	0	0.109505	0.100037	0.0981811	0.0800971	0.0722252	0.0649278	0.0497875	0.0467647	0.0370207	0.0334844	0.0235945	0.00938096	18.6527	6.87201	5.54803	1.95059	1.23811	1.10422	0.332513	0.217334	0.170162	0.0728178	0.0665218	0.0652877	0.0532623	0.0480277	0.0431752	0.0331073	0.0310972	0.0246177	0.0222662	0.0156897	0.00623807	14.5639	6.54868	110.648	0.441238	1.15447	0.99068	0.183958
G	3.42633	1.24585	0.588578	1.48677	0.0425498	0.0583073	0.0851902	0.11657	0	0.109505	0.100037	0.0981811	0.0800971	0.0722252	0.0649278	0.0497875	0.0467647	0.0370207	0.0334844	0.0235945	0.00938096	3.96976	1.46254	1.18076	0.415135	0.2635	0.235005	0.0707671	0.0462541	0.0362147	0.0154975	0.0141575	0.0138949	0.0113356	0.0102215	0.00918876	0.00704607	0.00661827	0.00523926	0.00473881	0.00333915	0.00132762	0.0743931	0.0321049	0.296995	2.76634	0.185272	0.132857	0.00293958
C	0.315278	0.163616	0.130977	0.147479	0.0425498	2.59487	0.0851902	0.11657	0	0.109505	0.100037	0.0981811	0.0800971	0.0722252	0.0649278	0.0497875	0.0467647	0.0370207	0.0334844	0.0235945	0.00938096	2.2084	0.813619	0.656864	0.230942	0.146587	0.130735	0.0393682	0.0257314	0.0201465	0.00862134	0.00787592	0.0077298	0.00630604	0.00568629	0.00511176	0.00391977	0.00368178	0.00291463	0.00263623	0.00185759	0.000738563	1.62286	0.519289	0.421026	0.0301635	0.0738382	46.445	0.0533339
-	0	0	0	0	0	0	0	0	0	0	0	0	0	0	0	0	0	0	0	0	0	0	0	0	0	0	0	0	0	0	0	0	0	0	0	0	0	0	0	0	0	0	0	0	0	0	0	0	0
24/39	N	A	I	L	M	H	T	V	-	S	G	D	K	E	R	Q	F	P	Y	C	W	N	A	I	L	M	H	T	V	-	S	G	D	K	E	R	Q	F	P	Y	C	W	N	A	I	L	M	H	T
T	25.516	0.163616	27.7224	0.411471	5.86545	5.33562	0.0851902	0.116569	0	0.109505	0.100037	0.0981811	0.080097	0.0722252	0.0649278	0.0497875	0.0467646	0.0370206	0.0334844	0.0235945	0.00938095	33.6348	12.3917	10.0043	3.51734	2.23258	1.99114	0.599593	0.3919	0.306839	0.131306	0.119953	0.117728	0.0960435	0.0866044	0.0778542	0.0596996	0.056075	0.044391	0.0401508	0.0282919	0.0112486	1.95976	12.0667	31.3797	2.74253	5.91148	5.61767	0.441316
A	47.795	0.163616	0.864886	6.33126	0.0425497	1.18994	1.74459	0.116569	0	0.109505	0.100037	0.0981811	0.080097	0.0722252	0.0649278	0.0497875	0.0467646	0.0370206	0.0334844	0.0235945	0.00938095	30.0811	11.0825	8.94729	3.14571	1.99669	1.78077	0.536243	0.350494	0.27442	0.117433	0.10728	0.105289	0.085896	0.0774542	0.0696285	0.0533921	0.0501504	0.0397009	0.0359087	0.0253027	0.0100601	10.4311	10.7577	7.30112	3.22589	1.9125	0.196025	2.72284
G	13.2434	33.8706	0.130977	2.16432	1.49702	0.0583073	0.0851902	0.957617	0	0.109505	0.100037	0.0981811	0.080097	0.0722252	0.0649278	0.0497875	0.0467646	0.0370206	0.0334844	0.0235945	0.00938095	26.8982	9.90984	8.00058	2.81287	1.78542	1.59234	0.479503	0.313408	0.245383	0.105008	0.0959283	0.0941486	0.0768073	0.0692588	0.0622611	0.0477426	0.0448439	0.0355001	0.0321092	0.0226254	0.00899566	6.93187	57.9344	7.74077	0.149533	0.0465859	1.47786	0.324258
C	25.647	7.13929	4.65474	2.82633	0.0425497	0.0583073	0.0851902	0.116569	1.02357	0.109505	0.100037	0.0981811	0.080097	0.0722252	0.0649278	0.0497875	0.0467646	0.0370206	0.0334844	0.0235945	0.00938095	21.5871	7.9531	6.42083	2.25745	1.43288	1.27793	0.384823	0.251524	0.196931	0.0842733	0.0769869	0.0755586	0.0616414	0.0555833	0.0499674	0.0383156	0.0359893	0.0284905	0.0257691	0.0181579	0.00721943	0.763552	0.0832751	0.485775	0.143355	1.34905	1.16397	0.233302
-	0	0	0	0	0	0	0	0	0	0	0	0	0	0	0	0	0	0	0	0	0	0	0	0	0	0	0	0	0	0	0	0	0	0	0	0	0	0	0	0	0	0	0	0	0	0	0	0	0
25/37	N	S	D	-	G	T	K	A	E	R	Q	L	H	V	I	P	F	Y	M	C	W	N	S	D	-	G	T	K	A	E	R	Q	L	H	V	I	P	F	Y	M	C	W	N	S	D	-	G	T	K
T	166.484	0.165764	1.93766	1.02357	0.116365	0.097077	0.0961719	0.0948529	0.0896935	0.0786562	0.0599601	0.0589937	0.0525596	0.0522364	0.0421047	0.0387618	0.0328687	0.0284861	0.0212744	0.0183711	0.00822602	138.842	26.0466	1.83683	0.793764	0.360957	0.301127	0.298319	0.294227	0.278223	0.243986	0.185992	0.182995	0.163037	0.162034	0.130606	0.120237	0.101957	0.088362	0.0659918	0.0569859	0.0255166	5.50327	25.7161	0.00553443	0.0665335	0.16574	0.138268	0.136979
A	2.4582	30.3594	0.143656	0	0.116365	0.097077	0.0961719	0.0948529	0.0896935	0.0786562	0.0599601	0.0589937	0.0525596	0.0522364	0.0421047	0.0387618	0.0328687	0.0284861	0.0212744	0.0183711	0.00822602	27.6343	5.18415	0.365592	0.157986	0.0718426	0.0599344	0.0593756	0.0585612	0.0553759	0.0485616	0.0370188	0.0364222	0.0324498	0.0322503	0.025995	0.0239312	0.0202928	0.017587	0.0131346	0.0113421	0.00507866	22.9366	122.256	0.134728	0.157986	0.0275914	0.023018	0.0228034
C	5.77617	2.8966	0.143656	0	0.116365	0.097077	0.0961719	0.0948529	0.0896935	0.0786562	0.0599601	0.0589937	0.0525596	0.0522364	0.0421047	0.0387618	0.0328687	0.0284861	0.0212744	0.0183711	0.00822602	7.98489	1.49795	0.105637	0.0456498	0.0207588	0.017318	0.0171565	0.0169212	0.0160008	0.0140318	0.0106965	0.0105241	0.00937632	0.00931867	0.00751123	0.00691487	0.00586358	0.00508175	0.00379523	0.00327729	0.00146747	0.610962	1.30592	0.0136831	0.0456498	0.440321	0.367336	0.363911
G	4.32073	0.165764	0.143656	0	0.116365	0.097077	0.0961719	0.0948529	0.0896935	0.0786562	0.0599601	0.0589937	0.0525596	0.0522364	0.0421047	0.0387618	0.0328687	0.0284861	0.0212744	0.0183711	0.00822602	4.57804	0.858833	0.0605657	0.0261728	0.0119018	0.00992904	0.00983646	0.00970155	0.00917385	0.00804496	0.00613272	0.00603388	0.0053758	0.00534274	0.00430647	0.00396456	0.00336181	0.00291356	0.00217595	0.001879	0.000841357	0.0144621	0.559299	0.113992	0.0261728	0.916881	0.764905	0.757773
-	0	0	0	0	0	0	0	0	0	0	0	0	0	0	0	0	0	0	0	0	0	0	0	0	0	0	0	0	0	0	0	0	0	0	0	0	0	0	0	0	0	0	0	0	0	0	0	0	0
25/39	N	A	I	L	M	H	T	V	-	S	G	D	K	E	R	Q	F	P	Y	C	W	N	A	I	L	M	H	T	V	-	S	G	D	K	E	R	Q	F	P	Y	C	W	N	A	I	L	M	H	T
T	109.451	38.3525	2.78645	7.04777	7.31993	1.18994	1.74459	0.957617	1.02357	0.109505	0.100037	0.0981811	0.0800971	0.0722252	0.0649278	0.0497875	0.0467647	0.0370207	0.0334844	0.0235945	0.00938096	87.0103	32.0563	25.8802	9.09904	5.77547	5.1509	1.55109	1.01381	0.793764	0.339678	0.310308	0.304552	0.248456	0.224038	0.201402	0.154438	0.145061	0.114836	0.103867	0.0731885	0.0290991	5.78741	1.23664	20.6073	0.462435	0.41301	3.04592	0.0241386
A	0.839068	0.163616	30.3246	0.147479	0.0425498	1.50381	0.0851902	0.11657	0	0.109505	0.100037	0.0981811	0.0800971	0.0722252	0.0649278	0.0497875	0.0467647	0.0370207	0.0334844	0.0235945	0.00938096	17.318	6.38029	5.15104	1.81102	1.14952	1.0252	0.30872	0.201783	0.157986	0.0676074	0.0617619	0.0606161	0.0494512	0.0445911	0.0400858	0.0307383	0.0288721	0.0228562	0.020673	0.014567	0.00579171	15.6805	6.05725	123.025	1.52807	1.06599	0.223428	0.161848
C	1.59639	2.65743	0.130977	4.39064	0.0425498	0.0583073	0.0851902	0.11657	0	0.109505	0.100037	0.0981811	0.0800971	0.0722252	0.0649278	0.0497875	0.0467647	0.0370207	0.0334844	0.0235945	0.00938096	5.00401	1.84358	1.48839	0.523291	0.332151	0.296231	0.0892042	0.0583048	0.0456498	0.0195351	0.017846	0.0175149	0.0142888	0.0128845	0.0115827	0.00888179	0.00834254	0.00660426	0.00597343	0.00420911	0.00167351	2.32051	0.359282	1.23796	28.5814	0.252502	0.191093	0.000180625
G	0.315278	0.163616	0.130977	0.147479	0.0425498	3.89012	0.0851902	0.11657	0	0.109505	0.100037	0.0981811	0.0800971	0.0722252	0.0649278	0.0497875	0.0467647	0.0370207	0.0334844	0.0235945	0.00938096	2.86899	1.05699	0.853348	0.300022	0.190434	0.169841	0.0511441	0.0334283	0.0261728	0.0112002	0.0102318	0.010042	0.00819233	0.00738719	0.00664082	0.00509227	0.00478309	0.00378647	0.00342479	0.00241324	0.000959484	2.27308	0.755086	0.611497	0.0775588	0.114842	81.4912	0.0226641
-	0	0	0	0	0	0	0	0	0	0	0	0	0	0	0	0	0	0	0	0	0	0	0	0	0	0	0	0	0	0	0	0	0	0	0	0	0	0	0	0	0	0	0	0	0	0	0	0	0
26/37	N	S	D	-	G	T	K	A	E	R	Q	L	H	V	I	P	F	Y	M	C	W	N	S	D	-	G	T	K	A	E	R	Q	L	H	V	I	P	F	Y	M	C	W	N	S	D	-	G	T	K
A	163.149	3.95095	1.93766	1.02357	0.116365	0.097077	0.0961719	0.0948529	0.0896935	0.0786562	0.0599601	0.0589937	0.0525596	0.0522364	0.0421047	0.0387618	0.0328687	0.0284861	0.0212744	0.0183711	0.00822602	139.208	26.1152	1.84167	0.795855	0.361907	0.30192	0.299105	0.295002	0.278956	0.244629	0.186482	0.183477	0.163466	0.162461	0.13095	0.120553	0.102225	0.0885947	0.0661656	0.057136	0.0255838	4.11724	18.811	0.00500292	0.065157	0.166592	0.138979	0.137683
T	0.488913	29.305	0.143656	0	0.116365	0.097077	0.0961719	0.0948529	0.0896935	0.0786562	0.0599601	0.0589937	0.0525596	0.0522364	0.0421047	0.0387618	0.0328687	0.0284861	0.0212744	0.0183711	0.00822602	25.1736	4.72253	0.333038	0.143918	0.0654454	0.0545976	0.0540885	0.0533467	0.050445	0.0442375	0.0337225	0.033179	0.0295603	0.0293786	0.0236803	0.0218002	0.0184859	0.016021	0.011965	0.0103322	0.00462644	24.2053	127.961	0.107692	0.143918	0.0396177	0.0330509	0.0327427
C	8.72895	0.165764	0.143656	0	0.116365	0.097077	0.0961719	0.0948529	0.0896935	0.0786562	0.0599601	0.0589937	0.0525596	0.0522364	0.0421047	0.0387618	0.0328687	0.0284861	0.0212744	0.0183711	0.00822602	8.16552	1.53184	0.108027	0.0466825	0.0212284	0.0177097	0.0175446	0.017304	0.0163627	0.0143492	0.0109385	0.0107622	0.00958842	0.00952946	0.00768114	0.00707129	0.00599622	0.0051967	0.00388108	0.00335143	0.00150067	0.0388781	1.21825	0.0117513	0.0466825	0.426361	0.35569	0.352374
G	6.67309	0.165764	0.143656	0	0.116365	0.097077	0.0961719	0.0948529	0.0896935	0.0786562	0.0599601	0.0589937	0.0525596	0.0522364	0.0421047	0.0387618	0.0328687	0.0284861	0.0212744	0.0183711	0.00822602	6.49242	1.21797	0.0858923	0.0371173	0.0168787	0.014081	0.0139497	0.0137584	0.01301	0.0114091	0.00869722	0.00855704	0.00762378	0.0075769	0.00610729	0.0056224	0.0047676	0.00413191	0.00308585	0.00266473	0.00119318	0.00502727	0.909	0.0388471	0.0371173	0.586389	0.489193	0.484631
-	0	0	0	0	0	0	0	0	0	0	0	0	0	0	0	0	0	0	0	0	0	0	0	0	0	0	0	0	0	0	0	0	0	0	0	0	0	0	0	0	0	0	0	0	0	0	0	0	0
26/39	N	A	I	L	M	H	T	V	-	S	G	D	K	E	R	Q	F	P	Y	C	W	N	A	I	L	M	H	T	V	-	S	G	D	K	E	R	Q	F	P	Y	C	W	N	A	I	L	M	H	T
A	107.693	40.8463	3.8408	10.8965	3.78895	1.18994	0.0851902	0.957617	1.02357	0.109505	0.100037	0.0981811	0.0800971	0.0722252	0.0649278	0.0497875	0.0467647	0.0370206	0.0334844	0.0235945	0.00938096	87.2395	32.1407	25.9484	9.12301	5.79068	5.16447	1.55518	1.01648	0.795855	0.340572	0.311126	0.305354	0.24911	0.224628	0.201932	0.154844	0.145443	0.115138	0.10414	0.0733813	0.0291758	4.79554	2.35798	18.8353	0.344782	0.691962	3.05876	1.38946
T	0.315278	0.163616	29.2703	0.147479	0.0425498	0.0583073	0.0851902	0.116569	0	0.109505	0.100037	0.0981811	0.0800971	0.0722252	0.0649278	0.0497875	0.0467647	0.0370206	0.0334844	0.0235945	0.00938096	15.7759	5.81216	4.69237	1.64976	1.04716	0.933916	0.28123	0.183815	0.143918	0.0615874	0.0562624	0.0552186	0.0450478	0.0406206	0.0365164	0.0280013	0.0263012	0.020821	0.0188322	0.0132699	0.00527599	15.1517	5.48954	128.735	1.36798	0.963787	0.820942	0.136656
C	3.278	0.163616	0.130977	0.147479	0.0425498	5.33562	0.0851902	0.116569	0	0.109505	0.100037	0.0981811	0.0800971	0.0722252	0.0649278	0.0497875	0.0467647	0.0370206	0.0334844	0.0235945	0.00938096	5.11721	1.88528	1.52205	0.535128	0.339664	0.302932	0.0912221	0.0596237	0.0466825	0.019977	0.0182497	0.0179111	0.0146121	0.013176	0.0118447	0.00908271	0.00853125	0.00675366	0.00610855	0.00430433	0.00171136	0.661038	1.57225	1.27137	0.280814	0.259895	83.6093	0.000398851
G	0.91469	0.163616	0.130977	0.541866	3.57352	0.0583073	1.74459	0.116569	0	0.109505	0.100037	0.0981811	0.0800971	0.0722252	0.0649278	0.0497875	0.0467647	0.0370206	0.0334844	0.0235945	0.00938096	4.0687	1.49899	1.21019	0.425482	0.270068	0.240862	0.0725309	0.0474069	0.0371173	0.0158837	0.0145104	0.0142412	0.0116181	0.0104763	0.00941778	0.00722168	0.00678322	0.00536985	0.00485692	0.00342238	0.00136071	2.44495	1.18962	0.96241	0.0318354	40.4077	0.138362	38.5461
-	0	0	0	0	0	0	0	0	0	0	0	0	0	0	0	0	0	0	0	0	0	0	0	0	0	0	0	0	0	0	0	0	0	0	0	0	0	0	0	0	0	0	0	0	0	0	0	0	0
29/28	R	N	T	K	A	Y	-	S	E	L	Q	G	D	V	I	H	P	F	M	C	W	R	N	T	K	A	Y	-	S	E	L	Q	G	D	V	I	H	P	F	M	C	W	R	N	T	K	A	Y	-
A	144.252	0.122557	0.0944958	3.26351	1.88447	0.0376714	0	0.092312	0.091428	0.0833024	0.0799184	0.0681334	0.0665946	0.0615389	0.0467488	0.0419409	0.0366111	0.0346531	0.0275567	0.0159064	0.0105882	110.169	15.8873	11.3261	5.83958	2.45478	1.94968	0.699846	0.252466	0.250048	0.227825	0.21857	0.186339	0.182131	0.168304	0.127854	0.114705	0.100128	0.0947734	0.0753653	0.0435027	0.0289579	10.5444	15.6431	11.1379	1.13641	0.132497	1.87507	0.699846
G	9.73711	9.83048	3.83896	1.52321	1.52486	2.73853	1.02357	0.092312	0.091428	0.0833024	0.0799184	0.0681334	0.0665946	0.0615389	0.0467488	0.0419409	0.0366111	0.0346531	0.0275567	0.0159064	0.0105882	22.6918	3.27235	2.33286	1.2028	0.505619	0.401582	0.14415	0.0520011	0.0515031	0.0469258	0.0450196	0.0383808	0.037514	0.0346661	0.0263345	0.0236261	0.0206237	0.0195208	0.0155232	0.00896039	0.00596454	7.3958	13.1432	0.972334	0.0853558	2.05463	13.5995	5.36516
T	4.33169	8.56945	9.85673	3.55625	0.090473	0.0376714	0	0.092312	0.091428	0.0833024	0.0799184	0.0681334	0.0665946	0.0615389	0.0467488	0.0419409	0.0366111	0.0346531	0.0275567	0.0159064	0.0105882	19.9274	2.87369	2.04866	1.05627	0.444022	0.35266	0.126588	0.0456661	0.0452288	0.0412091	0.0395351	0.0337051	0.0329439	0.0304429	0.0231263	0.0207478	0.0181112	0.0171426	0.0136321	0.00786879	0.00523791	12.2056	11.2892	29.7589	5.917	0.28151	0.281341	0.126588
C	2.80855	4.71372	2.77494	0.197811	0.090473	0.0376714	0	0.092312	0.091428	0.0833024	0.0799184	0.0681334	0.0665946	0.0615389	0.0467488	0.0419409	0.0366111	0.0346531	0.0275567	0.0159064	0.0105882	8.34138	1.2029	0.857547	0.442141	0.185863	0.147619	0.0529885	0.0191153	0.0189323	0.0172497	0.0165489	0.0141086	0.0137899	0.012743	0.0096804	0.00868481	0.00758115	0.00717572	0.00570625	0.00329379	0.00219253	3.66992	10.2468	4.28709	0.135019	0.0489564	0.0818901	0.0529885
-	0	0	0	0	0	0	0	0	0	0	0	0	0	0	0	0	0	0	0	0	0	0	0	0	0	0	0	0	0	0	0	0	0	0	0	0	0	0	0	0	0	0	0	0	0	0	0	0	0
30/27	V	T	I	A	M	R	Q	K	S	-	L	F	G	E	D	N	Y	P	C	H	W	V	T	I	A	M	R	Q	K	S	-	L	F	G	E	D	N	Y	P	C	H	W	V	T	I	A	M	R	Q
C	85.1773	0.143549	33.8557	10.494	9.94651	8.03615	4.66528	0.067368	0.0861353	0	0.208957	0.0591819	0.058695	0.0544069	0.0425443	0.0422154	0.0355182	0.0349276	0.0315477	0.0206299	0.0103347	66.2308	25.7136	25.6863	12.6839	8.56414	6.00212	4.18637	0.815465	0.793761	0.712219	0.581584	0.164719	0.163364	0.151429	0.118412	0.117497	0.0988565	0.0972128	0.0878055	0.0574183	0.0287641	5.41998	25.4273	2.59825	0.378067	0.223132	0.689305	0.0547863
A	4.04871	36.5239	1.39532	2.54214	1.01602	0.448973	0.0467611	0.969851	0.882356	0	0.208957	0.0591819	0.058695	0.0544069	0.0425443	0.0422154	0.0355182	0.0349276	0.0315477	0.0206299	0.0103347	20.9759	8.14372	8.13507	4.01709	2.71234	1.90092	1.32586	0.258265	0.251391	0.225566	0.184193	0.0521679	0.0517387	0.0479588	0.0375021	0.0372122	0.0313087	0.0307881	0.0278088	0.0181849	0.00910983	13.6599	98.9028	5.58375	0.541556	1.06089	1.10902	1.23399
G	3.02229	0.143549	1.41565	3.14272	1.01635	0.070442	0.0467611	0.067368	0.0861353	0	0.208957	0.0591819	0.058695	0.0544069	0.0425443	0.0422154	0.0355182	0.0349276	0.0315477	0.0206299	0.0103347	4.16165	1.61573	1.61401	0.796999	0.538133	0.377147	0.263053	0.0512403	0.0498765	0.0447527	0.0365442	0.0103502	0.0102651	0.00951512	0.0074405	0.00738298	0.00621171	0.00610842	0.00551732	0.00360792	0.00180741	0.311929	1.34139	0.0243784	6.90392	0.424964	0.24942	0.177843
T	2.93593	0.143549	0.248638	2.04986	0.329173	0.070442	1.25768	0.067368	0.0861353	1.02357	0.208957	0.0591819	0.058695	0.0544069	0.0425443	0.0422154	0.0355182	0.0349276	0.0315477	0.0206299	0.0103347	3.81599	1.48153	1.47996	0.730802	0.493437	0.345822	0.241204	0.0469844	0.0457338	0.0410356	0.0335089	0.00949055	0.00941247	0.00872481	0.0068225	0.00676976	0.00569578	0.00560107	0.00505906	0.00330825	0.00165729	0.202966	1.20834	1.02445	2.38082	0.0546832	0.219286	4.28362
-	0	0	0	0	0	0	0	0	0	0	0	0	0	0	0	0	0	0	0	0	0	0	0	0	0	0	0	0	0	0	0	0	0	0	0	0	0	0	0	0	0	0	0	0	0	0	0	0	0
30/28	R	N	T	K	A	Y	-	S	E	L	Q	G	D	V	I	H	P	F	M	C	W	R	N	T	K	A	Y	-	S	E	L	Q	G	D	V	I	H	P	F	M	C	W	R	N	T	K	A	Y	-
C	147.743	0.122557	0.0944958	0.941416	1.88447	1.52761	0	0.092312	0.091428	0.0833024	0.0799184	0.0681334	0.0665946	0.0615389	0.0467488	0.0419409	0.0366111	0.0346531	0.0275567	0.0159064	0.0105882	112.116	16.1681	11.5263	5.94282	2.49818	1.98415	0.712219	0.256929	0.254468	0.231853	0.222434	0.189633	0.18535	0.171279	0.130114	0.116733	0.101898	0.0964488	0.0766977	0.0442718	0.0294698	11.3211	15.9239	11.3381	4.20912	0.150763	0.105048	0.712219
A	4.20087	22.8685	14.7208	5.79745	0.090473	0.0376714	0	0.092312	0.091428	0.0833024	0.0799184	0.0681334	0.0665946	0.0615389	0.0467488	0.0419409	0.0366111	0.0346531	0.0275567	0.0159064	0.0105882	35.5082	5.12059	3.65047	1.88214	0.791194	0.628398	0.225566	0.0813715	0.0805923	0.0734297	0.0704468	0.0600585	0.0587021	0.0542456	0.0412083	0.0369702	0.0322721	0.0305462	0.0242908	0.0140213	0.00933334	27.6035	61.5144	33.5717	8.14478	0.620594	0.555313	0.225566
G	3.90849	0.122557	1.65532	1.60411	1.52486	0.0376714	0	0.092312	0.091428	0.0833024	0.0799184	0.0681334	0.0665946	0.0615389	0.0467488	0.0419409	0.0366111	0.0346531	0.0275567	0.0159064	0.0105882	7.04491	1.01593	0.724261	0.373421	0.156975	0.124675	0.0447527	0.0161443	0.0159897	0.0145686	0.0139768	0.0119157	0.0116466	0.0107624	0.00817581	0.00733496	0.00640284	0.00606042	0.00481935	0.00278185	0.00185175	1.39635	0.785605	1.19689	4.056	11.9199	0.0607153	0.0447527
T	5.27658	0.122557	0.0944958	0.197811	0.090473	1.24859	1.02357	0.092312	0.091428	0.0833024	0.0799184	0.0681334	0.0665946	0.0615389	0.0467488	0.0419409	0.0366111	0.0346531	0.0275567	0.0159064	0.0105882	6.45977	0.931553	0.664105	0.342405	0.143937	0.11432	0.0410356	0.0148034	0.0146616	0.0133586	0.0128159	0.010926	0.0106793	0.00986853	0.00749674	0.00672573	0.00587103	0.00555705	0.00441906	0.00255079	0.00169795	0.216717	0.702562	0.48856	0.0610607	0.0198584	11.2541	23.5254
-	0	0	0	0	0	0	0	0	0	0	0	0	0	0	0	0	0	0	0	0	0	0	0	0	0	0	0	0	0	0	0	0	0	0	0	0	0	0	0	0	0	0	0	0	0	0	0	0	0
[truncated: 14 more columns]
